# Supplementary material for: Multilocus phylogeny of the parasitic wasps in the tribe Euphorini (Hymenoptera: Braconidae) with revised generic classifications
Source: PeerJ. 2018 May 21;6:e4783. doi: 10.7717/peerj.4783 (PMC5967370; doi:10.7717/peerj.4783)
Supplement: Supplemental Information 1 [file peerj-06-4783-s008.nex]

#NEXUS
[ Title ]
begin taxa;
       dimensions ntax=80;
       taxlabels
             07Yves_Leiophron_PNG
             08Yves_Leiophron_PNG
             10Yves_Leiophron_PNG
             AB016_Peristenus_KS
             AB020_Peristenus_KY
             AB023_Peristenus_KY
             AB102_Microctonus
             Euph001_Euphorus_pallidistigma_SWE
             Euph017_Peristenus_JAP
             Euph020_Peristenus_SWE
             Euph083_Peristenus_HUN
             Euph162_Leiophron_apicalis_SWE
             JS01000218_Townesilitus
             JS01000238_Leiophron_fascipennis_SWE
             JS01000242_Leiophron_SWE
             JS01000267_Leiophron_FRGU
             JS01000499_Mama_mariae_RUS
             JS01000515_Euphoriana_dispar_RUS
             JS01000538_Euphorus_duploclaviventris_SWE
             JS01000539_Euphorus_oblitus_SWE
             JS01000540_Euphoriella_deficiens_SWE
             JS01000542_Leiophron_reclinator_SWE
             JS01000547_Euphoriella_MAD
             JS01000552_Peristenus_SWE
             JS01000553_Euphorus_basalis_SWE
             JS01000554_Euphorus_fulvipes_SWE
             JS068_Leiophron_COL
             JS115_Chrysopophthorus
             JS120_Leiophron_THA
             JS129_Leiophron_THA
             PNG5_Leiophron
             PNG6_Leiophron
             PNG7_Leiophron
             YMZ038_Peristenus_GER
             YMZ081_Euphoriella_MB
             YMZ124_Peristenus_mellipes_MB
             YMZ132_Leiophron_KY
             YMZ133_Leiophron_KY
             YMZ134_Leiophron_WV
             YMZ136_Leiophron_KY
             YMZ139_Leiophron_uniformis_FRA
             YMZ141_Leiophron_THA
             YMZ142_Peristenus_MAD
             YMZ145_Leiophron_COL
             YMZ146_Leiophron_COL
             YMZ148_Euphoriella_GUA
             YMZ211_Peristenus_dayi_MB
             YMZ335_Peristenus_howardi_AB
             YMZ341_Peristenus_relictus
             YMZ343_Peristenus_digoneutis
             YMZ345_Leiophron_KY
             YMZ346_Peristenus_WI
             YMZ349_Peristenus_IL
             YMZ351_Leiophron_VA
             YMZ356_Peristenus_WI
             YMZ358_Euphoriella_KY
             YMZ359_Euphoriella_FL
             YMZ361_Leiophron_AZ
             YMZ363_Euphoriella_COL
             YMZ364_Euphoriella_CR
             YMZ365_Euphoriella_CR
             YMZ366_Euphoriella_GUA
             YMZ367_Leiophron_HON
             YMZ368_Leiophron_VEN
             YMZ370_Euphoriella_PER
             YMZ371_Leiophron_PER
			 YMZ372_Leiophron_PER
             YMZ373_Leiophron_THA
             YMZ375_Leiophron_KEN
             YMZ376_Leiophron_THA
             YMZ377_Leiophron_THA
             YMZ378_Leiophron_THA
             YMZ380_Leiophron_CON
             YMZ382_Leiophron_KOR
             YMZ383_Leiophron_KOR
             YMZ384_Leiophron_KOR
             YMZ385_Leiophron_KOR
             YMZ386_Leiophron_CON
             YMZ388_Leiophron_pallidistigma_KOR
             YMZ390_Leiophron_KOR
;
end;
begin characters;
       dimensions nchar=660;
       format missing=? gap=- matchchar=. datatype=dna;
       matrix

07Yves_Leiophron_PNG
TGTATTTTTTATTTGGGATT-TGAGCAGGAATAATAGGGTTGGCTTTGAGTATACTTATT
CGTATAGAATTGTCAATTTCTGGTAA----TTTGATTGGTA--GGGATCAGATT---TAT
AATAGGGTTGTCACTTCTCATGCTTTTGTAATAATTTTTTTTATAGTTATACCTATTATA
ATTGGGGGGTTTGGTAATTGATTAATTCCGCTGATAATGGGGGCTCCTGATATAGCTTTC
CCTCGAATAAATAATATAAGGTTTTGGTTACTTCCTCCTTCTATATTAATATTGGTTTTG
GGGGGTGTTGTAGGATTGGGAGCAGGAACTGGTTGAACTGTTTATCCCCCATTATCATTA
AATTTAAGACATTCTAGAATATCAGTAGATTATACTATTTTTTCTTTACATTTAGCAGGG
GTATCTTCTATTATGGGGGCTGTAAATTTTATTACAACTGTTTATAATATACGATTGTTA
GGGTTAAAGATGGATAATATTTCTTTATTTTCTTGATCAGTTTATATTACAGCTTTATTA
TTATTATTATCTTTACCAGTATTAGCTGGGGCAATTACTATATTATTAACTGATCGTAAT
TTAAATACAAGATTTTTTGATCCCTCTGGGGGGGGGGATCCAGTATTGTATCAACATT??


08Yves_Leiophron_PNG
TATATTTTGTTTTTGGAGTT-TGATCTGGATTTTTAGGTTTATCAATAAGGATAATTATT
CGTATAGAATTATCTATGGTTGGTAG----ATTAATTGGTA--ATGACCAGATT---TAT
AATAGTATTGTCACAGCTCATGCTTTTGTGATAATTTTTTTTATAGTTATACCAATTATA
ATTGGTGGGTTTGGAAATTGGTTGATTCCTTTAATAATAGGAGCTCCTGATATAGCTTTT
CCTCGTATGAATAATATAAGATTTTGATTATTACCTCCTTCTTTATTTTTATTATTATTA
AGAAGAATAATAGGAACGGGAGTAGGAACTGGGTGAACTGTTTATCCCCCGTTATCTCTT
AGATCTAGACATTCTGGCATGTCAGTTGATTTGGCAATTTTTTCTTTACATTTAGCAGGT
ATATCATCTATTATAGGGGCAATTAATTTTATTTCAACAATTATTAATATACGATTGTTA
GGTTTAAAAATAGATAATGTTTCTTTATTTACTTGATCTGTTAATATTACTGCATTTTTA
TTATTGTTATCATTACCAGTTTTAGCTGGAGCAATTACTATATTATTGACTGATCGTAAT
TTAAATACTAGATTTTTTGATCCTTCGGGTGGGGGGGATCCAATTTTATATCAGCATTTA


10Yves_Leiophron_PNG
TATATTTTATTTTTGGGGTT-TGAGCTGGGTTTTTAGGTTTGTCTATAAGAATAATTATT
CGTATAGAGTTATCTATAATTGGGAG----ATTAATTGGTA--ATGATCAAATT---TAT
AATAGTGTTGTTACAGCTCATGCTTTTGTAATAATTTTTTTTATAGTCATACCCATTATA
ATTGGTGGATTTGGTAATTGATTAATTCCTTTAATAATAGGAGCGCCTGATATAGCTTTC
CCTCGAATAAATAATATGAGATTTTGGTTATTACCTCCTTCTTTATTTTTATTATTATTG
AGTAGTATGACAGGAGTGGGAGCGGGGACTGGTTGGACGGTGTATCCTCCTTTATCTTTA
AATGTGAGACATGGGGGGGTATCAGTTGATTTAGCAATTTTTTCTTTACATTTAGCTGGG
ATATCTTCAATTATAGGTGCAATTAATTTTATTTCTACAATTATAAATATGCGTTTATTA
GGGTTAAAAATAGATAATATTTCTTTATTTATTTGATCTGTAAATATTACAGCGGTATTA
TTGTTGTTATCTTTACCTGTGTTAGCAGGGGCTATTACTATATTATTAACTGATCGAAAT
TTAAATACTAGATTTTTTGATCCATCTGGGGGGGGGGATTCTA?????????????????


AB016_Peristenus_KS
TATATTTTATATTTGGATTT-TGATCCGGGATATTGGGAATATCTATGAGAATAATTATT
CGAATAGAATTAGGAACTTCAGGAAA----TTTAATTGGGA--ATGATCAGATT---TAT
AACATGATTGTAACAGCTCATGCTTTTGTAATGATTTTTTTTATAGTAATACCAATTATA
ATTGGTGGATTTGGGAATTGGTTAATTCCTTTAATATTAGGAGCTCCAGATATAGCTTTT
CCTCGTATAAATAATATAAGATTTTGATTACTTCCACCTTCTTTAATAATATTATTAATA
AGAAGAATAATTGGGTTAGGGGCTGGGACAGGATGAACAGTTTATCCCCCCTTATCTTTA
AATATAAGACATTCTAGTATATCGGTAGATTTAGCTATTTTTTCTTTACATTTAGCTGGA
ATTTCTTCAATTATAGGGGCTATTAATTTTATTACTACGGTTTTAAATATACGTTTAATA
GGATTAAAAATAGATAATATTTCTTTATTTATTTGGTCAGTTAATATTACTGCATTATTA
TTATTATTATCATTGCCTGTTTTAGCAGGGGCAATTACAATGTTGTTAACAGATCGAAAT
TTAAATACTTCATTTTTTGATCCGGCTGGTGGGGGAGACCCAATTTTATATCAACATTTA


AB020_Peristenus_KY
TATATTTTATATTTGGATTT-TGGTCTGGGATACTGGGGATATCTATAAGAATAATTATT
CGAATAGAGTTAGGAACCTCGGGGAA----TTTAATTGGGA--ATGATCAGATT---TAT
AATATAATTGTAACAGCTCATGCTTTTGTAATAATTTTTTTTATAGTTATACCAATTATA
ATTGGTGGATTTGGTAATTGATTAATTCCTTTAATATTAGGAGCCCCAGATATAGCCTTC
CCACGGATAAATAATATGAGATTTTGATTACTTCCCCCTTCTTTAATAATATTATTAATA
AGAAGAATAATTGGATTAGGAGCTGGGACTGGATGAACAGTTTATCCCCCCCTATCTTTA
AATATAAGACATTCTAGAATATCGGTAGATTTGGCTATTTTTTCTTTACATTTAGCTGGA
ATTTCTTCAATTATAGGGGCTATTAATTTTATTACTACAGTTTTGAATATACGTTTAATA
GGATTAAAAATAGATAATATTTCTTTATTTATTTGATCAGTTAATATTACTGCATTATTA
TTATTATTGTCTTTGCCTGTCTTAGCGGGAGCAATTACAATATTATTAACAGATCGAAAT
TTAAATACTTCATTTTTTGATCCGGCTGGTGGGGGGGATCCAATTTTATATCAACATTTA


AB023_Peristenus_KY
TATATTTTATATTTGGATTT-TGATCTGGGATATTGGGGATATCTATAAGAATAATTATT
CGAATAGAATTAGGAATTTCGGGGAA----TTTAATTGGGA--ATGATCAGATT---TAT
AATATGATTGTAACAGCTCATGCTTTTGTAATGATTTTTTTTATGGTAATACCAATTATA
ATTGGTGGGTTTGGAAATTGGTTAATTCCTTTAATATTGGGAGCCCCAGATATAGCTTTT
CCACGGATAAATAATATAAGATTTTGGTTACTTCCCCCATCTTTAATAATATTATTAATA
AGAAGGATAATTGGGTTAGGAGCTGGAACAGGATGAACAGTTTATCCCCCCTTATCTTTA
AATATAAGACATTCTGGTATATCGGTAGATTTAGCTATTTTTTCTTTACATTTAGCTGGA
ATTTCTTCAATTATAGGGGCCATTAATTTTATTACTACGGTTTTAAATATACGTTTAATA
GGATTAAAAATAGATAATATTTCTTTATTTATTTGATCAGTTAATATTACTGCATTATTA
TTATTATTATCATTGCCTGTTTTAGCAGGGGCAATTACAATGTTATTAACAGATCGAAAT
TTAAATACTTCATTTTTTGATCCGGCTGGTGGGGGGGACCCAGTTTTATATCAACATTTA


AB102_Microctonus
TATATTTTATTTTTGGAATT-TGGGCAGGTATCTTAGGTTTATCAATAAGAATAATTATT
CGAATAGAATTAAGAAGAGCTGGGAG----GTTAATTGGTA--ATGATCAAATT---TAT
AATAGAATTGTTACTAGTCATGCTTTTGTAATAATTTTTTTTATAGTTATACCAATTATA
ATTGGGGGATTTGGTAATTGATTAATTCCGTTAATATTAGGTGCACCAGATATAATATTT
CCTCGAATAAATAATATAAGATTTTGATTATTACCTCCTTCTTTATTTTTATTAATTGTT
AGTAGATTTTTAAATATTGGGACTGGAACAGGGTGAACTGTTTACCCCCCATTATCATTA
AATGTAAGACATGGGGGTATTTCAGTAGATATAAGGATTTTTTCTCTTCATTTAGCCGGA
ATTTCTTCTATTATAGGGGCAATTAATTTTATTTCAACTATTTTTAATATACGATTAATA
GGTTTAATATTAAATAATATTTCTTTATTTATTTGGTCTGTAATAATTACTGCTGTATTA
TTATTATTGTCATTGCCAGTTTTGGCTGGGGCTATTACTATATTATTAACAGATCGAAAT
TTGAATACTACATTTTTTGATCCTGCAGGAGGGGGGGATCCTGTTTTATACCAACATTTA


Euph001_Euphorus_pallidistigma_SWE
TATATTTTATTTTTGGATTT-TGAGCGGGAGTGTTGGGTTTATCAATAAGAATAATTATT
CGTATAGAGTTATCAATAGTGGGGAG----ATTAATTGGTA--ATGATCAAATT---TAT
AATAGTGTTGTTACTGCACATGCATTTGTAATAATTTTTTTTATAGTGATACCAATTATA
ATTGGTGGGTTTGGAAATTGGTTAATTCCTTTAATAATAGGAGCCCCTGATATGGCTTTC
CCTCGAATAAATAATATAAGATTTTGGCTTTTACCCCCTTCTTTATTTTTATTGTTATTA
AGAAGATTAATAGGGGTAGGGGCAGGTACAGGATGAACTGTTTACCCTCCTTTATCATTA
AATTTAAGTCATTCTGGTATATCCGTAGATTTAGCTATTTTTTCTTTACATTTAGCTGGG
ATATCTTCTATTATAGGTGCTATTAATTTTATTTCTACTATTTTAAATATACGTTTATTA
GGAATAAAAATAGATAATATTTCTTTATTTATTTGATCAGTTAATATTACGGCGGTATTA
TTGTTATTATCCTTACCAGTTTTAGCTGGAGCTATTACTATATTATTAACTGATCGAAAT
TTAAATACAAGATTTTTTGACCCATCTGGAGGTGGGGATCCAATTTTATATCAGCATTTA


Euph017_Peristenus_JAP
TATATTTTATATTTGGAATT-TGAGCTGGGATATTAGGATTATCAATAAGAATAATTATT
CGAATAGAATTAGGAGTTGCAGGTAA----TTTAATTGGTA--ATGATCAAATT---TAC
AATATAATTGTCACATCTCATGCATTTGTAATAATTTTTTTTATAGTTATACCAATTATA
ATTGGAGGATTTGGAAATTGGTTAGTTCCTATAATATTAGGTGCTCCTGATATAGCTTTT
CCTCGAATAAATAATATGAGATTTTGATTATTATTTCCTTCATTAATAATATTATTGTTA
AGAAGAATAATTGGGTTAGGAGCTGGAACAGGGTGAACAGTTTATCCTCCTTTATCTATA
AATATAAGACATTCTAGGATTTCAGTAGATTTAGCAATTTTTTCTTTACATTTAGCTGGT
ATTTCTTCAATTATAGGGGCTGTAAATTTTATTTCTACAATTTTAAATATACGTTTAATA
GGATTAAAAATAGATAATATTTCTTTATTTATTTGATCTGTAAATATTACTGCGTTATTA
TTGTTATTATCATTACCTGTTTTAGCTGGGGCTATTACAATACTATTAACAGATCGAAAT
TTAAATACATCTTTTTTTGATCCAGCTGGTGGAGGAGATCCTGTTTTATATCAACATTTA


Euph020_Peristenus_SWE
TATATTTTATATTTGGATTT-TGAGCCGGAATGTTAGGTATGTCAATAAGAATAATTATT
CGAATAGAGTTAGGAACTTCTGGTAA----TTTAATTGGGA--ATGATCAGATT---TAT
AATGTTATTGTTACAGCTCATGCTTTTGTGATAATTTTTTTTATAGTGATACCAATTATA
ATTGGAGGGTTTGGTAACTGGTTAATTCCTTTAATACTTGGAGCTCCTGATATAGCGTTC
CCTCGAATAAATAATATGAGATTTTGGTTACTTCCTCCTTCTTTAATAATGTTATTAATA
AGAAGAATAATTGGGCTAGGGGCTGGGACAGGATGGACAGTCTATCCCCCATTATCTTTG
AATATGAGGCATTCTAGGATGTCAGTAGATTTGGCTATTTTTTCTTTACATTTAGCCGGG
ATTTCTTCAATTATAGGGGCAATTAATTTTATTACTACAGTTTTAAATATACGTTTAATA
GGATTGAAAATAGATAATATTTCTTTATTTGTTTGATCTGTTAATATTACTGCTTTATTA
CTATTATTATCATTACCTGTTTTAGCGGGAGCAATTACTATATTATTAACAGATCGAAAT
TTAAATACCTCTTTTTTTGATCCGGCTGGGGGGGGGGACCCCATTTTATACCAACATTTG


Euph083_Peristenus_HUN
TATATTTTATATTTGGATTT-TGGGCTGGTATATTAGGTTTATCCATAAGTATAATTATT
CGGATAGAATTGGGGGTACCTGGTAA----TTTAATTGGTA--ATGATCAAATT---TAT
AATATAATTGTTACAGCTCATGCTTTTGTAATAATTTTTTTTATAGTTATACCAATTATA
ATTGGTGGATTTGGTAATTGATTAGTACCATTAATATTAGGAGCTCCTGATATAGCCTTT
CCTCGAATAAATAATATAAGATTTTGACTACTTCCTCCTTCTTTAATAATATTATTAATA
AGAAGATTAATTGGATTAGGGGCAGGGACTGGTTGAACAGTTTATCCACCTTTATCTTTA
AATATAAGACATTCAAGTATTTCAGTAGATTTAGCAATTTTTTCTTTACATTTAGCTGGG
ATTTCTTCAATTATAGGAGCTATTAATTTTATTACAACAGTGTTAAATATACGATTAATA
GGATTAAAAATAGATAATATTTCTTTATTTGTTTGGTCAGTTAATATTACTGCTTTATTA
TTATTATTATCATTACCAGTTTTAGCAGGAGCAATTACTATATTATTAACTGATCGTAAT
TTAAATACTTCATTTTTTGATCCTGCAGGTGGGGGGGATCCAATTTTATACCAACATTTA


Euph162_Leiophron_apicalis_SWE
TATATTTTTTATTCGGAATT-TGGGCGGGTATAGTTGGTTTATCTTTAAGAATAATTATT
CGGATGGAGTTATCTGTTGCGGGTAG----GTTTATCGGTA--ATGATCAAATT---TAT
AATAGGATTGTTACAGCTCATGCTTTTATTATAATTTTTTTTATGGTTATACCAATTATA
ATTGGTGGGTTTGGAAATTGATTAGTTCCTTTAATAATAGGTGCTCCTGATATAGCTTTC
CCACGTATAAATAATATAAGATTTTGATTATTACCTCCTTCTTTATTAATATTATTATTA
AGTAGATTAATAGGAGTTGGGGCAGGTACTGGTTGAACCGTTTATCCTCCTTTATCTTTA
AGTATAAGTCATTCAGGTATATCTGTAGATTTTGCTATTTTTTCTTTGCATCTGGCTGGG
ATATCTTCAATTATAGGGGCTATTAATTTTATCTCTACAGTTTATAATATGCGGTTATTA
GGGTTGAATATAGATAATATTTCTTTATTTGTTTGGTCTGTGAATATTACTGCTTTATTA
TTATTATTGTCATTACCAGTGTTAGCTGGGGCTATTACAATATTATTAACTGATCGTAAT
TTAAATACTAGATTTTTTGATCCTTCAGGAGGGGGGGATCCTATTTTATACCAACATTTA


JS01000218_Townesilitus
?????????????????????????????????????????ATCATTAAGAATCTTAATT
CGGATGGAATTAAGGAGGGCTCAAAATTATTTATATTGAGAAGATAATGAAGTTGGGTAT
AATTGTTTAATTACCATTCATGCATTTGTTATAATTTTTTTTATAGTTATACCAATTATG
ATTGGTGGGTTTGGAAATTGATTAGTTCCGTTAATATTGGGGTCTCCTGATATAGCATTT
CCTCGAATAAATAATATAAGTTTTTGATTATTACCTCCTTCTATTTTTTTATTATTATTT
AGTATATTTGTAGGTGCGGGATCTGGTACTGGTTGAACGGTTTATCCTCCTTTATCCTTA
TTAAAAAGACATGAGAATATATCTGTAGATATAGTAATTTTTTCTTTACATTTAGCAGGT
ATATCATCAATTATGGGGGCTGTAAATTTTATTTCCACTATTATAAATATACGGTTATTA
GGGTTAAATTTAGATAATATTAGTTTATTATGTTGATCAGTAAAAATTACAGCTTTACTA
TTATTATTATCTTTACCAGTTTTAGCGGGGGCTATTACTATATTATTGACTGATCGAAAT
TTAAATACTTCTTTCTTTGATCCTGCGGGTGGTGGTGATCCTGTTTTATATCAACATTTA


JS01000238_Leiophron_fascipennis_SWE
TATATTTTTTATTTGGGGTT-TGGTCTGGGATAGTTGGGTTATCATTAAGTATAATCATT
CGAATAGAATTATCTGTTGTTGGTAG----TTTAATTGGTA--ATGATCAAATT---TAT
AATAGTGTTGTAACTTCACATGCTTTTATTATAATTTTTTTTATAGTGATACCAATTATA
ATTGGGGGGTTTGGAAATTGATTAGTTCCATTAATAATAGGGGCTCCGGATATAGCTTTT
CCTCGTATAAATAATATAAGATTTTGACTTCTTCCTCCTTCTTTATTTATATTATTATTA
AGAATAATAATAGGGATAGGGGCAGGTACTGGGTGAACAGTTTATCCCCCATTATCTTTA
AATTTAAGTCATTCTAGAATGTCTGTTGATTTTACTATTTTTTCATTACATTTGGCAGGG
ATATCTTCAATTATAGGGGCTATTAATTTTATATCAACTATTTTTAATATGCGTTTATTA
GGTTTAAAAATAGATAATATTTCTTTATTTGTTTGGTCAGTTAATATTACTGCTTTATTA
TTATTATTATCTTTACCAGTTTTAGCTGGAGCTATTACTATGTTACTAACTGATCGTAAT
TTAAATACAAGATTTTTTGATCCTTCAGGTGGTGGAGATCCAATTTTATATCAACATTTA


JS01000242_Leiophron_SWE
TATATTTTATTTTTGGAGTA-TGGGCGGGGATATTGGGTTTATCAATAAGGATAATTATT
CGTATAGAGTTATCAATAGTTGGTAG----ATTAATTGGTA--ATGATCAAATT---TAT
AATAGTATTGTTACAGCTCATGCTTTTATTATAATTTTTTTTATAGTTATACCTGTAATA
ATTGGGGGGTTTGGAAATTGATTAGTTCCTTTAATAATAGGGGCCCCAGATATAGCTTTC
CCTCGAATAAATAATATAAGATTTTGATTATTACCTCCTTCATTAATTTTATTATTATTA
AGAGGTTTTATAGGAAGAGGGGCAGGTACTGGTTGAACTGTGTATCCTCCATTATCTTTA
AATATAAGACATTCTGGTATATCAGTAGATTTAGCAATTTTTTCTTTACATTTAGCAGGA
ATATCATCTATTATAGGAGCTATTAATTTTATTTCGACAATTTTTAATATGCGATTATTA
GGTTTAAAGATAGATAATATTAGTTTATTTTCTTGGTCTGTAAATATTACGGCTTTTTTA
TTATTATTATCATTACCAGTTTTAGCAGGAGCTATTACAATATTATTAACTGATCGAAAT
TTAAATACTAGATTTTTTGATCCTTCTGGTGGTGGAGATCCAATTTTATATCAACATTTA


JS01000267_Leiophron_FRGU
TATATTTTTTATTGGGGGTT-TGGTCGGGAATATTTGGATTATCATTAAGTTTATTAATT
CGAATGGAATTATCTACTTTAGGTAA----ATTAATTGGGA--ATGATCAGATT---TAT
AATATACTTGTTACAGCTCATGCTTTTATTATAATTTTTTTTATAGTTATACCAATTATA
ATTGGAGGATTTGGTAATTGGTTAATTCCTTTAATAATGGGTAGTCCTGATATATCTTTT
CCTCGAATAAATAATATAAGATTTTGATTATTACCTCCTTCATTAATGTTATTAATTTTG
GGGATATTAATAAGTTCGGGGTCTGGGACTGGGTGAACAATTTATCCTCCATTGTCTTTA
AGAATAAGACATTCTGGCGTATCAGTTGATTTTACTATTTTTTCTTTGCATATAGCAGGG
GTATCTTCAATTATAGGGGCGATTAATTTTATTTCAACAATTATAAATATACAATTATAT
GGGTTGAAAATAGAAAATATTACTTTATTTGTTTGGTCAGTGTTAATTACAGCTTTTTTA
CTTTTGTTATCATTACCTGTTTTAGCTGGGGCTATTACTATGTTGTTAACTGATCGTAAT
TTAAATACAAGATTTTTTGATCCTTCAGGAAGTGGGGACCCAGTTTTATACCAGCATTTA


JS01000499_Mama_mariae_RUS
TATATTTTATTTTTGGAGTT-TGAGCAGGGATAGTAGGACTATCTTTGAGAATTTTAATT
CGGATAGAATTATCTATAGTGGGGAG----ATTTATTGGTA--ATGATCAAATT---TAT
AATAGAATTGTTACTGCTCATGCTTTTGTAATAATTTTTTTTATGGTGATACCAATTATA
ATTGGTGGATTTGGGAATTGATTAATTCCTTTAATAATAGGTGCCCCTGACATGGCTTTC
CCTCGTATAAATAATATAAGATTCTGATTGTTACCCCCTTCTTTATTTTTATTATTATTA
AGGAGGATAATTAGGCTAGGGGCAGGGACTGGTTGGACAGTTTATCCCCCTTTATCTTTA
AATTTAAGTCATTCTGGGATATCAGTTGATATATCAATTTTTTCTTTACATTTAGCGGGT
ATATCATCTATTATAGGGGCAATTAACTTTATTTCTACAATTTTTAATATACGTTTATTA
GGATTAAAAATAGATAACATTTCTTTATTTGTCTGGTCAGTCAATATTACAGCCTTTTTA
TTATTATTATCTTTACCAGTTTTAGCAGGAGCAATTACAATATTATTGACTGATCGAAAT
TTAAATACAAGGTTTTTTGATCCTTCGGGTGGTGGAGATCCAATTTTATACCAGCATTTA


JS01000515_Euphoriana_dispar_RUS
????????????????????????????????????????????????????????????
??????????????????????????----?????????TA--ATGATCAGATT---TAT
AATAGAATTGTTACTGC?CATGCTTTTATTATAATTTTTTTTATAGTTATACCTATTATA
ATTGGAGGGTTTGGAAATTGACTTGTACCTTTAATAATAGGTGCTCCTGATATAGCATTT
CCACGAATAAATAATATGAGATTTTGACTATTACCTCCTTCTTTATTATTATTGTTATTA
AGAAGAATAATAGGAAGAGGAGCTGGAACTGGGTGAACAGTTTATCCTCCTTTATCATTA
AATTTAAGTCATCCAAGTATATCAGTAGATTTTGTGATTTTTTCTTTACATTTAGCAGGG
ATATCTTCTATTATAGGGGCAATTAATTTTATTTCAACAATTTTTAATATACCGTTATTA
GGTTTAAAAATAGATAATATTTCTTTATTTGTTTGATTAGTTAATATTACAGCTTTATTA
TTATTATTATCGTTACCTGTATTAGCTGGAGCTATTACAATATTATTAACTGATCGAAAT
TTAAATACAAGATTTTTTGATCCTTCAGGGGGAGGGGATCCTATTTTATACCAACATTTA


JS01000538_Euphorus_duploclaviventris_SWE
TATATTTTATTTTTGGATTT-TGATCGGGGATATTAGGACTATCATTGAGAATAATTATT
CGTATAGAATTAACTGCGTTAGGTAG----TCTTATTGGCA--ATGATCAAATT---TAT
AATAGAATTGTCACTGCACATGCTTTTATTATAATTTTTTTTATAGTAATGCCTGTAATA
ATTGGTGGGTTTGGAAATTGATTAATTCCTTTAATAATAGGAGCTCCTGATATAGCTTTC
CCCCGAATAAATAATATAAGATTTTGGTTGTTACCTCCTTCATTATTATTATTATTGTTG
AGAAGAATTATAGGTACTGGTGCGGGGACTGGTTGAACTGTGTATCCCCCCTTATCTTTA
AATTTAAGTCATGCAGGAATATCTGTAGATTTAGCTATTTTTTCTTTACATTTAGCAGGA
ATATCTTCAATTATAGGGGCAATTAATTTTATTACTACTATTATTAATATACGTTTATTA
GGGTTAAAAATAGATAATATTTCTTTATTTACATGATCAGTTAATATTACAGCAATTTTA
TTGTTATTATCTTTACCTGTTTTGGCAGGTGCAATTACTATATTATTAACTGATCGAAAT
TTAAATACAAGATTTTTTGACCCTTCTGGTGGTGGGGATCCAATTTTGTATCAGCATTTA


JS01000539_Euphorus_oblitus_SWE
TATATTTTATTTTTGGTATT-TGATCTGGGGTATTGGGTTTATCAATAAGTATAATTATT
CGTATAGAATTATCTGTATTAGGAAG----TTTAATTGGTA--ATGATCAAATT---TAT
AATAGAATTGTTACTGCTCATGCTTTTATTATAATTTTTTTTATAGTTATGCCTATTATA
ATTGGTGGGTTTGGTAATTGGTTAATTCCTTTAATAATAGGTGCTCCTGATATAGCTTTC
CCTCGTATAAATAATATAAGATTTTGGTTGCTCCCTCCATCGTTATTTTTATTGTTGTTA
AGAAGAGTTATAGGGAGTGGAGCTGGTACGGGGTGAACAGTTTATCCTCCATTATCTTTA
AATTTGAGACATTCAGGTATGTCTGTAGATTTAGCAATTTTTTCTTTACATTTAGCAGGT
ATATCTTCAATTATAGGAGCAATTAATTTTATTTCTACAATTATTAATATACGTTTGTTA
GGGTTAAAAATAGATAATATTTCTTTATTTACTTGATCAGTTAATATTACAGCAGTCCTA
CTTTTACTATCATTACCGGTGTTAGCAGGTGCAATTACTATATTATTAACTGATCGAAAT
TTAAATACAAGATTTTTTGATCCTTCTGGTGGAGGGGACCCAATTTTGTATCAACATTTA


JS01000540_Euphoriella_deficiens_SWE
TATATTTTTTATTTGGTATT-TGAGCTGGAATAGTAGGTTTATCTTTAAGAATAATTATT
CGAATAGAATTATCTATAAGTGGAAG----ATTTATTGGGA--ATGATCAAATT---TAT
AATAGTATTGTTACAGCTCATGCTTTTATTATAATTTTTTTTATAGTTATACCAATTATA
ATTGGTGGATTTGGAAATTGATTAGTTCCTTTAATAATAGGTGCACCTGATATAGCTTTC
CCCCGAATAAATAATATAAGATTTTGATTATTACCTCCTTCATTAATTTTATTATTATTA
AGAAGAATAATAGGAGTTGGAGCAGGAACTGGATGAACAGTTTATCCCCCTTTATCATTA
AATATAAGTCATTCAGGAATATCAGTAGATTTTGCTATTTTTTCTTTACATATAGCAGGA
GCATCTTCAATTATAGGAGCAATTAATTTTATTTCAACTGTGTTAAATATACGATTATTA
GGATTGAAAATAGATAATATTTCTTTATTTGTTTGGTCTGTGAATATTACAGCATTATTA
TTATTATTATCTTTACCTGTATTAGCTGGTGCTATTACAATATTATTAACAGATCGAAAT
TTAAATACTAGATTTTTTGATCCTTCAGGAGGGGGGGATCCAATTTTATATCAGCATTTA


JS01000542_Leiophron_reclinator_SWE
TATATTTTATTTTTGGAGTT-TGAGCAGGGATAGTAGGGCTATCTTTGAGAATTTTAATT
CGGATAGAATTATCTATAGTGGGGAG----ATTTATTGGTA--ATGATCAAATT---TAT
AATAGAATTGTTACTGCTCATGCTTTTGTAATAATTTTTTTTATGGTGATACCAATTATA
ATTGGCGGATTTGGGAATTGATTAATTCCTTTAATAATAGGTGCTCCTGACATGGCTTTC
CCTCGTATAAATAATATAAGATTCTGATTGTTACCCCCTTCTTTATTTTTATTATTATTA
AGGAGGATAATTAGGCTAGGGGCAGGGACTGGTTGGACAGTTTATCCCCCTTTATCTTTA
AATTTAAGTCATTCTGGGATATCAGTTGATATATCAATTTTTTCTTTACATTTAGCGGGG
ATATCATCTATTATAGGGGCAATTAATTTTATTTCTACAATTTTTAATATACGTTTATTA
GGATTAAAAATAGATAACATTTCTTTATTTGTCTGGTCAGTCAATATTACAGCCTTTTTA
TTATTATTATCTTTACCAGTTTTAGCAGGAGCAATTACAATATTATTGACTGATCGAAAT
TTAAATACAAGGTTTTTTGATCCTTC??????????????????????????????????


JS01000547_Euphoriella_MAD
TATATTTTATTTTTGGAGTA-TGAGCAGGTGTACTAGGGTTATCTATAAGGATACTTATT
CGTATAGAATTATCTATAGTTGGGAG----ATTAATTGGTA--ATGATCAGATT---TAT
AATACTATTGTTACTGCACATGCTTTTATTATAATTTTTTTTATAGTTATACCAATCATA
ATTGGTGGTTTTGGAAATTGATTAGTTCCTCTTATAATAGGAGCTCCTGACATAGCTTTT
CCACGAATAAATAATATAAGATTTTGGTTATTACCTCCATCATTGATTTTATTATTATTA
AGAAGATTAATTGGTAGAGGTACTGGCACTGGTTGAACAGTTTATCCTCCTTTATCTTTA
GGTATGAGACATTCAGGTATGTCAGTTGATTTATCTATTTTTTCTTTACATTTAGCTGGT
ATATCTTCAATTATAGGGGCAGTTAATTTTATTACAACAATTTTTAATATACGTTTATGT
GGATTAAAAATAGATAATATTAGATTATTTGCTTGATCAGTTAATATTACAGCTTTATTA
TTATTATTATCTTTACCTGTTTTAGCAGGTGCAATTACTATATTATTAACTGATCGTAAT
TTAAATACAAGATTTTTTGATCCCTCTGGGGGGGGAGACCCCATTCTATATCAACATTTA


JS01000552_Peristenus_SWE
TATATTTTATATTTGGATTT-TGAGCTGGAATGTTAGGTATGTCAATAAGAATAATTATT
CGAATAGAGTTAGGGACTTCTGGTAA----TTTAATTGGGA--ATGATCAGATT---TAT
AATGTGATTGTTACAGCTCATGCTTTTGTAATAATTTTTTTTATAGTGATACCAATTATA
ATTGGAGGGTTTGGTAACTGGTTAATTCCTTTAATACTTGGAGCTCCTGATATAGCCTTC
CCTCGAATAAATAACATGAGATTTTGGTTACTTCCTCCTTCTTTAATAATGTTATTAATA
AGAAGAATAATTGGGCTAGGGGCTGGGACAGGATGGACAGTTTACCCTCCATTATCTTTG
AATATGAGACATTCTAGTATGTCAGTAGATTTGGCTATTTTTTCTTTACATTTAGCCGGG
ATTTCTTCAATTATAGGGGCAATTAATTTTATTACTACAGTTTTAAATATACGTTTAATA
GGATTGAAAATAGATAATATTTCTTTATTTGTTTGATCTGTAAATATTACTGCTTTATTA
CTATTATTATCATTACCTGTTTTAGCGGGAGCAATTACTATATTATTAACAGATCGAAAT
TTAAATACCTCTTTTTTTGATCCGGCTGGAGGGGGAGACCCCATTTTATACCAACATTTG


JS01000553_Euphorus_basalis_SWE
TATATTTTATTTTTGGTGTT-TGGGCTGGAATATTAGGTTTATCTTTAAGATTAATTATT
CGAATAGAGTTATCTATGGTGGGTAG----TTTGATTGGTA--ATGATCAAATT---TAT
AATAGAATTGTTACAGCTCATGCTTTTGTTATGATTTTTTTTATAGTTATACCTATTATG
ATTGGAGGATTTGGTAATTGGTTAATTCCTTTAATAATAGGAGCTCCTGATATGGCTTTC
CCTCGTATAAATAATATAAGATTTTGATTACTACCTCCTTCTTTAATAATATTATTATTT
AGAAGATTAATAGGGACCGGGGCTGGTACAGGATGAACAGTTTATCCTCCATTATCATTA
AATTTAAGTCATTCTAGGATATCTGTTGATTTAGCAATTTTTTCTTTGCATTTAGCTGGT
ATATCATCAATTATAGGAGCTATTAATTTTATTACTACTATTATTAATATACGTTTATGA
GGGTTAAAATTAGATAATATTACTTTATTTTCATGATCTGTTAATATTACAGCTTTATTA
TTATTATTATCTTTACCAGTTTTAGCGGGAGCAATTACTATATTATTAACTGATCGTAAT
TTAAATACAAGATTTTTTGATCCTTCTGGTGGGGGGGATCCTGTTTTATATCAACATTTA


JS01000554_Euphorus_fulvipes_SWE
TATATTTTATTTTTGGAGCA-TGGGCTGGAGTTTTAGGTTTGTCAATGAGAATAATTATT
CGTATAGAGCTTTCTATAGTAGGAAG----ATGAATTGGTA--ATGATCAAATT---TAT
AATACAATTGTTACAGCTCATGCTTTTGTAATAATTTTTTTTATAGTTATACCAATTATA
ATTGGTGGATTTGGTAATTGATTAATTCCTTTAATAATAGGAGCTCCAGATATAGCTTTC
CCTCGTATAAATAATATAAGTTTTTGATTGTTACCTCCTTCTTTATTTTTATTATTGTTA
AGTAGGATAATGGGGAGGGGAGCTGGTACTGGTTGAACAGTTTATCCTCCTTTATCTTTA
AGTTTAAGTCATTCAGGGATATCAGTAGATTTAGCTATTTTTTCATTACATATAGCTGGT
ATATCTTCAATTATAGGGGCTATTAATTTTATTTCTACAATTTTTAATATACGATTATTA
GGATTAAAAATAGATAATATTTCTTTATTTACTTGATCAGTTAATATTACAGCAATTTTA
TTATTATTATCTTTACCTGTGTTAGCAGGAGCTATTACTATATTATTAACTGATCGAAAT
TTAAATACAAGATTTTTTGATCCTTCAGGAGGTGGGGATCCAATTTTATATCAACATTTG


JS068_Leiophron_COL
TATATTTTATTTTTGGTTTA-TGGTCTGGAGTTTTAGGGTTATCAATAAGAATAATTATT
CGTATAGAGTTGTCAATAGTTGGAAG----TTTAATTGGGA--ATGATCAAATT---TAT
AATAGTATTGTTACTGCTCATGCTTTTGTTATAATTTTTTTTATAGTTATACCAATTATA
ATTGGAGGATTTGGAAATTGGTTAATTCCTTTAATAATAGGGGCTCCTGATATAGCTTTT
CCTCGAATGAATAATATAAGATTTTGATTGTTACCACCTTCATTATTTTTATTATTATTA
AGAAGAATTATAGGGGCAGGGGCAGGTACAGGATGAACAGTTTATCCTCCTTTATCTTTA
AATTTAAGTCATTCTGGATTATCTGTTGATTTAGCAATTTTTTCTTTACATATAGCAGGT
ATATCTTCAATTATGGGAGCAATTAATTTTATTTCAACTATTTTAAATATACGTTTATTA
GGGTTAAAAATAGATAATATTTCTTTATTTACTTGATCTGTTAATATTACTGCAATTTTG
CTTTTATTATCATTACCTGTTTTAGCGGGTGCTATTACTATACTATTAACTGATCGAAAT
TTAAATACAAGTTTTTTTGATCCTTCAGGTGGGGGTGATCCTATTTTATATCAACATTTA


JS115_Chrysopophthorus
TATATTTTATTTTTGGAGTG-TGATCTGGTATTTTAGGTCTTTCTTTTAGAATATTAATT
CGTATAGAATTAGGAATATTAGGTAG----TTTAATTGGTA--ATGATCAAATT---TAT
AATAGAATCGTTACTATTCATGCTTTTGTAATGATTTTTTTTATAGTTATACCTATTATA
ATTGGGGGATTTGGTAATTGGTTAGTTCCACTTATATTAGGGGCTCCTGATATAGCATTT
CCTCGGATAAATAATATAAGATTTTGATTATTAATTCCTTCTTTATTAATATTATTGTTA
AGAAGTTTTGTAAATTCTGGGGTTGGAACTGGTTGAACTGTTTATCCTCCTTTATCATTG
AATGTTAGTCATGGTGGAATTTCTGTTGATTTATCAATTTTTTCTTTACATATAGCGGGT
ATTTCATCAATTATAGGGTCTATTAATTTTATTAGAACAATTATAAATATAAAGTTAAGA
GGTTTAATAATAGATAATATTAGATTATTTGTTTGGTCTGTATTTATTACAGTTATTTTA
TTAATTTTATCCTTACCTGTTTTAGCAGGGGCTATTACTATATTATTAACAGATCGTAAT
TTAAATACTTCTTTTTTTGATCCTTCAGGAGGGGGGGATCCTATTTTGTATCAGCATTTA


JS120_Leiophron_THA
TATATTTTATTTTTGGTGTT-TGATCAGGATTTTTAGGGTTATCTATAAGAATAATTATT
CGTATAGAGTTATCAATAGTTGGGAG----TTTAATTGGTA--ATGATCAAATT---TAT
AATAGTATTGTAACTGCTCATGCTTTTGTTATAATTTTTTTTATAGTTATACCAATTATA
ATTGGGGGGTTTGGTAATTGATTAATTCCTTTAATAATAGGTTCACCTGATATAGCTTTC
CCTCGAATAAATAATATAAGATTTTGGTTGTTGCCTCCTTCATTATTTTTATTATTATTA
AGAAGAATAATAGGAATAGGGGCGGGTACAGGTTGAACAGTTTATCCTCCTTTATCTTTA
AATTTAAGTCATTCAGGGATATCTGTTGATTTAGCAATTTTTTCTCTTCATTTAGCTGGT
ATATCTTCTATTATAGGGGCAATTAATTTTATTTCAACTATTTTTAATATACGTTTATTA
GGATTAAAAATAGATAATATTTCTTTATTCACATGATCAGTTAATATTACAGCAGTTTTA
TTATTATTATCATTGCCTGTTTTGGCAGGGGCAATTACTATATTGTTAACTGATCGAAAT
TTAAATACAAGATTTTTTGATCCTTCAGGTGGGGGGGATCCTATTTTATATCAACATTTA


JS129_Leiophron_THA
TATATTTTATTTTTGGAGTT-TGAGCTGGAGTTTTAGGTTTATCATTAAGGATTTTAATT
CGAATAGAGTTATCTATAGTTGGTAG----ATTAATTGGTA--ATGATCAAATT---TAT
AATACTATTGTTACTGCTCATGCTTTTATTATAATTTTTTTTATAGTTATACCAATTATA
ATTGGAGGATTTGGAAATTGGTTGATTCCTTTAATATTAGGAGCTCCAGATATAGCTTTC
CCACGAATAAATAATATAAGTTTTTGATTATTACCCCCTTCTTTAATTTTGTTATTATTA
AGAAGATTAATTGGTATAGGTGCTGGTACAGGTTGAACAGTTTATCCTCCTTTATCAATG
AATTTAAGTCATTCAGGCATATCAGTGGATTTAGCTATTTTTTCTTTACATTTAGCGGGG
ATATCTTCAATTATAGGTGCTATTAATTTTATTTCAACTATTTTAAATATACGATTGTTA
GGTTTAAAAATGGATAATATTTCTTTATTTGTTTGGTCTGTTAATATTACAGCTTTATTA
TTATTATTATCTTTGCCTGTTTTAGCAGGTGCTATTACTATATTGTTGACAGATCGTAAT
TTAAATACAAGATTTTTTGATCCTGCTGGGGGTGGGGATCCAATTTTATATCAACATTTA


PNG5_Leiophron
TATATTTTTTATTTGGGATT-TGAGCTGGGATAGTAGGATTGTCCCTAAGAATATTAATT
CGTATAGAATTATCAGTAGTAGGGAG----ATTTATTGGTA--ATGATCAAATT---TAT
AATACTATTGTGACTGCTCATGCTTTTGTTATAATTTTTTTTATAGTGATACCAATTATA
ATTGGGGGGTTTGGGAATTGGCTAGTCCCATTGATGATAGGGGCCCCCGATATGGCTTTC
CCACGAATAAATAATATAAGATTTTGGTTGTTACCCCCATCATTAATTTTATTATTATTG
AGAGGAATAATGGGCAGAGGAGCGGGTACTGGGTGAACGGTTTATCCTCCATTATCTTTA
AATTTAAGTCATTCTGGGGTATCTGTAGATTTGGCTATTTTTTCATTACACTTAGCAGGA
GCTTCTTCTATTATAGGGGCTATTAATTTTATTTCTACAATTATTAATATACGTTTAATA
GGGTTAAAAATAGATAATATTTCTTTATTTGTTTGATCAGTTAATATTACAGCGTTGTTG
TTATTATTATCTTTACCTGTTTTAGCGGGGGCAATTACAATACTATTGACTGATCGAAAC
TTAAATACTAGATTTTTTGATCCCTCAGGAGGGGGGGACCCTATTTTGTATCAACATTTA


PNG6_Leiophron
TATATTTTATATTTGGAATT-TGGGCAGGTATGGTTGGTTTATCCTTAAGAATAATTATT
CGAATAGAATTATCTATATTAGGGAG----AGTTATTGGTA--ATGATCAAATT---TAT
AATAGTGTAGTTACTGCCCATGCTTTTATTATAATTTTTTTTATAGTTATACCTATTATA
ATTGGGGGATTTGGTAATTGGCTGGTTCCTTTAATAATAGGGTCTCCCGATATGGCATTT
CCTCGAATAAATAATATAAGATTTTGATTATTACCACCATCTTTGTTATTATTATTATTA
GGTGGATTTATAGGGGCAGGAGCAGGTACTGGGTGAACAGTTTATCCTCCTTTATCTTTA
AATTTAAGACATTCTGGTATGTCCGTTGATTTTTCAATTTTTTCTTTACATTTAGCAGGT
ATATCATCAATTATGGGTGCTATTAATTTTATTTCTACAATTTTTAATATACGATTAATA
GGATTAAAAATAGATAATATTTCATTATTTACATGATCAGTAAATATTACTGCTTTATTA
TTATTATTGTCTTTACCTGTTTTGGCCGGGGCTATTACTATATTATTAACTGATCGTAAT
TTAAATACAAGGTTTTTTGATCCATCAGGAGGTGGTGATCCAATTTTATATCAACATTTA


PNG7_Leiophron
TATATTTTTTATTTGGTATT-TGATCTGGAATGGTTGGATTATCATTAAGTATACTTATT
CGTATAGAATTAGCTTCAGTTGGGAG----TTTGATTGGGA--ATGATCAAATT---TAT
AATAGTATTGTTACTTCTCATGCATTTATTATGATTTTTTTTATGGTTATACCTATTATA
ATTGGAGGGTTTGGGAATTGGTTGGTTCCTTTGATAATAGGGGCTCCTGATATAGCTTTT
CCTCGAATAAATAATATAAGATTTTGATTATTACCTCCTTCTTTGTTTATGTTATTATTA
AGAGGATTAATGGGAGGGGGGACTGGAACAGGATGAACAGTTTATCCTCCTTTATCTTTA
AATATAAGGCATTCAAGTATATCAGTTGATTTTTCTATTTTTTCTTTGCATTTAGCTGGA
ATATCTTCTATTATAGGAGCAGTAAATTTTATTACAACTATTTTCAATTTGCGTTTATTA
GGGTTGATGATGGATAATATTTCTTTATTTGTTTGATCAGTTAATATTACAGCAGTTTTA
TTATTATTATCTTTGCCGGTATTAGCGGGGGCTATTACTATATTATTAACGGATCGTAAT
TTAAATACTAGATTTTT???????????????????????????????????????????


YMZ038_Peristenus_GER
????????????????????-???GCTGGTATATTAGGTTTATCCATAAGTATAATTATT
CGGATAGAATTGGGGGTMCCTGGTAA----TTTAATTGGTA--ATGATCAAATT---TAT
AATATAATTGTTACAGCTCATGCTTTTGTAATAATTTTTTTTATAGTTATACCAATTATA
ATTGGTGGATTTGGTAATTGATTAGTACCATTAATATTAGGAGCTCCTGATATAGCTTTT
CCTCGGATAAATAATATAAGATTTTGACTACTTCCTCCTTCTTTAATAATATTATTAATA
AGAAGATTAATTGGATTGGGGGCAGGGACTGGTTGAACAGTTTATCCACCTTTATCTTTA
AATATAAGACATTCAAGTATTTCAGTAGATTTAGCAATTTTTTCTTTACATTTAGCTGGG
ATTTCTTCAATTATAGGAGCTATTAATTTTATTACAACAGTGTTAAATATACGATTAATA
GGATTAAAAATAGATAATATTTCTTTATTTGTTTGGTCAGTTAATATTACTGCTTTATTA
TTGTTATTATCATTACCAGTTTTAGCAGGAGCAATTACTATACTATTAACTGATCGTAAT
TTAAATACTTCATTTTTTGATCCTGCAGGTGGGGGGGATCCAATTTTATATCAACATTTA


YMZ081_Euphoriella_MB
TTTATTTTATTTTTGGGATT-TGGTCAGGTATGGTAGGGTTATCTTTGAGAATAATTATT
CGAATAGAGTTGTCTGTTTCTGGGAG----ATTTATTGGCA--ATGATCAAATT---TAT
AATGTGATTGTGACTGCTCATGCTTTTATTATAATTTTTTTTATGGTTATACCAATTATG
ATTGGGGGATTTGGAAATTGGTTAATTCCTTTAATAATGGGGGCCCCCGATATAGCTTTC
CCTCGAATAAATAATATGAGATTTTGGTTGTTACCTCCTTCTTTAATATTTTTATTAATA
AGAAGAATGGTAGGAAGAGGGGCAGGGACTGGGTGAACAGTATATCCTCCTCTATCATTA
AATCTTAGACATTCTGGCATATCTGTAGATTTAGCTATTTTTTCTTTACATTTAGCAGGT
ATATCTTCAATCATAGGGGCTATTAATTTTATTTGTACAATTATAAATATGCGAACTTTG
GGAATAAATTTTGATAATATTAGATTATTTGCTTGATCTGTAAATATTACTGCTATTTTA
TTGTTGTTATCTTTGCCGGTATTGGCTGGGGCTATTACTATATTATTGACTGATCGTAAT
TTAAATACTAGTTTTTTTGACCCTGCTGGTGGGGGGGATCCTATTTTGTATCAACATTTA


YMZ124_Peristenus_mellipes_MB
TATATTTTATATTTGGATTT-TGGTCTGGGATATTGGGGTTATCTATAAGAATAATTATT
CGAATAGAGTTAGGAACTTCAGGGAA----TTTAATTGGCA--ATGATCAGATT---TAT
AATATAATTGTAACAGCTCATGCTTTTGTAATAATTTTTTTTATAGTTATACCAATTATA
ATTGGTGGGTTTGGAAACTGGTTAATTCCTTTAATATTAGGAGCTCCAGATATAGCTTTC
CCACGGATAAATAATATAAGATTTTGGTTACTTCCCCCCTCTTTAATAATATTATTAATA
AGAAGAATAATTGGGTTAGGAGCTGGAACTGGGTGAACAGTTTATCCCCCTTTATCTTTA
AATATAAGACATTCTAGAATATCGGTAGATTTAGCTATTTTTTCTTTACATTTGGCTGGA
ATTTCTTCAATTATAGGGGCTATTAATTTTATTACTACAGTTTTGAATATACGTTTAATA
GGGTTAAAAATAGATAATATTTCTTTATTTATTTGATCAGTTAATATTACTGCATTATTA
TTATTATTATCATTGCCTGTATTAGCAGGAGCAATTACGATATTATTAACAGATCGAAAC
TTAAATACTTCATTTTTTGATCCGGCTGGCGGAGGGGATCCAATTTTATATCAACATTTA


YMZ132_Leiophron_KY
TATATTTTATTTTTGGGGTT-TGATCTGGGATAGTAGGGTTATCTTTAAGAATTTTGATT
CGTATAGAATTAGCTACTGCAGGTAG----TTTAATTGGTA--ATGATCAAATT---TAT
AATAGAATTGTTACTTCTCATGCTTTTGTTATGATTTTTTTTATAGTTATACCTATTATA
ATTGGAGGGTTTGGTAATTGATTAGTTCCATTAATAATAGGGGCTCCTGACATAGCTTTC
CCTCGAATAAATAATATAAGATTTTGATTATTACCACCATCTTTAATTTTATTGTTATTA
AGAATAATAATAGGGAGGGGGGCTGGCACAGGATGAACAGTTTATCCTCCTTTATCATTA
AATGTGAGGCATTCAGGATTATCAGTTGATTTAGCGATTTTTTCTTTACATTTGGCTGGG
ATATCTTCTATTATAGGAGCTATTAATTTTATTACTACTATTTTAAATATACGATTATTA
GGGTTAAATATAGATAATGTTACTTTATTTGTATGATCAGTTAATATTACTGCTTTATTA
TTATTATTATCATTACCAGTTTTAGCAGGAGCAATTACTATATTATTAACTGATCGTAAT
TTAAATACAAGATTTTTTGATCCATCAGGAGGAGGAGATCCAATTTTGTACCAACATTTA


YMZ133_Leiophron_KY
TATATTTTATTTTTGGTATA-TGATCAGGTATAGTTGGTTTATCAATAAGAATAATTATT
CGAATAGAATTATCAATAGTTGGTAG----ATTTATTGGGA--ATGATCAAATT---TAT
AATAGAATTGTAACTGCTCATGCTTTTGTTATAATTTTTTTTATAGTCATACCTATTATA
ATTGGTGGATTTGGAAATTGATTAATTCCTTTAATAATAGGAGCTCCTGATATAGCTTTT
CCTCGTATAAATAATATAAGATTTTGATTACTTCCTCCTTCATTATTTTTATTACTTTTA
GGAAGAATAATAGGAAGAGGAGCAGGGACAGGTTGAACAGTTTATCCTCCTTTATCATTG
AGTCTTAGACATTCAAGAATTTCAGTAGATTTATCTATTTTTTCTTTACATCTAGCTGGA
ATATCTTCAATTATAGGAGCTGTAAATTTTATTTCTACAATTTTGAATATACGATTATTA
GGTTTAAAAATAGATAATATTTCTTTATTTTCTTGATCTGTTAATATTACTGCTTTATTA
TTGTTATTGTCTTTACCTGTATTAGCAGGAGCTATTACTATATTATTAACTGATCGTAAT
TTAAATACAAGATTTTTTGATCCTTCAGGAGGTGGTGATCCAATTTTATATCAACATTTA


YMZ134_Leiophron_WV
TATATTTTATTTTTGGAATT-TGATCTGGAATTTTGGGGCTATCTTTGAGTTTAATCATT
CGTATAGAATTATCTATAGTTGGGAG----ATTAATTGGTA--ATGATCAAATT---TAT
AACAGTATTGTTACAGCTCATGCATTTGTAATAATTTTTTTTATAGTTATGCCTATTATA
ATTGGGGGGTTTGGAAATTGATTAATTCCTTTAATAATAGGGGCGCCAGATATAGCTTTC
CCTCGAATGAATAATATAAGATTTTGATTATTGCCTCCTTCTTTATTTTTATTATTATTA
AGAAGAATAATAGGAACTGGAGCAGGAACAGGATGAACAGTTTATCCTCCTTTATCTTTA
AGTTTAAGACATTCTAGTATATCTGTTGATTTAGCTATTTTTTCTTTACATTTAGCTGGG
GCATCTTCTATTATGGGGGCTGTAAATTTTATTTCTACAATTATTAATATACGATTGTTA
GGGTTGAAAATAGATAATATTCCATTATTTGTTTGATCAGTTAATATTACGGCTTTATTA
TTATTATTATCTTTACCAGTTTTAGCCGGGGCTATTACAATATTATTAACAGACCGAAAT
TTAAATACAAGATTTTTTGATCCTGCAGGGGGCGGGGATCCTATTTTATATCAACATTTA


YMZ136_Leiophron_KY
TATATTTTTTATTTGGAATT-TGATCTGGTATAGTAGGTTTATCTTTAAGAATAATTATT
CGAATAGAATTATCAATAAGAGGAAG----ATTTATTGGTA--ATGATCAAATT---TAT
AATAGTATTGTAACAGCTCATGCTTTTATTATAATTTTTTTTATGGTTATACCTATTATA
ATTGGGGGGTTTGGTAATTGGTTAGTACCTTTAATAATAGGTGCTCCAGATATAGCTTTT
CCTCGAATAAATAATATAAGATTTTGATTATTACCTCCTTCATTAATCTTGTTATTATTA
AGAAGAATAATAGGAGTTGGTGCTGGTACTGGTTGAACAGTTTATCCTCCATTGTCTTTA
AATATGAGACATTCAGGCATATCAGTAGATTTTGCAATTTTTTCTTTACATATAGCTGGT
GCATCATCAATTATAGGGGCTATTAATTTTATTTCTACTGTTTTAAATATACGTTTATTA
GGATTAAAAATAGATAATATTTCATTATTTGTTTGATCAGTAAATATTACAGCATTATTA
TTATTATTATCTTTACCTGTGTTAGCTGGAGCAATTACAATATTATTAACAGATCGTAAT
TTAAATACTAGATTTTTTGATCCTTCAGGTGGTGGGGATCCAATTTTATATCAGCATTTA


YMZ139_Leiophron_uniformis_FRA
TATATTTTATTTTTGGTATT-TGAGCAGGTTTTGTAGGATTATCAATAAGAATAATTATT
CGAATAGAATTATCTAGAGTAGGAAG----ATTTTTAGGTA--ATGATCAGATT---TAT
AATAGAATTGTTACTGCTCATGCATTTATTATAATTTTTTTTATAGTTATACCAATTATA
ATTGGGGGATTTGGGAATTGGTTAGTTCCTTTAATAATAGGAGCACCTGACATAGCTTTC
CCTCGAATGAATAATATGAGATTTTGGTTGCTTCCTCCTTCTTTATTATTATTGTTAATA
AGTAGTATAATTGGTTCTGGTACAGGGACAGGATGAACAGTTTATCCTCCTTTATCATTA
AATTTAAGTCATTCTAGAATATCTGTTGATTTTTCAATTTTTTCTTTACATTTAGCTGGT
ATATCATCAATTATAGGAGCAGTTAATTTTATTTCTACCATTTTTAATATGCGTTTATTT
GGGTTAAAGATAGATAATATTTCTTTATTTATTTGATCAGTTAATATTACAGCTTTATTA
TTATTATTATCTTTACCAGTTTTAGCTGGTGCAATTACAATATTATTAACAGATCGAAAT
TTAAATACAAGTTTTTTTGATCCGTCGGGAGGTGGTGATCCAATTTTGTACCAACATTTA


YMZ141_Leiophron_THA
TATATTTTATTTTTGGAATT-TGATCTGGTATTTTAGGATTATCATTAAGATTAATTATT
CGTATAGAATTATCAATAGTGGGTAG----ATTAATTGGTA--ATGATCAAATT---TAT
AATAGGATTGTAACTGCTCATGCTTTTGTTATAATTTTTTTTATAGTTATACCTATTATA
ATTGGTGGATTTGGTAATTGATTAATTCCTTTAATATTGGGAGCTCCTGATATAGCTTTT
CCTCGAATAAATAATATAAGATTTTGATTACTTCCTCCTTCATTGTTATTATTATTATTA
AGAAGATTAATAGGAACTGGGGCTGGTACAGGATGGACAGTTTATCCTCCTTTATCATTA
AATCTTAGTCATTCAAGGATATCTGTTGATATAGCAATTTTTTCTTTACATTTAGCAGGT
ATATCATCAATTATAGGTGCTGTTAATTTTATTACTACAATTTTAAATATACGGTTATTA
GGTTTAAAAATAGATAATATTTCTTTGTTTATTTGATCAGTTAATATTACAGCTTTATTA
TTGTTATTATCTTTACCTGTTTTGGCAGGAGCTATTACTATATTATTAACTGATCGTAAT
TTAAATACTAGATTTTTTGATCCTTCTGGTGGTGGGGATCCTATTTTATATCAACATTTA


YMZ142_Peristenus_MAD
TATATTTTATATTTGGAATT-TGATCWGGAATAATGGGGCTATATATAAGAATAATTATT
CGAATAGAGTTGGGCACTCTAAGWAR----AGTAATTAATA--ATGATCAGATT---TAT
AATATAATTGTAACAGCTCATGCTTTTGTAATAATTTTTTTTTTAGTAATACCAGTTATA
ATTGGGGGGTTTGGTAATTGATTAATTCCATTAATATTAGGAGCTCCTGATATAGCTTTC
CCCCGAATAAATAATATAAGGTTTTGGTTATTACCACCTTCGTTAGTGATATTAATTTTT
AGTATAATTATTGGTTTGGGAGCTGGAACAGGATGGACAGTTTATCCCCCCCTATCACTT
AATGTTAGACATTCAACAATATCTGTGGATTGTGTAATTTTTTCTTTACATTTAGCAGGT
GTATCTTCAATTATAGGAGCGGTTAATTTTATTTCTACAATTTTAAATATGCGGTTATTA
GGTCTAAAATTAGACAATATTTCTTTGTTTGTTTGATCAGTTAATATTACAGCTTTATTG
TTATTGTTATCATTGCCAGTTTTATCTGGGGCTATTACTATGTTGTTAACTGATCGKAAT
TTAAATACTTCTTTTTTTGACCCGGCAGGGGGGGGAGATCCAATTTTATATCAACACTTA


YMZ145_Leiophron_COL
TATATTTTATTTTTGGAATT-TGGTCAGGGGTGTTAGGTTTATCAATAAGAATAATTATT
CGTATAGAATTATCAATAGTAGGAAG----TTTGATTGATA--ATGATCAAATT---TAT
AATAGAATTGTTACTGCTCATGCTTTCATTATAATTTTTTTTATAGTTATGCCTATTATA
ATTGGGGGATTTGGAAATTGGTTAATTCCTTTAATATTAGGGGCTCCTGATATAGCTTTC
CCACGAATAAATAATATAAGATTTTGACTTTTACCCCCTTCATTATTTTTATTATTATTA
AGAAGAGTTATAGGAATAGGAGCTGGAACAGGATGAACAGTTTACCCTCCTTTATCTTTA
AATTTAAGTCATTCTGGTATATCTGTTGATTTAGCTATTTTTTCTTTACATTTAGCTGGC
ATATCTTCAATTATAGGGGCAATTAATTTTATTTCTACTATTATTAATATGCGGTTATTA
GGGTTAAAAATAGATAATATTTCTTTATTTATTTGATCTGTTAATATCACTGCTGTTTTA
CTTTTACTATCTTTACCTGTGTTAGCAGGAGCTATTACTATATTATTAACTGATCGAAAT
TTAAATACAAGTTTTTTTGATCCTTCTGGTGGGGGGGATCCTATTTTATATCAACATTTG


YMZ146_Leiophron_COL
TATATTTTATTTTCGGGATT-TGGTCAGGGGTAGTAGGTTTATCAATAAGAATAATTATT
CGGATAGAATTATCAATAGTTGGGAG----ATTAATTGGTA--ATGATCAAATT---TAT
AATAGAATTGTCACTGCTCATGCTTTTATTATAATTTTTTTTATAGTTATGCCCATTATA
ATTGGGGGATTTGGTAATTGGTTAATTCCTTTAATGATAGGGGCTCCGGATATAGCTTTT
CCTCGAATAAACAATATAAGATTTTGACTTTTACCTCCATCATTATTTTTATTACTATTG
AGAGGAATTATAGGTACAGGAGCTGGGACAGGGTGAACAGTTTATCCTCCACTATCTTTA
AATTTTAGTCATTCAGGTATATCTGTTGATTTAGCTATTTTTTCTTTACATTTAGCTGGG
ATATCTTCTATCATAGGTGCTATTAATTTTATTTCTACTATTATTAATATACGTTTATTA
GGGTTAAAAATAGATAATATTTCTTTATTTATTTGATCGGTCAATATTACTGCTGTATTG
CTTTTATTATCATTGCCTGTTTTAGCGGGGGCTATTACTATATTATTAACAGATCGTAAT
TTAAATACAAGGTTTTTTGACCCTTCTGGTGGGGGGGACCCTATTTTATATCAACATTTA


YMZ148_Euphoriella_GUA
TATATTTTATTTTTGGTGTT-TGATCTGGGATAGTGGGGTTGTCTTTAAGGATAATTATT
CGAATAGAACTTTCTGTTTCTGGGAG----ATTAATTGGTA--ATGATCAAATT---TAT
AATGTTGTTGTGACTGCTCATGCTTTTGTAATAATTTTTTTTATAGTTATACCAATTATA
ATTGGGGGGTTTGGAAATTGATTAATTCCTTTGATAATAGGAGCTCCTGATATAGCTTTT
CCTCGAATAAATAATATGAGATTTTGGCTTTTACCTCCTTCTTTAATATTTTTATTGTTG
AGAAGAATAATAGGAATTGGAGCTGGAACGGGATGAACTGTTTATCCTCCTTTATCTTTG
AATCTGAGGCATTCTGGGATATCTGTAGATTTAGCTATTTTTTCTCTACATTTAGCTGGG
ATATCTTCTATTATAGGAGCAATCAATTTTATTAGGACTATTATAAATATACGATTGTAT
GGAATAAAATTGGATAATGTGAGATTATTTGCTTGATCAGTTAATATTACAGCTGTGTTA
TTGTTGTTATCATTGCCAGTTTTAGCAGGAGCAATTACTATATTATTAACTGATCGTAAT
TTAAATACTAGATTTTTTGATCCTGCGGGAGGAGGAGACCCTATTTTGTATCAACATTTA


YMZ211_Peristenus_dayi_MB
TGTATTTTATATTTGGATTT-TGAGCTGGAATATTAGGTATATCAATAAGAATAATTATT
CGAATAGAGTTAGGAACTTCTGGTAA----TTTAATTGGTA--ATGATCAAATT---TAT
AATGTAATTGTGACAGCTCATGCTTTTGTGATAATTTTTTTTATAGTAATACCAATTATA
ATTGGGGGGTTTGGAAATTGATTAATTCCTTTAATACTTGGAGCCCCTGATATAGCTTTC
CCTCGAATAAATAATATAAGATTTTGGTTATTACCTCCTTCTTTAATAATATTATTAATG
AGAAGAATAATTGGGTTAGGGGCTGGTACGGGATGAACGGTTTATCCTCCGTTATCTTTG
AATATAAGACATTCTAGGATATCAGTAGATTTAGCTATTTTTTCTTTACATTTAGCTGGA
ATTTCTTCGATTATAGGGGCAGTTAATTTTATTACTACAGTTTTAAATATACGTTTAATA
GGATTGAAAATAGATAATATTTCTTTATTTGTTTGATCTGTAAATATTACTGCTTTGTTA
TTATTATTATCTTTACCTGTTTTAGCGGGGGCAATTACTATGTTATTAACAGATCGAAAT
TTAAATACTTCTTTTTTTGATCCAGCTGGGGGGGGAGACCCAATTTTATACCAACATTTG


YMZ335_Peristenus_howardi_AB
TATATTTTATATTTGGATTT-TGGTCTGGTATGTTAGGGATATCTATAAGAATAATTATT
CGAATAGAGTTAGGTATTTCGGGTAA----TTTAATTGGGA--ATGATCAGATT---TAT
AATATAATTGTAACAGCTCATGCTTTTGTAATGATTTTTTTTATGGTTATACCAATTATA
ATTGGTGGATTTGGAAATTGGTTAATTCCCTTAATATTAGGAGCCCCAGATATAGCTTTC
CCACGGATAAATAATATAAGATTTTGGTTGCTTCCTCCTTCTTTAATAATATTATTAATA
AGAAGAATAATTGGGTTAGGAGCTGGAACGGGGTGAACAGTTTATCCTCCTTTATCTTTA
AATATAAGACATTCTAGAATATCGGTAGATTTAGCTATTTTTTCTTTACATTTAGCTGGA
ATTTCTTCAATTATAGGGGCTATTAATTTTATTACTACGGTTTTAAATATACGTTTAATA
GGGTTAAAAATAGATAATATTTCTTTATTTATTTGATCAGTTAATATTACTGCATTATTA
TTATTATTATCATTGCCTGTTTTAGCAGGAGCAATTACAATATTATTAACAGATCGAAAT
CTAAATACTTCATTTTTTGATCCGGCTGGAGGGGGGGATCCAATTTTATATCAACATTTA


YMZ341_Peristenus_relictus
TATATTTTATATTCGGGKTT-TGGGCTGGAGTTTTAGGATTGTCTATAAGTATAATTATT
CGTATAGAATTAGGAACTCCGGGTAG----ACTAATTGGTA--ATGATCAAATT---TAT
AATATAATTGTTACTGCCCATGCTTTTGTAATAATTTTTTTTATAGTTATACCAATTATA
ATTGGTGGATTTGGAAATTGGTTAGTTCCTTTAATAATAGGGGCTCCTGATATAGCATTT
CCACGAATAAATAATATGAGGTTTTGATTATTACCCCCTTCATTAATAATATTATTATTA
AGAAGAATAGTAGGGTTAGGGGCTGGTACTGGTTGGACTGTTTATCCACCTCTATCATTA
AATGTTAGACATGCGAGTATCTCAGTTGATTTAGCTATTTTTTCTTTACATTTAGCTGGG
ATATCATCAATTATAGGGGCTATTAATTTTATTACAACTATTTTAAATATACGATTATTG
GGGTTAAAAATAGATAATATTTCATTATTTGTTTGATCAGTTAATATTACAGCTTTATTA
TTATTGTTATCTTTACCAGTTTTAGCAGGAGCTATTACTATATTATTAACTGATCGTAAC
TTAAATACTTCATTTTTTGATCCTGCTGGTGGGGGAGACCCTATTTTATATCAACACTTA


YMZ343_Peristenus_digoneutis
TATATTTTATATTTGGATTT-TGATCTGGAGTATTAGGATTATCAATAAGAATAATTATT
CGAATAGAGTTAGGGACTACAGGAAG----GTTAATTGGTA--ATGATCAAATT---TAT
AATATAATTGTAACATCTCATGCTTTTGTAATAATTTTTTTTATAGTTATGCCAATTATA
ATTGGTGGGTTTGGAAATTGATTAATTCCAATAATATTAGGAGCTCCTGATATAGCTTTT
CCTCGAATGAATAATATAAGATTTTGACTTTTACCTCCTTCATTAATAATATTATTAATA
AGTAGAATAATTGGGTTAGGTGCCGGTACAGGGTGAACTGTGTATCCCCCTCTTAGATTA
AATATAAGACATTCAGGAATTTCTGTAGATTTAGCTATTTTTTCTTTACATTTAGCAGGT
ATTTCTTCAATTATGGGGGCTATTAATTTTATTTCTACTATTTTAAATATGCGATTAATA
GGGTTAAAAATAGATAATATTTCTTTATTTATTTGATCTGTAAATATTACAGCTTTATTA
TTATTATTGTCATTACCAGTTTTAGCTGGAGCTATTACTATATTATTGACTGACCGAAAT
TTAAATACATCATTTTTTGATCCTGCCGGAGGAGGGGATCCAATTTTATATCAACATTTA


YMZ345_Leiophron_KY
TATATTTTATTTTTGGAATT-TGAGCAGGGATTTTAGGATTATCTTTAAGAATAATTATT
CGTATAGAATTATCTATAGTAGGGAG----GTTAATTGGGA--ATGATCAAATT---TAT
AATAGAATTGTAACAGCTCATGCATTTGTTATAATTTTTTTTATAGTTATACCTATTATA
ATTGGAGGATTTGGAAATTGATTAATTCCTTTAATAATAGGAGCCCCAGATATGGCTTTC
CCCCGAATAAATAATATAAGATTTTGGTTATTACCTCCTTCTTTAATTATATTATTATTA
AGAAGAATAATAGGAACTGGTGCTGGAACTGGTTGAACTGTTTATCCTCCTTTATCTTTA
AATTTAAGTCATTCTGGAATATCAGTTGATTTAGCTATTTTTTCTTTGCATTTAGCGGGA
TTATCTTCTATTATAGGTGCAGTAAATTTTATTTCTACAATTTTAAATATACGATTATTA
GGATTAAAAATAGATAATATTTCTTTATTTGTTTGATCTGTAAATATTACAGCTTTATTA
CTTTTATTATCTTTACCAGTTTTAGCGGGAGCTATTACAATATTATTGACAGATCGTAAT
TTAAATACAAGATTTTTTGATCCAGCTGG???????????????????????????????


YMZ346_Peristenus_WI
TATATTTTATATTTGGGTTT-TGATCTGGGGTATTGGGGATATCTATAAGAATAATTATT
CGAATAGAATTAGGAACTTCAGGGAA----TTTAATTGGGA--ATGATCAAGTT---TAT
AATATGATTGTAACAGCTCATGCTTTTGTAATGATTTTTTTTATAGTAATACCAATTATA
ATTGGTGGGTTTGGAAATTGGTTAATTCCTTTAATATTAGGAGCCCCAGATATAGCTTTC
CCGCGGATAAATAATATAAGATTTTGGTTACTCCCCCCTTCTTTAATAATATTATTAATA
AGAATAATAATTGGGTTAGGAGTTGGAACAGGATGAACAGTTTATCCTCCTTTATCTTTA
AATATTAGACATTCTGGTATATCGGTAGATTTAGCTATTTTTTCTTTACATTTAGCTGGG
ATTTCTTCAATTATAGGGGCTATTAATTTTATTACTACAATTTTAAATATACGTTTAATA
GGATTAAAAATAGATAATATTTCTTTATATATTTGATCAGTTAATATTACTGCATTATTA
TTATTATTATCATTGCCTGTTTTAGCAGGGGCAATTACAATGTTATTAACAGATCGAAAT
TTAAATACTTCATTTTTTGATCCGGCGGGAGGGGGAGATCCAATTTTATATCAACATTTG


YMZ349_Peristenus_IL
TATATTTTATATTTGGATTT-TGATCTGGGATACTGGGAATATCTATAAGAATAATTATT
CGAATAGAATTAGGAACTTCAGGAAA----TTTAATTGGGA--ATGATCAGATT---TAT
AACATGATTGTAACAGCTCATGCTTTTGTAATGATTTTTTTTATAGTGATACCAATTATA
ATTGGTGGATTTGGAAATTGGTTAATTCCTTTAATATTGGGAGCTCCAGATATAGCTTTC
CCTCGTATAAATAATATAAGATTTTGATTACTTCCGCCTTCTTTAATAATATTATTAATA
AGAAGAATAATTGGGTTAGGGGCTGGGACAGGATGAACAGTTTATCCCCCCTTATCTTTA
AATATAAGACATTCTAGTATATCGGTAGATTTAGCTATTTTTTCTTTACATTTAGCTGGA
ATTTCTTCAATTATAGGGGCTATTAATTTTATTACTACGGTTTTAAATATACGTTTAATA
GGATTAAAAATAGATAATATTTCTTTATTTATTTGGTCAGTTAATATTACTGCATTATTA
TTATTATTATCATTGCCTGTTTTAGCAGGAGCAATTACAATGTTGTTAACAGATCGAAAT
TTAAATACTTCATTTTTTGATCCGGCTGGTGGGGGAGACCCAATTTTATATCAACATTTA


YMZ351_Leiophron_VA
TATATTTTATTTTTGGGATT-TGATCTGGGTTTTTGGGGTTGTCTATAAGAATAATTATT
CGTATAGAATTATCTATGGTTGGTAG----TTTAATTGGCA--ATGATCAAATC---TAT
AATAGAGTTGTTACTGCTCATGCTTTTGTTATAATTTTTTTTATAGTCATACCAATTATA
ATTGGGGGGTTTGGAAATTGATTAGTACCTTTAATAATAGGAGCCCCAGATATAGCTTTC
CCTCGTATAAATAATATAAGATTTTGATTATTACCTCCTTCATTATTTTTGTTATTAATA
AGAAGAATTATAGGTGTAGGAGCTGGAACTGGATGAACAGTGTATCCACCTTTATCTTCT
AGTTTAGGTCATACTGGATTTTCTGTAGATTTGGCGATTTTTTCTTTACATTTAGCTGGT
ATTTCGTCTATTATAGGGGCAATTAACTTTATTTCAACTATTTTTAATATACGGTTATTA
GGGTTAAAAATAGATAATATTTCTTTATTTATTTGATCAGTCAATATTACTGCTATTTTA
TTATTATTATCTTTACCTGTTTTAGCAGGTGCTATTACAATATTATTAACTGATCGTAAT
TTAAATACAAGATTTTTTGATCCTTCTGGAGGGGGGGATCCTATTTTGTATCAACATTTA


YMZ356_Peristenus_WI
TATATTTTATATTTGGATTT-TGATCTGGTATACTGGGGATATCTATAAGAATAATTATT
CGAATAGAGTTAGGAATTTCGGGGAA----TTTAATTGGGA--ATGATCAGATT---TAT
AATATAATTGTAACAGCTCACGCTTTTGTAATGATTTTTTTTATAGTAATACCAATTATA
ATTGGTGGGTTTGGAAATTGGTTAATTCCCTTAATATTAGGAGCCCCTGATATAGCTTTC
CCACGGATAAATAATATAAGATTTTGGTTACTTTCCCCTTCTCTAATAATGTTATTAATA
AGGAGAATAATTGGATTAGGGGCTGGAACAGGATGAACAGTCTATCCTCCCTTATCCTTA
AATATAAGACATTCTAGAATGTCGGTAGATTTAGCTATTTTTTCTTTACATTTAGCTGGA
ATTTCTTCAATTATAGGGGCCATTAATTTTATTACTACGGTTTTGAATATACGTTTAATA
GGGTTAAAAATAGATAATATTTCTTTATTTATTTGATCAGTTAATATTACTGCATTATTA
TTATTATTATCATTGCCTGTCTTAGCAGGAGCAATTACAATATTATTAACAGATCGAAAT
TTAAATACTTCATTTTTTGACCCAGCTGGTGGAGGAGACCCAATTTTGTATCAACATTTA


YMZ358_Euphoriella_KY
TGTATTTTATTTTTGGAATT-TGATCAGGTATAGTTGGTTTATCTTTAAGGATAATTATT
CGAATAGAATTATCTGTTTCTGGCAG----ATTTATTGGGA--ATGATCAAATT---TAT
AATGTTATTGTTACTGCTCATGCTTTTATTATAATTTTTTTTATAGTTATGCCTATTATA
ATTGGAGGGTTTGGGAATTGACTAATTCCTTTAATGATAGGGGCCCCTGATATGGCTTTC
CCTCGAATAAATAATATAAGGTTTTGATTATTACCCCCTTCTTTATTATTTTTATTAATG
AGGAGGATGGTAGGTGGGGGAGCAGGAACTGGTTGAACAGTATATCCTCCTTTATCATTA
AATTTGAGTCATTCAGGAATATCTGTTGACTTGGCTATTTTTTCTTTACATTTAGCAGGG
ATATCTTCTATTATAGGAGCAATTAATTTTATTTGTACAATTATAAATATACGAACTTTA
GGAATAAAATTTGATAATATTAGTTTATTTGCTTGATCTGTTAATATTACTGCTGTTTTG
TTGTTATTATCTTTACCAGTATTAGCTGGGGCTATTACTATATTATTAACTGATCGTAAT
TTAAATACTAGTTTTTTTGATCCTGCAGGGGGGGGGGATCCTATTTTATATCACCTTTTG


YMZ359_Euphoriella_FL
TTTATTTTATTTTTGGGATT-TGGTCAGGTATGGTAGGGCTATCTTTGAGAATAATTATT
CGAATAGAGTTGTCTGTTTCTGGGAG----ATTTATTGGCA--ATGATCAAATT---TAT
AATGTGATTGTGACTGCTCATGCTTTTATTATAATTTTTTTTATGGTTATACCAATTATG
ATTGGGGGATTTGGAAATTGGTTAATTCCTTTAATAATGGGGGCCCCCGATATAGCTTTC
CCTCGAATAAATAATATGAGATTTTGGTTGTTACCTCCTTCTTTAATATTTTTATTAATA
AGAAGAATGGTAGGAAGAGGGGCAGGGACTGGGTGAACAGTATATCCTCCCCTATCATTA
AATCTTAGACATTCTGGCATATCTGTAGATTTAGCTATTTTTTCTTTACATTTAGCAGGT
ATATCTTCAATCATAGGGGCTATTAATTTTATTTGTACAATTATAAATATGCGAACTTTG
GGAATAAATTTTGATAATATTAGATTATTTGCTTGATCTGTAAATATTACTGCTATTTTA
TTGTTGTTATCTTTGCCGGTATTGGCTGGGGCTATTACTATATTATTGACTGATCGTAAT
TTAAATACTAGTTTTTTTGACCCTGCTGGTGGGGGGGATCCTATTTTGTATCAACATTTA


YMZ361_Leiophron_AZ
TATATTTTTTATTTGGAATT-TGATCTGGTATAGTAGGTTTATCTTTAAGAATAATTATT
CGTATAGAATTATCAATAAGAGGAAG----ATTTATTGGTA--ATGATCAAATT---TAT
AATAGTATTGTAACAGCTCATGCTTTTATTATGATTTTTTTTATAGTTATACCTATTATA
ATTGGGGGGTTTGGTAATTGGTTAGTACCTTTAATAATGGGTGCTCCAGATATAGCTTTC
CCTCGAATAAATAATATAAGATTTTGATTATTACCTCCTTCATTAATTTTGTTATTATTA
AGTAGAATAATAGGAGTTGGTGCTGGTACTGGTTGAACAGTTTATCCTCCATTGTCTTTA
AATATGAGACATTCAGGCATATCAGTAGATTTTGCAATTTTTTCTTTACATATAGCTGGT
GCATCATCAATTATAGGGGCTATTAATTTTATTTCTACTGTTTTAAATATACGTTTATTA
GGATTAAAAATAGATAATATTTCATTATTTGTTTGATCAGTAAATATTACAGCATTATTA
TTATTATTGTCTTTACCTGTATTAGCTGGAGCAATCACAATATTATTAACAGATCGTAAT
TTAAATACTAGATTTTTTGATCCTTCAGGTGGTGGGGATCCAATTTTATATCAGCATTTA


YMZ363_Euphoriella_COL
TATATTTTATTTTTGGGATT-TGATCAGGGATAGTTGGTTTATCATTAAGTATAATTATT
CGTATGGAATTATCAATTAGTGGAAG----TTTAATTGGTA--ATGATCAAATT---TAT
AATGTAATTGTTACGGCTCATGCTTTTGTAATGATTTTTTTTATAGTAATGCCTATTATA
ATTGGAGGATTTGGAAATTGATTAATTCCTTTAATAATAGGAGCTCCTGATATAGCTTTC
CCTCGAATAAATAATATAAGATTTTGGTTGTTACCTCCATCTTTAATATTTTTATTAATA
AGAAGTATAATAGGGATTGGGGCAGGAACTGGTTGAACTGTTTATCCACCATTATCTTTA
AATTTAAGACATTCTGGAATATCGGTTGATATGGCTATTTTTTCTTTACATTTAGCTGGG
ATATCTTCAATCATAGGTGCTATTAATTTTATTTGTACTATTATAAATATGCGGTTAGTT
GGACTTAAGTTAGATAATATTAGGTTATTTGCTTGATCTGTTAATATTACTGCTATTTTA
TTATTGTTATCTTTACCAGTTTTGGCAGGGGCAATTACTATATTATTGACAGATCGAAAT
TTAAATACCAGGTTTTTTGATCCATCAGGAGGAGGTGATCCAATTTTATATCAACATTTA


YMZ364_Euphoriella_CR
TATATTTTATTTTTGGGGTT-TGGTTTGGGATAGTAGGATTATCTTTAAGAATAATTATT
CGAATAGAATTGTCAGTTAGAGGGAG----TTTAATCGGTA--ATGATCAAATT---TAT
AATGTTATTGTTACTGCTCATGCTTTTGTTATAATTTTTTTTATGGTTATACCTACTATA
ATTGGGGGTTTTGGTAATTGGCTAATTCCTTTAATGATGGGAGCTCCTGATATAGCTTTT
CCGCGAATAAATAATATAAGATTTTGGTTGCTCCCTCCCTCTCTTTTTTTTTTGTTGATT
AGGAGAATAATAGGAGGGGGGGCAGGTACTGGTTGGACGGTCTATCCTCCTCTTTCTTTA
AATTTAAGGCATTCTGGGATATCTGTGGATTTAGCTATTTTTTCTTTACATTTAGCTGGG
GCTTCTTCAATTATAGGGGCAATTAATTTTATTAGAACTATTATTAATATGCGTCTGTTA
GGGGTAAAATATGATAATATTAGTTTATTTTCTTGGTCAGTTAATATTACAGCTATTTTA
TTACTTTTATCACTACCAGTTCTAGCTGGGGCAATTACTATATTATTAACTGATCGAAAT
TTAAATACAAGATTTTTTGACCCTGCCGGGGGGGGGGATCCAATTTTATATCAACATTTA


YMZ365_Euphoriella_CR
TATATTTTATTTTTGGAATT-TGATCAGGAATAATTGGTTTATCTTTAAGGATACTTATT
CGTATAGAATTATCTGTTTCAGGAAG----ATTTATTGGTA--ATGATCAAATT---TAT
AATGTTATTGTGACAGCCCATGCTTTTATTATAATTTTTTTTATAGTTATACCTATTATG
ATCGGAGGATTTGGAAATTGATTAATCCCTTTAATGATAGGAGCCCCAGATATAGCTTTC
CCTCGGATAAATAATATAAGATTTTGGTTATTACCTCCTTCTTTAATATTTTTATTAATA
AGTAGAGGCGTGGGGACGGGTGCTGGGACTGGGTGGACAGTTTACCCTCCTTTATCATTA
AATTTGAGTCATTCTGGAATATCTGTTGATTTGGCTATTTTTTCTTTACATATAGCAGGG
ATGTCTTCTATTATAGGAGCTATTAATTTTATTTGTACAATTATAAATATACGAACTTTA
GGAATAAATTTTGATAATATTAGATTATTTGCTTGATCTGTGAATATTACTGCTATTTTA
TTACTTTTGTCCTTGCCAGTTTTGGCCGGGGCAATTACTATACTATTAACAGATCGAAAT
TTAAATACTAGATTTTTTGATCCTGCAGGGGGCGGGGATCCTATTTTGTACCAACATTTA


YMZ366_Euphoriella_GUA
TGTATTTTATTTTAGGAATT-TGATCAGGAATATTAGGTTTATCTTTAAGAGTAATTATT
CGTATAGAATTATCAGTGTGTGGAAG----ATTAATTGGTA--ATGATCATATT---TAT
AATGTAGTAGTTACTGCTCATGCTTTTATTATAATTTTTTTTATAGTGATACCTATTATA
ATTGGGGGATTTGGAAATTGATTAATTCCTATAATGTTAGGAGCGCCTGATATAGCTTTT
CCTCGAATAAATAATATAAGGTTTTGATTATTACCTCCTTCATTAATGTTTTTATTATTG
GGGGGATTTATAGGTACTGGGGCAGGTACTGGGTGAACAGTTTATCCACCTTTATCTTTG
AATTTAAGTCATTCAGGTATATCTGTAGATTTAACTATTTTTTCTTTACATTTAGCAGGA
GTGTCTTCGATTATAGGAGCTATTAATTTTATTAGTACAATTTTAAATATACGGGTAAGA
GGAATTAAGTTGGAGAATATTAGTTTATTTGTATGATCAGTTAATATTACTGCTATTTTA
TTATTATTATCATTACCTGTTTTAGCTGGAGCTATTACTATATTATTGACAGATCGAAAT
TTAAATACTAGATTTTTTGATCCTTCAGGTGGTGGTGATCCAATTTTATATCAACACTTA


YMZ367_Leiophron_HON
TATATTTTTTATTTGGTATT-TGATCAGGTATAGTAGGGCTATCCATGAGTATATTAATT
CGAATAGAACTATCTAATGTAGGGAG----ATTTATTGGTA--ATGATCAGATT---TAT
AATAGAGTTGTTACTGCTCATGCCTTTATTATAATTTTTTTTATAGTAATACCTATTATA
ATTGGAGGATTCGGTAATTGATTAGTTCCTCTAATAATAGGGGCTCCTGATATAGCTTTC
CCGCGAATAAATAATATAAGTTTTTGATTACTCCCACCTTCTTTATCGTTATTACTATTA
GGCAGGGTAATGGGGAATGGGGCGGGTACTGGTTGGACAGTTTATCCTCCCTTATCTTTA
AATTTAAGTCATTCTAGAATATCTGTAGATTTATCAATTTTTTCTTTACATTTAGCTGGG
ATATCTTCAATTATAGGGGCCGTTAATTTTATTTCTACAATTATAAATATACGTTTATTA
GGACTATTATTAGATAATATTTCTTTATTTGTTTGGTCTGTTAATATTACTGCTTTATTA
TTACTATTATCATTACCTGTATTGGCTGGAGGAATTACAATATTATTAACTGATCGAAAT
TTAAATACTAGATTTTTTGACCCTTCGGGGGGTGGGGACCCTATTTTGTATCAACATTTA


YMZ368_Leiophron_VEN
TATATTTTATTTTTGGTATT-TGATCAGGTATTTTAGGTTTGTCTATGAGAATATTAATT
CGTATAGAATTATCTATAGTAGGGAG----ATTAATTGGTA--ATGATCAAATT---TAT
AATAGAATTGTTACTTCTCATGCTTTTGTAATAATTTTTTTTATAGTGATACCAATTATA
ATTGGTGGGTTTGGAAATTGATTAATTCCTTTAATAATAGGAGCTCCTGATATAGCTTTC
CCTCGAATAAATAATATGAGATTTTGGTTACTTCCTCCCTCATTATTTTTATTATTAATA
AGAGGAGTTATAGGGGTAGGGGTTGGGACTGGATGAACAGTTTATCCACCTTTATCTTTA
GGTTTAAGTCATTCAGGAATTTCTGTTGATATAGCTATTTTTTCTTTACATTTAGCTGGG
ATATCTTCAATTATGGGAGCAATTAATTTTATTTCTACAATTTTTAATATACGTTTATTA
GGGTTAAAAATAGATAATATTTCTTTATTTATTTGATCAGTTAATATTACTGCTATTTTA
CTTTTATTATCTTTACCTGTGTTAGCAGGGGCAATTACTATATTATTAACTGATCGAAAT
TTAAATACAAGATTTTTTGATCCTTCAGGTGGAGGAGATCCAATTTTATATCAACATTTA


YMZ370_Euphoriella_PER
TATATTTTATTTTTGGTGTT-TGATCTGGAATATTAGGACTTTCTTTAAGAATAATTATT
CGAATAGAGTTATCAATTAGGGGTAG----ATTAATTGGTA--ATGATCAAATT---TAT
AATGTTATTGTAACTGTTCATGCTTTTGTAATAATTTTTTTTATAGTTATACCAGTTATA
ATTGGTGGATTTGGAAATTGATTAGTACCATTAATAATAGGAGCTCCTGATATAGCATTT
CCTCGAATAAATAATATAAGATTTTGGTTATTACCTCCCTCATTATTATTAATATTATTA
AGAAGATTTTTAGGGTCAGGGGCTGGAACTGGATGAACTATTTATCCTCCTTTATCTTTA
AATTTAAGTCATTCAGGATTATCTGTTGATATAGTTATTTTTTCTTTGCATTTAGCTGGG
ATTTCATCAATTATAGGGGCTATTAATTTTATTAGAACAATTATAAATATACGTTTATTA
GGAATAATATTTGATAATATTAGATTATTTTGTTGATCGGTAAATATTACAGCTTTATTA
TTATTATTATCTTTACCTGTTTTAGCTGGGGCTATCACAATATTATTAACAGATCGAAAT
TTAAATACGAGATTTTTTGATCCTTCAGGTGGTGGCGATCCTATTTTATATCAACATTTA


YMZ371_Leiophron_PER
TATATTTTATTTTTGGAGTT-TGGTCTGGTATAGTTGGGTTATCTTTAAGAATAATTATT
CGTATAGAATTATCAGCCAGGGGGAG----TTTAATTGGGA--ATGATCAAATT---TAT
AATGTCATTGTAACTGCTCATGCTTTTGTTATAATTTTTTTTATAGTTATACCTATTATA
ATTGGTGGGTTTGGTAATTGGTTAATTCCTTTAATAATAGGGGCCCCGGATATAGCTTTC
CCCCGTATAAATAATATAAGGTTTTGGCTACTTCCCCCCTCTCTTGGATTTTTATTGATA
AGTAGAATGGTGGGGGGAGGGGCAGGTACCGGGTGAACTGTCTATCCCCCTCTTTCTTTA
AATTTGAGGCATTCTAGGATATCTGTGGATTTAGCTATTTTTTCTTTACATTTAGCCGGG
ATTTCCTCAATCATGGGGGCAATTAATTTTATTAGAACTATTATTAATATACGGTTGTTA
GGATTAAAATTTGATAATATTAGTTTATTTTCTTGATCCGTTAATATTACAGCTATTTTA
TTATTGTTATCTTTACCTGTATTAGCTGGGGCAATCACTATATTATTAACTGATCGAAAT
TTAAATACAAGATTTTTTGACCCCGCAGGAGGGGGGGACCCAATTTTGTATCAACATTTA

>YMZ372_Leiophron_PER
TATATTTTATATTTGGGGTT-TGATCTGGGATGTTAGGTCTTTCTATAAGTATAATTATT
CGTATAGAGTTAGGTACTCCGGGGAG----AGTTATTGGTA--ATGATCAAATT---TAT
AATATAATTGTAACAGCTCATGCTTTTGTAATAATTTTTTTTATAGTAATGCCAGCTATA
ATTGGAGGATTTGGCAATTGGTTGGTTCCTTTAATATTAGGGGCCCCAGATATGGCTTTT
CCTCGTATAAATAATATAAGATTTTGATTATTACCTCCTTCTTTATTTATGTTGTTACTT
AGTAGAATGGTTGGACTTGGGGCTGGCACAGGGTGAACAGTTTATCCTCCTTTATCTTTA
AATATAAGTCATGCTAGTATTTCGGTAGATTTAGCAATTTTTTCTTTACATTTAGCTGGC
ATATCTTCTATTATAGGAGCTATTAATTTTATTTCAACTATTTTTAATATGCGGTTATTA
GGGTTAAAATTAGATAATATTCCATTATTTGTTTGATCTGTTAATATTACTGCTTTATTA
TTGCTTTTATCTTTACCAGTTTTAGCGGGAGCAATTACTATATTATTAACTGATCGTAAT
TTAAATACTTCATTTTTTGATCCTGCAGGGGGGGGAGATCCAATTTTGTATCAACATTTA


YMZ373_Leiophron_THA
TATATTTTATTTTTGGTATT-TGATCAGGAATTTTAGGTTTATCTTTAAGTTTAATTATT
CGTATAGAATTATCAATAGTTGGGAG----GTTAATTGGTA--ATGATCAAATT---TAT
AATAGAATTGTTACAGCTCATGCTTTTGTAATAATTTTTTTTATAGTAATACCAATTATA
ATTGGAGGATTTGGGAATTGGTTAATTCCTTTAATACTTGGTGCTCCTGATATAGCTTTC
CCTCGGATAAATAATATAAGATTTTGGTTGTTACCTCCATCTTTATTTATATTGTTATTA
AGTATATTTATAGGGACTGGTACAGGGACAGGATGAACAGTTTACCCTCCTTTATCTTTA
AGATTAAGACATTCAAGAATGTCTGTTGATTTATCAATTTTTTCTTTGCATTTAGCTGGG
GTATCTTCAGTTATAGGTGCAGTAAATTTTATTTCTACAATTTTAAATATACGGTTATTT
GGATTAAAAATAGATAATATTTCATTATTTATTTGGTCTGTTAATATTACAGCTTTATTA
TTATTATTATCATTACCAGTTTTAGCAGGGGCTATTACTATATTATTAACTGATCGTAAT
TTAAATACTAGATTTTTTGATCCTTCAGGGGGAGGGGATCCTATTTTATATCAGCATTTA


YMZ375_Leiophron_KEN
TATATTTTATTTTCGGGGTA-TGGGCCGGTATGGTTGGGTTATCCTTAAGTTTAATTATT
CGTATGGAATTATCAATAGTTGGGAG----TTTAATTGGGA--ATGACCAGATT---TAT
AATAGTATTGTTACGGCTCATGCATTTGTAATAATTTTCTTTATAGTTATACCAATTATA
ATTGGGGGGTTTGGGAATTGATTAATTCCTTTAATAATAGGAGCCCCGGATATAGCTTTC
CCTCGGATGAATAATATAAGATTTTGGCTATTGCCCCCATCTTTAATAATATTATTGTTT
AGAAGAATAATAGGTACAGGGGCCGGTACTGGGTGAACTGTCTATCCACCTTTATCTTTA
AATTTAAGTCATTCTAGAATGTCTGTTGATTTGGCAATTTTTTCTTTACATTTAGCTGGG
ATATCTTCAATTATAGGGGCTATTAATTTTATTACAACTATTATTAATATGCGTTTGTGA
GGATTAAAATTAGACAATATTACTTTATTTACTTGGTCTGTTAATATTACAGCTTTACTA
TTATTATTATCTTTACCTGTATTAGCAGGGGCTATTACCATACTATTAACTGATCGTAAC
TTAAATACTAGATTTTTTGATCCTTCTGGGGGAGGGGATCCTGTTTTATATCAACATTTA


YMZ376_Leiophron_THA
TATATTTTTTATTTGGAATT-TGATCAGGGATAGTAGGTTTATCATTAAGTATATTAATT
CGAATAGAATTATCTGTAGCGGGTAG----ATTTATTGGAA--ATGATCAAATT---TAT
AATACAATTGTTACAGCTCATGCTTTTATTATAATTTTTTTTATGGTAATACCCATTATA
ATTGGTGGGTTTGGAAATTGATTAGTTCCTTTAATAATAGGAGCTCCTGATATAGCTTTT
CCTCGAATAAATAATATGAGATTTTGGTTATTACCTCCTTCTTTATTTTTATTACTATTA
AGGTCAATAGTGGGTACGGGAACAGGAACTGGGTGAACAGTTTATCCTCCTTTATCATTA
AATTTAAGTCATTCTAGTATGTCGGTTGATTTATCAATTTTTTCATTACATTTAGCTGGT
ATATCTTCAATTATAGGTGCAATTAATTTTATTTCAACAATTTTTAATATACGATTAATA
GGGTTAAAGTTGGATAATATTTCTTTATTTACTTGATCAGTTAATATTACTGCGTTTTTA
TTATTATTATCTTTACCAGTTTTAGCTGGTGCAATTACCATGTTATTAACTGATCGAAAT
ATTAATACTAGATTTTTTGATCCTTCAGGAGGGGGAGATCCAGTTTTGTATCAACATTTA


YMZ377_Leiophron_THA
TATATTTTTTATTTGGGACT-TGGTCTGGGATAGTGGGGTTATCTTTAAGTTTAATTATT
CGAATAGAATTATCTGTTACTGGAAA----ATTTATCGGGA--ATGATCAAATT---TAT
AATAGAATCGTTACAGCTCATGCTTTTGTAATAATTTTTTTTATAGTTATACCAATTATA
ATTGGGGGATTTGGTAATTGATTAATTCCTTTAATATTAGGAGCTCCTGATATAGCTTTC
CCACGAATAAATAATATAAGTTTTTGATTATTACCTCCTTCATTATTTTTATTACTTTTA
GGTAGAATAATAGGAAATGGGGCAGGAACAGGTTGAACTGTTTATCCTCCCTTATCTTTA
AATGTTAGTCATTCAAGAATATCAGTTGATTTATCAATTTTTTCTTTACATTTAGCCGGT
ATGTCATCTATTATAGGAGCGATTAATTTTATTTCTACTGTATTAAATATAAAATTAAAT
GGATTGAAAATAGATAATGTTTCTCTATTTGTTTGATCTGTTAATATTACAGCTTTATTA
TTATTATTATCTTTACCTGTTTTAGCGGGGGCTATTACAATATTATTAAGTGATCGTAAT
TTAAACACTAGATTTTTTGATCCTTCTGGGGGGGGGGATCCAATTTTATATCAACATTTA


YMZ378_Leiophron_THA
TATATTTTATTTTTGGGATT-TGGTCAGGAATTTTAGGTTTATCTATAAGAGTTATTATT
CGTATAGAAATTTCTTTGGTAGGGAG----TTTGATTGGTA--ATGATCAAATT---TAT
AATAGGATTGTTACTGCTCATGCTTTTGTAATAATTTTTTTTATAGTTATGCCTATTATA
ATTGGAGGATTTGGAAATTGATTAATTCCTTTGATAATAGGAGCACCTGATATAGCTTTT
CCTCGAATAAACAATATAAGATTTTGGTTGCTTCCACCATCTTTATTCTTATTGTTATTA
AGAGGTATAATAGGTAGGGGAGCAGGAACTGGATGAACTGTTTATCCTCCTTTATCTTTA
AATTTAAGTCATTCAGGTATATCTGTAGATTTAGCTATTTTTTCTTTACATTTGGCAGGT
ATATCTTCAATTATAGGAGCTATTAATTTTATTTCTACAATTATTAATATACGTTTATCA
GGATTAAAAATAGATAATATTCCATTATTTGTTTGATCTGTTAATATTACTGCTATTTTA
TTATTATTGTCTTTACCGGTATTAGCCGGGGCGATTACTATATTACTTACTGATCGAAAT
TTAAATACTAGATTTTTTGATCCTTCTGGTGGGGGGGATCCAATTTTATATCAGCATTTA


YMZ380_Leiophron_CON
TATATTTTATTTTTGGTATT-TGATCTGGATTTTTAGGTTTATCTTTAAGGGTGATTATT
CGAATAGAATTATCTATAGTTGGTAC----AGTAATTGGTA--ATGATCAAATT---TAT
AATAGAATTGTAACTGCTCATGCTTTTGTTATGATTTTTTTTATAGTTATGCCAATTATA
ATTGGGGGGTTTGGGAATTGATTAATTCCTTTAATAATAGGGTCTCCTGATATAGCATTC
CCTCGAATAAATAATATAAGATTTTGATTATTACCTCCATCTTTAATAATATTGTTAATA
AGAAGAATGGTTGGTACAGGAGCGGGTACAGGCTGAACTGTTTATCCTCCTTTATCTTTA
AGTCAAAGTCATTCAAGTATATCAGTTGATATAGCTATTTTTTCTTTACATTTAGCCGGG
ATATCATCAATCATAGGGGCAGTAAATTTTATTACAACAATTATTAATATGCGATTATTT
GGATTAAAAATAGATAATATTTCTTTATTTACTTGATCAGTTAATATTACAGCTTTATTA
TTATTATTATCTTTACCAGTTTTAGCAGGGGCTATTACTATATTATTAACAGATCGTAAT
TTGAATACAAGATTTTTTG?????????????????????????????????????????


YMZ382_Leiophron_KOR
TATATTTTATTTTTGGTATT-TGGGCTGGTGTATTAGGTTTATCATTGAGATTAATTATT
CGAATAGAGCTATCTATAGTAGGGAG----GTTAATTGGTA--ATGATCAAATT---TAT
AATAGAATTGTTACGGCCCATGCTTTTGTGATAATTTTTTTTATAGTTATACCTGTAATA
ATTGGGGGGTTTGGTAATTGGTTAATTCCTTTAATAATAGGGGCCCCGGATATAGCTTTC
CCTCGTATAAATAATATAAGATTTTGGTTGTTGCCATCTTCTTTAATATTATTATTATTT
AGAAGAATAATAGGAACTGGGGCCGGTACGGGGTGAACAGTTTATCCACCGTTATCATTA
AATTTAAGTCATTCTGGTATATCTGTTGATTTGGCAATTTTTTCTTTGCACTTAGCTGGG
ATATCTTCAATTATAGGAGCGATTAATTTTATTACCACAATTATTAATATGCGTTTATGG
GGATTAAAATTAGATAATATTACTTTGTTTTCTTGATCTGTTAATATTACAGCTTTGTTA
TTATTATTATCTTTACCAGTTTTGGCGGGGGCAATTACTATATTATTAACTGATCGTAAT
TTAAATACAAGTTTTTTTGATCCTTCAGGTGGGGGGGATCCTGTTTTGTATCAACATTTA


YMZ383_Leiophron_KOR
TATATTTTATTTTTGGAGCT-TGAGCTGGAGTTTTAGGATTATCAATAAGTATAATTATT
CGTATAGAAATTTCTGTAGTTGGAAG----ATTAATTGGTA--ATGATCAAATT---TAT
AATACTATTGTTACGGCTCATGCTTTTGTTATAATTTTTTTTATAGTTATACCAATTATA
ATTGGTGGATTTGGAAATTGATTAATTCCTTTAATAATAGGGGCTCCTGATATAGCTTTC
CCTCGAATAAATAATATAAGGTTTTGACTATTACCTCCTTCTTTATTTTTATTATTATTG
AGGAGTATAATAGGAAGAGGGGCTGGAACTGGTTGAACAGTTTATCCTCCTTTATCTTTA
AGTTTAAGTCATTCAGGTATATCTGTTGATTTGGCTATTTTTTCATTACATATAGCTGGG
ATATCTTCTATTATAGGAGCTATTAATTTTATTTCTACAATTCTTAATATACGTTTATTA
GGATTAAAAATGGATAATATTTCTTTATTTACTTGATCAGTTAATATTACAGCAATTTTA
TTATTATTATCATTACCTGTATTAGCAGGGGCTATTACTATGTTATTAACTGATCGAAAT
TTAAATACTAGATTTTTTGATCCTTCAGGAGGAGGAGATCCAATTTTATATCAACATTTA


YMZ384_Leiophron_KOR
TATATTTTTTATTTGGGATT-TGATCGGGAATAGTTGGATTATCAATAAGAATAATTATT
CGAATAGAATTATCAGTAGTAGGAAG----ATTTATTGGTA--ATGATCAGATT---TAT
AATAGAATTGTTACTGCTCATGCATTTGTTATAATTTTTTTTATAGTTATACCTATTATA
ATTGGGGGGTTTGGGAATTGATTGGTTCCTTTAATAATGGGTGCTCCTGATATAGCTTTT
CCTCGAATGAATAATATAAGATTTTGATTATTACCACCTTCATTATTTTTGTTATTATTA
AGATCAATAATAGGAACAGGGGCAGGTACAGGATGAACTGTTTATCCCCCTTTATCTTTA
AATTTAAGTCATTCTAGAATATCAGTTGATTTAGCAATTTTTTCATTACATTTAGCTGGT
ATATCTTCTATTATAGGGGCAGTTAATTTTATTTCTACAATTTTTAATATGCGTTTATTA
GGTTTAAATTTAGATAATATTGCTTTATTTGTATGATCAGTTAATATTACAGCATTTTTA
TTATTATTATCTTTACCTGTTTTGGCTGGAGCAATTACTATATTATTGACTGATCGAAAT
TTAAATACAAGATTTTTTGATCCTTCAGGTGGGGGGGATCCAATTTTATATCAGCATTTA


YMZ385_Leiophron_KOR
TATATTTTATTTTCGGGGTA-TGGGCCGGTATGGTTGGGTTATCCTTAAGTTTAATTATT
CGTATGGAATTATCAATAGTTGGGAG----TTTAATTGGGA--ATGACCAGATT---TAT
AATAGTATTGTTACGGCTCATGCATTTGTAATAATTTTCTTTATAGTTATACCAATTATA
ATTGGGGGGTTTGGGAATTGATTAATTCCTTTAATAATAGGAGCCCCGGATATAGCTTTC
CCTCGGATGAATAATATAAGATTTTGGCTATTGCCCCCATCTTTAATAATATTATTGTTT
AGAAGAATAATAGGTACAGGGGCCGGTACTGGGTGAACTGTCTATCCACCTTTATCTTTA
AATTTAAGTCATTCTAGAATGTCTGTTGATTTGGCAATTTTTTCTTTACATTTAGCTGGG
ATATCTTCAATTATAGGGGCTATTAATTTTATTACAACTATTATTAATATGCGTTTGTGA
GGATTAAAATTAGACAATATTACTTTATTTACTTGGTCTGTTAATATTACAGCTTTACTA
TTATTATTATCTTTACCTGTATTAGCAGGGGCTATTACCATACTATTAACTGATCGTAAC
TTAAATACTAGATTTTTTGATCCTTCTGGGGGAGGGGATCCTGTTTTATATCAACATTTA


YMZ386_Leiophron_CON
TATATTTTATTTTTGGTGTA-TGATCAGGGGTTTTAGGGCTATCTATAAGGATAATTATT
TGTATGGAATTATCTATAGTAGGGAG----ATTAATTGGTA--ACGATCAAATT---TAT
AATACAATTGTTACAGCTCATGCATTTGTTATAATTTTTTTTATAGTTATACCTATTATA
ATTGGAGGATTCGGCAATTGATTAATTCCTTTAATAATAGGGGCTCCTGATATAGCTTTC
CCTCGCATAAATAATATAAGATTTTGGTTATTACCTCCTTCTTTATTTTTGTTATTATTA
AGAAGACTAATAGGGGTTGGGGCAGGGACAGGTTGAACAGTTTACCCTCCTTTGTCATTA
AATGTTAGACATTCAGGTATATCAGTTGATTTGGCTATTTTTTCTTTACATTTGGCTGGT
ATATCTTCAATTATAGGGGCAATTAATTTTATTTCTACAATTATTAATATACGTTTAATA
GGATTAAAAATAGATAATATTTCTTTATTTACTTGATCAGTTAATATTACAGCTTTATTA
TTGTTATTATYTTTACCAGTTTTAGCTGGGGCTATTACTATATTATTAACTGATCGTAAC
TTGAATACTAGGTTTTTTGATCCTTCAGGGGGTGGTGACCCAATTTTGTATCAACATTTA


YMZ388_Leiophron_pallidistigma_KOR
TATATTTTATTTTTGGATTT-TGAGCGGGAGTGTTGGGTTTATCAATAAGAATAATTATT
CGTATAGAGTTATCAATAGTGGGGAG----ATTAATTGGTA--ATGATCAAATT---TAT
AATAGTGTTGTTACTGCACATGCATTTGTAATAATTTTTTTTATAGTGATACCAATTATA
ATTGGTGGGTTTGGAAATTGGTTAATTCCTTTAATAATAGGAGCTCCTGATATGGCTTTT
CCTCGAATAAATAATATAAGATTTTGGCTTTTACCTCCTTCTTTATTTTTATTGTTATTA
AGGAGATTAATAGGGGTAGGGGCAGGTACAGGATGAACTGTTTACCCTCCTTTATCATTA
AATTTAAGTCATTCTGGTATATCCGTAGATTTAGCTATTTTTTCTTTACATTTAGCTGGG
ATATCTTCTATTATAGGTGCTATTAATTTTATTTCTACTATTTTAAATATACGTTTATTA
GGAATAAAAATAGATAATATTTCTTTATTTATTTGATCAGTTAATATTACGGCGGTATTA
TTGTTATTATCCTTACCAGTTTTAGCTGGGGCTATTACTATATTATTAACTGATCGAAAT
TTAAATACAAGATTTTTTGACCCATCTGGAGGTGGGGATCCAATTTTATATCAGCATTTA


YMZ390_Leiophron_KOR
TATATTTTATTTTCGGTATT-TGAGCTGGAATAGTAGGTTTATCTTTAAGGATAATTATT
CGTATAGAATTATCTGTTGCTGGAAG----ATTTATTGGTA--ATGATCAAATT---TAT
AATAGAATTGTTACTGCTCATGCTTTTGTTATAATTTTTTTTATAGTTATGCCTGTAATG
ATTGGAGGATTTGGAAATTGATTAATTCCTTTAATAATAGGGGCTCCTGATATAGCTTTT
CCTCGAATGAATAATATAAGGTTTTGATTGTTACCTCCTTCATTAATTTTATTATTACTG
AGAAGATTAATAGGAAGTGGTGCAGGGACGGGATGAACAGTTTATCCTCCTTTATCTTTA
AGAATAAGTCATTCAAGAATTTCTGTAGATTTGGCTATTTTTTCTTTACATTTAGCAGGA
ATATCATCAATTATAGGAGCTGTAAATTTTATTTCTACAATTTTTAACATACGATTATTA
GGGTTAAAAATAGATAATATTTCTTTATTTTCTTGATCAGTAAATATTACAGCTTTTTTA
TTATTACTGTCTTTACCTGTATTAGCTGGTGCTATTACTATATTATTAACTGATCGTAAT
TTAAATACTAGATTTTTTGATCCTTCAGGAGGTGGAGATCCTATTTTATATCAGCATTTA


;
end;

begin mrbayes;
	charset COI_aligned = 1-660;
	charset COI_aligned_pos12 = 1-660\3 2-660\3;
	charset COI_aligned_pos3 = 3-660\3;
partition GENES = 1: COI_aligned;
partition PARTITIONFINDER = 2: COI_aligned_pos12, COI_aligned_pos3;

set partition = PARTITIONFINDER;

set autoclose=yes;
outgroup JS115_Chrysopophthorus;
prset applyto=(all) ratepr=variable brlensp=unconstrained:Exp(100.0) shapepr=exp(1.0) tratiopr=beta(2.0,1.0);
lset applyto=(all) nst=mixed rates=invgamma [gamma];
unlink statefreq=(all);
unlink shape=(all) revmat=(all) tratio=(all) [pinvar=(all)];
mcmc ngen=10000000 printfreq=1000 samplefreq=1000 nchains=4 nruns=2 savebrlens=yes [temp=0.11];
 sump relburnin=yes [no] burninfrac=0.25 [2500];
 sumt relburnin=yes [no] burninfrac=0.25 [2500] contype=halfcompat [allcompat];
end;
