# Supplementary material for: Multilocus phylogeny of the parasitic wasps in the tribe Euphorini (Hymenoptera: Braconidae) with revised generic classifications
Source: PeerJ. 2018 May 21;6:e4783. doi: 10.7717/peerj.4783 (PMC5967370; doi:10.7717/peerj.4783)
Supplement: Supplemental Information 2 [file peerj-06-4783-s009.nex]

#NEXUS
[ Title ]
begin taxa;
       dimensions ntax=70;
       taxlabels
             07Yves_Leiophron_PNG
             08Yves_Leiophron_PNG
             10Yves_Leiophron_PNG
             AB016_Peristenus_KS
             AB020_Peristenus_KY
             AB023_Peristenus_KY
             AB102_Microctonus
             Euph020_Peristenus_SWE
             Euph083_Peristenus_HUN
             JS01000242_Leiophron_SWE
             JS01000267_Leiophron_FRGU
             JS01000499_Mama_mariae_RUS
             JS01000515_Euphoriana_dispar_RUS
             JS01000540_Euphoriella_deficiens_SWE
             JS01000547_Euphoriella_MAD
             JS01000552_Peristenus_SWE
             JS01000554_Euphoriana_fulvipes_SWE
             JS01000218_Townesilitus
             JS068_Leiophron_COL
             JS01000238_Leiophron_fascipennis_SWE
             JS115_Chrysopophthorus
             JS120_Leiophron_THA
             JS129_Leiophron_THA
             PNG5_Leiophron
             PNG6_Leiophron
             PNG7_Leiophron
             YMZ038_Peristenus_GER
             YMZ077_Leiophron_MB
             YMZ081_Euphoriella_MB
             YMZ124_Peristenus_mellipes_MB
             YMZ132_Leiophron_KY
             YMZ133_Leiophron_KY
             YMZ134_Leiophron_WV
             YMZ136_Leiophron_KY
             YMZ139_Leiophron_uniformis_FRA
             YMZ141_Leiophron_THA
             YMZ142_Peristenus_MAD
             YMZ145_Leiophron_COL
             YMZ146_Leiophron_COL
             YMZ148_Euphoriella_GUA
             YMZ211_Peristenus_dayi_MB
             YMZ335_Peristenus_howardi_AB
             YMZ341_Peristenus_relictus
             YMZ343_Peristenus_digoneutis
             YMZ345_Leiophron_KY
             YMZ346_Peristenus_WI
             YMZ349_Peristenus_IL
             YMZ351_Leiophron_VA
             YMZ356_Peristenus_WI
             YMZ358_Euphoriella_KY
             YMZ359_Euphoriella_FL
             YMZ361_Leiophron_AZ
             YMZ363_Euphoriella_COL
             YMZ364_Euphoriella_CR
             YMZ365_Euphoriella_CR
             YMZ366_Euphoriella_GUA
             YMZ367_Leiophron_HON
             YMZ368_Leiophron_VEN
             YMZ370_Euphoriella_PER
             YMZ371_Leiophron_PER
             YMZ373_Leiophron_THA
             YMZ376_Leiophron_THA
             YMZ377_Leiophron_THA
             YMZ378_Leiophron_THA
             YMZ380_Leiophron_CON
             YMZ384_Leiophron_KOR
             YMZ385_Leiophron_KOR
             YMZ386_Leiophron_CON
             YMZ388_Leiophron_pallidistigma_KOR
             YMZ390_Leiophron_KOR
;
end;
begin characters;
       dimensions nchar=592;
       format missing=? gap=- matchchar=. datatype=dna;
       matrix

07Yves_Leiophron_PNG
CTCTAAGTGGGTGGTAAACTCCATCTAAGGCTAAATATGACCACGAGACC-GATAGCGAA
CAAGTACCGTGAGGGAAAGTTGAAAAGAACTTTGAA-GAGAG-AGTTCAAGAGTACGTGA
AACCGTTCAGGGGTAAACCTGAG-AAACCC-AAAAGATCG-AATGGGGAGATTCATCGTC
A-GCACATTTGGTATATGTGCAAGTTATGATAT-AA---GTTTTCC--TTGTGTTAACTA
TAA--TA-CATGCTTGTGTCATT-TA-TTGCTGAGT-G-TGTCGGCGTGCACTTCTCCCC
TAGTAGGACGTCGTGACCCGTTAGGTGTCGTTCTATGGCCCAAATGGTAGTCTTTGATCT
T--TTATTGT-TCGAAGACCA-TTGGTG-TA-CCTGATCGACTGCTTGGCGGTATTCA-C
ATGGTATTGAGTCGCAATTT------A--ATTTGCGTCAAGCTCATTGCAAGC--GTGGT
TA-TCT------ATCAGTAGTGCGGATTTAATGCCGTCATTGATGTTAA-TCAGCTGTTG
GTTG-ATGATGTTCTTTGACTGACTCT-----A--T-TATATTACC-GGTCA

08Yves_Leiophron_PNG
CTCTAAGTGGGTGGTAAACTCCATCTAAGGCTAAATATGACCACGAGACC-GATAGCGAA
CAAGTACCGTGAGGGAAAGTTGAAAAGAACTTTGAA-GAGAG-AGTTCAAGAGTACGTGA
AACCGTTCAGGGGTAAACCTGAG-AAACCC-AAAAGATCG-AATGGGGAGATTCATCGTC
A-GCACACTTGGTATATGTGCAAGTTATGATAT-AA---GTTATCC--TTGTGGTAATTA
TAA--TA-CATGCTTGTATCATT-TG-TTGTCGAGT-G-TGTCGGCGTGCACTTCTCCCC
TAGTAGGACGTCGTGACCCGTTGGGTGTCGTTCTATGGCCCAAATGGTAGTCTTTGATCA
T-TTTTGTGA-TTAAAGACCA-TTGGTG-TA-CTTGATCGACTGCTCGACGGTATTCA-C
ATGGTATTGAGTCGCAATTT---------TTTTGCGTCAGGCTCATTGCAAGC--GCGGT
TA-TCA------CTCGGTAGTGCGGATTTAATGCCGTCACTGATGCTAA-CCAGCTGTTG
GTTA-ATGATGTCCTTTGACTGACTCT----------TA-ATTACC-GGTCA

10Yves_Leiophron_PNG
CTCTAAGTGGGTGGTAAACTCCATCTAAGGCTAAATATGACCACGAGACC-GATAGCGAA
CAAGTACCGTGAGGGAAAGTTGAAAAGAACTTTGAA-GAGAG-AGTTCAAGAGTACGTGA
AACCGTTCAGGGGTAAACCTGAG-AAACCC-AAAAGATCG-AATGGGGAGATTCATCGTC
A-GCTCATTTGGTATATGTGCGAGTTATGATAT-AA---GTTATCC--TTGTGATAATTA
TAA--TA-CATGCTTGTATCATT-TG-TTGCCGAGT-G-TGTCGGCGTGCACTTCTCCCC
TAGTAGGACGTCGTGACCCGTTGGGTGTCGTTCTATGGCCCAAATGGTAGTCTTTGTTCA
T--TTTTTGA-TTAAAGACCA-TTGGTG-TA-CTTGATCGGCTGCTCGACGGTATTCA-C
ATGGTATCGAGTCGCAATTT------T--TTTTGCGTCAAGCTCATTGCAAGC--GCGGT
TA-TCA------TTCAGTAGTGCGGATTTAATGCCGTCATTGATGCTAA-CCAGCTGTTG
GTTA-ATGATGTTCTTTGACTGACTC-----------TA-TTTACC-GGTCA

AB016_Peristenus_KS
CTCTAAGTGGGTGGTAAACTCCATCTAAGGCTAAATATGACCACGAGACC-GATAGCGAA
CAAGTACCGTGAGGGAAAGTTGAAAAGAACTTTGAA-GAGAG-AGTTCAAGAGTACGTGA
AACCGTTCAGGGGTAAACCTGAG-AAACTC-AAAAGATCG-AATGGGGAGATTCATCGTC
A-ACACATTTGGTATATGTGCAAGTTATGATAT-AA---GTTATCC--TTGTGTTAGCTA
TAA--TA-CATGCTTGT-TCATT-TA-TTGCTGGAT-G-TGTCGGCGTGCACTTCTCCCC
TAGTAGGACATCGCGACCCGTTGAGTGTCGTTCTATGGCCCAAATGGTAGTCTTTAATTA
T--TTTATAG-TTGAAGACCA-TTGGTG-TA-CCTGATCGACTGCTCGGCGGTATTCA-C
ATGGTAATGAGTCGCAATT----------ATTTGCGTCAAACCCATTGCAAGC--GCGGT
TAGTTT------CTCGGTAGTGCGGATTTAATGCCGTCACTGAGACTGA-CCAGCTGTTG
GTTT-ATGGTG-TCTTTGACTGACTCC-----A--AATA-ATTACC-GGTCC

AB020_Peristenus_KY
???????????????????????????????????????????????ACC-GATAGCGAA
CAAGTACCGTGAGGGAAAGTTGAAAAGAACTTTGAA-GAGAG-AGTTCAAGAGTACGTGA
AACCGTTCAGGGGTAAACCTGAG-AAACTC-AAAAGATCG-AATGGGGAGATTCATCGTC
A-ACACATTTGGTATATGTGCAAGTTATGATAT-AA---GTTTTCC--TTGTGTTAGCTA
TAA--TA-CATGCTTGT-TCATT-TT-TTGCTGGAT-GTTGTCGGCGTGCACTTCTCCCC
TAGTAGGACATCGCGACCCGTTGAGTGTCGTTCTATGGCCCAAATGGTAGTCTTTAATTA
T--TTTATAA-TTGAAGACCA-TTGGTG-TA-CCTGATCGACTGCTCGGCGGTATTCA-C
ATGGTAATGAGTCGCAATT----------ATTTGCGTCAAACCCATTGCAAGC--GCGGT
TAGTTT------TTCGGTAGTGCGGATTTAATGCCGTCACTGAGACTGA-CCAGCTGTTG
GTTT-ATGGTG-TCTTTGACTGACTCG-----A--AATA-ATTACC-GGTCG

AB023_Peristenus_KY
CTCTAAGTGGGTGGTAAACTCCATCTAAGGCTAAATATGACCACGAGACC-GATAGCGAA
CAAGTACCGTGAGGGAAAGTTGAAAAGAACTTTGAA-GAGAG-AGTTCAAGAGTACGTGA
AACCGTTCAGGGGTAAACCTGAG-AAACTC-AAAAGATCG-AATGGGGAGATTCATCGTC
A-ACACATTTGGTATATGTGCAAGTTATGATAT-AA---GTTATCC--TTGTGTTAGCTA
TAA--TA-CATGCTTGT-TCATT-TA-TTGCTGGAT-G-TGTCGGCGTGCACTTCTCCCC
TAGTAGGACATCGCGACCCGTTGAGTGTCGTTCTATGGCCCAAATGGTAGTCTTTAATTA
T--TTTATAA-TTGAAGACCA-TTGGTG-TA-CCTGATCGACTGCTCGGCGGTATTCA-C
ATGGTAATGAGTCGCAATT----------ATTTGCGTCAAACCCATTGCAAGC--GCGGT
TAGTTT------CTCGGTAGTGCGGATTTTATGCCGTCACTGAGACTGA-CCAGCTGTTG
GTTT-ATGGTG-TCTTTGACTGACTCTG----A--AATA-ATTACC-GGTCG

AB102_Microctonus
????????????????????????CTAAGGCTAAATATGACCACGAGACC-GATAGCGAA
CAAGTACCGTGAGGGAAAGTTGAAAAGAACTTTGAA-GAGAG-AGTTCAAGAGTACGTGA
AACCGTTCAGGGGTAAACCTGTG-AAACCC-AAAAGATCG-AATGAGGAGATTCATCGTC
A-GCACACCTAGTATATGTGCAAGTTATGATAC-GAGTTGTTATTC--TTGTGATAATGC
TTG--TA-CGTACTTGT-ATTAT-TT-TGGCTGGGC-GTTGTCGGCGTGCACTTCTCCTC
TAGTAGGACGTCGCGACCCGTTGGGTGTCGTTCTATGACCCGGATGGTAGCCTTTATTTC
T--TTATTGATTTAAAGACCA-CTGGTG--A-TCTGATCGGCTGCCCGGCGGTACTCG-C
ACGGTATTGAGTCGCAATT----------TTTTGCGTTGAGCTCGTTGCAAGC--GCGGC
CA-TTT------CTTGGTAGTGCGGATTTAATGCCGTCATTGAGAATGG-CCAGCTGTTG
GTTG-ACGATGTTCTTTAACTGGCTC------------A-CTTACC-GGTCA

Euph020_Peristenus_SWE
TCTAAAGTGGGTGGTAAACTCCATCTAAGGCTAAATATGACCACGAGACC-GATAGCGAA
CAAGTACCGTGAGGGAAAGTTGAAAAGAACTTTGAA-GAGAG-AGTTCAAGAGTACGTGA
AACCGTTCAGGGGTAAACCTGAA-AAACTC-AAAAAATCG-AAKGGGGAGATTCATCGTC
A-ACACATTTKGTATATGTGCAAGTTATGATAT-AA---GTTWTCC--TTGTGTTAGCTA
TAA--TACCATGCTTGT-TCATT-TA-TTGCTGGAT-G-TGTCGGCGTGCACTTCTCCCC
TAGTAGGACATCGCGACCCGTTGAGTGTCGTTCTATGGCCCAAATGGTAGTCTTTAATTA
T--TTTATAA-TTGAAGACCA-TTGGTG-TA-CCTGATCGACTGCTCGGCGGTATTCA-C
ATGGTAATRAGTCGCAATT----------ATTTGCGTCAAACCCATTGCAAGC--GCGGT
TAGTTT------CTCGGTAGTGCGGATTTWATGCCGTCACTGAGACTAA-CCAGCTGTTG
GTTT-ATGGTG-TCTTTGACTGACTCTG----A--AATA-ATTACC-GGTCS

Euph083_Peristenus_HUN
??????????????????????????????GCTAATATGACCACGAGACC-GATAGCGAA
CAAGTACCGTGAGGGAAAGTTGAAAAGAACTTTGAA-GAGAG-AGTTCAAGAGTACGTGA
AACCGTTCAGGGGTAAACCTGAG-AAACTC-AAAAGATCG-AATGGGGAGATTCATCGTC
A-ACACATTTGGTATATGTGCAAGTTATGATAT-AA---GTTATCC--TTGTGTTAGCTA
TAA--TA-CATGCTTGT-TCATT-TA-TTGCTGGAT-G-TGTCGGCGTGCACTTCTCCCC
TAGTAGGACATCGCGACCCGTTGAGTGTCGTTCTATGGCCCAAATGGTAGTCTTTAATTA
T--TTTATAG-TTAAAGACCA-TTGGTG-TA-CCTGATCGACTGCTCGGCGGTATTCA-C
ATGGTAATGAGTCGCAGTT----------CTTTGCGTCAAACCCATTGCAAGC--GCGGT
TAGTTT------CTCGGTAGTGCGGATTTAATGCTATCACTGAGACTAA-CCAGCCGTTG
GTGT-??????-????????????????----?--????-??????-?????

JS01000242_Leiophron_SWE
???TAAGTGGGTGGTAAACTCCATCTAAGGCTAAATATGACCACGAGACC-GATAGCGAA
CAAGTACCGTGAGGGAAAGTTGAAAAGAACTTTGAA-GAGAG-AGTTCAAGAGTACGTGA
AACCGTTCAGGGGTAAACCTGAG-AAACCC-AAAAGATCG-AATGGGGAGATTCATCGTC
A-GCACACTTGGTATATGTGCGAGTTATGATAT-AA---GTTATCC--TTGTGGTAACTA
TAA--TA-CATGCTTGTATCATT-TG-TTGCCGAGT-G-TGTCGGCGTGCACTTCTCCCC
TAGTAGGACGTCGTGACCCGTTGGGTGTCGTTCTATGGCCCAAATGGTAGTCTTTGATCA
A--TTTTTGA-TTAAAGACCA-TTGGTG-TA-CCTGATCGACTGCTCGGCGGTATTCA-C
ATGGTATTGAGTCGCAATTT---------ATTTGCGTCAAGCTCATTGCAAGC--GCGGT
TA-CCA------TTCAGTAGTGCGGATTTAATGCCGTCATTGATGTTAA-TCAGCTGTTG
GTTA-ATGATGTTCTTTGACTGACTCT-------------ATTACC-GGTCG

JS01000267_Leiophron_FRGU
???????????????????????????????????????????CGAGACC-GATAGCGAA
CAAGTACAGTGAGGGAAAGTTGAAAAGAACTTTGAA-GAGAG-AGTTCAAGAGTACGTGA
AACCGTTCAGGGGTAAACCTGAG-AAACCT-AAAAGATCG-AATGGGGAGATTCATCGTC
ATACATACTTGGTATATGTGCGAGTTATGATAT-AA---GTTATCC--TTGTGGTAACTA
TAA--TA-CATGCTTGTATCATT-TA-TTGCTGGGA-A-TGTCGGCGTGCACTTCTCCCC
TAGTAGGACGTCGCGACCCGTTGAGTGTCGCTTTATGGCCCGAATGGTAGTCTTTGATCA
T--TTTTTGA-TTGAAGGCCA-TTGGTG--A-CCTGATCGACTGCTCGACGGTATTCA-C
ATGGTATTGAGTCGCAATTT-----TT--TTTTGCGTCAAATTCATTGCAAGC--GCGGT
TA-TCA------TTCAGTAGTGCGGATTTAATGTAGTCACGGATTTTAA-CCAGCTGTTG
GTTA-ATGATGTTGTTTGA?????????----?--????-??????-?????

JS01000499_Mama_mariae_RUS
???TAAGTGGGTGGTAAACTCCATCTAAGGCTAAATATGACCACGAGACC-GATAGCGAA
CAAGTACCGTGAGGGAAAGTTGAAAAGAACTTTGAA-GAGAG-AGTTCAAGAGTACGTGA
AACCGTTCAGGGGTAAACCTGAG-AAACCC-AAAAGATCG-AATGGGGAGATTCATCGTC
A-GCATACTTGGTATATGTGCAGGTTATGATAT-AA---GTTATCC--TTGTGGTAACTA
CAA--TA-CATGCTTGTATTATT-TW-TTGCTGGGT-A-TGTCGGCGTGCACTTCTCCCC
TAGTAGGACGTCCTGACTCGTTAGGTGTTGTTCTATGGCCCAAATGGTAGTYTTTGATCA
A--TCTTTGA-TTGAAGACCA-TTGGTG-TA-TCTGATCAACTGCTTGACGGTATTCA-C
ATGGTATTGAGTCGCAATTT---------ATTTGCGTCGAGCTCATTGCAAGC--GCGGT
TA-TCA------TTCAGTAGTGCGGATTTAATGCCGTCATTGATGTTAA-TCAGCTGTTG
GTTA-ATGATGTTCTTTGACTGATTCT-----------A-ATTACC-GGTCG

JS01000515_Euphoriana_dispar_RUS
CTCTAAGTGGGTGGTAAACTCCATCTAAGGCTAAATATTACCACGAGACC-GATAGCGAA
CAAGTACCGTGAGGGAAAGTTGAAAAGAACTTTGAA-GAGAG-AGTTCAAGAGTACGTGA
AACCGTTCAGGGGTAAACCTGAG-AAACCC-AAAAGATCG-AATGGGGAGATTCATCGTC
A-GCATACTTGGTATATGTGCGAGTTATGATAT-AA---GTTATCC--TTGTGGTAACTA
TAA--TA-CATGCTTGTATCATT-TT-TTGCCGAGT-G-TGTCGGCGTGCACTTCTCCCC
TAGTAGGACGTCGTGACCCGTTGGGTGTCGTTCTATGGCCCAAATGGTAGTCTTTGATCA
A--TTTTTGT-TTAAAGACCA-TTGGTG-TA-CCTGATCGACTGCCCGGCGGTATTCA-C
ATGGTATTGAGTCGCAATTT---------ATTTGCGTCAAACTCATTGCAAGC--GCGGT
TA-TTA------YTTAGTAGTGCGGATTTTATGCCGTCGTYGATGATAATCCAGCTGTTG
GTTA-ATGATGWTCTTTGACTGA?????----?--????-??????-?????

JS01000540_Euphoriella_deficiens_SWE
????????????????????????????AGGYWAATATGACCACGAGACC-GATAGCGAA
CAAGTACCGTGAGGGAAAGTTGAAAAGAACTTTGAA-GAGAG-AGTTCAAGAGTACGTGA
AACCGTTCAGGGGAAAACCTGAG-AAACCC-AAAAGATCG-AATGGGGAGATTCATCGTC
A-GCATACTTGGTATATGTGCGAGTTATGATAT-AA---GTTATCC--TTGTGGTAACTA
TAA--TA-CATGCTTGTATCATT-TT-TGGCTGAGT-A-TGTCGGCGTGCACTTCTCCCC
TAGTAGGACGTCSYGACCCGKTGGGTGTCGTTCTATGGCCCAAATGGTAGTCTTTGATTA
T--TTATATA-ATTAAGACCA-TTGGTG-TA-CCTGATCGACTGCTCGGCGGTATTCA-C
ATGGTATTGAGTCGCAATTT----------TTTGCGTCAAACTCATTGCAAGC--GCGGT
TT-TCA------TTCAGCAGTACGGATYTGATGTMGTCGTTGATGTTAA-TCAGCTGTTG
GTTA-ATGATGTTCTTTGAYTGACTC---------ACAA-TTTACC-GGTCA

JS01000547_Euphoriella_MAD
??????????????????????????????????????????????????-????GCGAA
CAAGTACCGTGAGGGAAAGTTGAAAAGAACTTTGAA-GAGAG-AGTTCAAGAGTACGTGA
AACCGTTCAGGGGTAAACCTGAG-AAACCC-AAAAGATCG-AATGGGGAGATTCATCGTC
A-GCACACTTGATATATGTGCGAGTTATGATAT-AA---GTTATCC--TTGGGGTAACTA
TAA--TA-CATGCTTGGATCATT-TG-TTGTCGAGT-GTTGTCGGCGTGCACTTCTCCCC
TAGTAGGACGTCGTGACCCGTTGGGTGTCGTTCTGTGGCCCAAATGGTAGTCTTTGATCA
T--TTTTTGG-TTGAAGACCA-TTGGTG--A-CCTGATCGACTGSTCGGCGGTATTCA-C
MCGGTATTGAGTCGCAATTT------T--TTTTGCGTCAAACTCATTGCAAGC--GCGGT
TA-CCA------TTCAGTAGTGCGGATTTA???????????????????-??????????
????-??????-????????????????----?--????-??????-?????

JS01000552_Peristenus_SWE
CTCTAAATKGGGGGTAAACTCCATCTAAGGCTAAATATGACCACGAGACCAGATAGCGAA
CCAATACCGTGAGGGAAAGTTGAAAAGAACTTTGAA-AAGGG-AGTTCAAGAGTACTTGA
AACCGTTCAGGGGTAAACCTGAR-AAACTC-AAAAAATCGAAAGGGGGAGATTCATCGTC
A-ACACMTTTGGTATATGTGCAAGTTATGATAT-AA---TTTWTCC--TTGTGTTAGCTA
TAA--TA-CATGCTTGTTCCATT-TA-TTGCTGGAK-G-TGTCGGCGTGCACTTCTCCCC
TAGTAGGACATCGCGACCCGTTGAGTGTCGTTCTATGGCCCAAATGGTAGTCTTTAATTA
T--TTTATAA-TTGAAGACCA-TTGGTG-TA-CCTGATCGACTGCTCGGCGGTATTCA-C
ATGGTAATGAGTCGCAATT----------ATTTGCGTCAAACCCATTGCAAGC--GCGGT
CAGTTT------CTCGGTAGTGCGGATTTWACGCCGTCACTGAGACTGA-CCAGCTGTTG
GTTT-ATGGTG-TCTTTGACTGACTCCG----A--AATA-ATTACC-GGTCG

JS01000554_Euphoriana_fulvipes_SWE
CTTTAAGTGGGTGGTAAACTCCATTCTAGGCTAAATATGACCACGAGACC-GATAGCGAA
CAAGTACCGTGAGGGAAAGTTGAAAAGAACTTTGAA-GAGAG-AGTTCAAGAGTACGTGA
AACCGTTCAGGGGTAAACCTGAG-AAACCC-AAAAGATCG-AATGGGGAGATTCATCGTC
A-GCTCACTTGGTATATGTGCGAGTTATGATAT-AA---GTTATCC--TTGTGGTAACTA
TAA--TA-CATGCTTGTATCATT-TG-TTGCCGAGT-G-TGTCGGCGTGCACTTCTCCCC
TAGTAGGACGTCGTGACCCGTTGGGTGTCGTTCTATGGCCCAAATGGTAGTCTTTGATCA
T--TTTTTGA-TTAAAGACCA-TTGGTG-TA-CTTGATCGACTGCTCGACGGTATTCA-C
ATGGTATTGAGTCGCAATTT---------ATTTGCGTCAAGCTCATTGCAAGC--GCGGT
TA-TCA------TTCAGTAGTGCGGATTTAATGCYRTCATTGATGCTAA-CCAGCTGTTG
GTTA-ATGATGTTCTTTGACTGACTCT--------TKAA-ATTACC-GGTCA

JS01000218_Townesilitus
CTCTAAGTGGGTGGTAAACTCCATCTAAGGCTAAATATAACCACGAGACC-GATAGCGAA
CAAGTACCGTGAGGGAAAGTTGAAAAGAACTTTGAA-GAGAG-AGTTCAAGAGTACGTGA
AACCGTTCAGGGGTAAACCTGAG-AAACCC-AAAAGATCG-AATGGAGAGATTCATCGTT
A-ACACGTATGGTATATGTGAGTGTTATGATAT-GA---GTTATCC--TTGTGATATTAC
TTA--TA-CGTACATTTACATTT-CA-TTGCTGTAC-GTTGTCGGCGTGCACTTCTCTCC
TAGTAGGACGTCGCGACCCGTTAGGTGTCGATCTATGGCCCAGATGGTAGTCTTTAATT-
---TTTCAAA-TTGAAGTCCA-CTGGTG--A-CCTGATCGGCTGCCTGGCGGTATTCG-C
ACGGTAATGAGTCGCATTTT---------ATATGCGTCAATCTCGTCGCAAGC--GCGTT
TAGTTT------TCTGGTAGTGCGGACTCAATGCCGTCGCTAGAGCTAA-TCAGCTGTTG
GTTGTACGATGTTCTTTGACTGACTCAA----A-TATTA-TTTACC-GGTCG

JS068_Leiophron_COL
CTCTAAGTGGGTGGTAAACTCCATCTAAGGCTAAATATGACCACGAGACC-GATAGCGAA
CAAGTACCGTGAGGGAAAGTTGAAAAGAACTTTGAA-GAGAG-AGTTCAAGAGTACGTGA
AACCGTTCAGGGGTAAACCTGAG-AAACCC-AAAAGATCG-AATGGGGAGATTCATCGTC
A-GCACACTTGGTATATGTGCGAGTCATGATAT-AA---GTTATCT--TTGTGGTAACTA
TAA--TA-CATGATTGTATCATT-TA-TTGCTGAGT-G-TGTCGGCGTGCACTTCTCCCC
TAGTAGGACGTCGTGACCCGTTGGGTGTCGTTCTATGGCCCAAATGGTAGTCTTTGATCA
T--TTTTTGA-TTAAAGACCA-TTGGTG-TA-CTTGATCGACTGCTCGACGGTAATCA-C
ATGGTATTGAGTCGCAATTT---------ATTTGCGTCAAGCTCATTGCAAGC--GCGGT
TA-TCA------TTCAGTAGTGCGGATTTTATGCCGTCACTGATGCTAACGCAGCTGTTG
GTTA-ATGATGTTCTTTGACTGACTCC--------TAAT-TTTACC-GGTCA

JS01000238_Leiophron_fascipennis_SWE
?????????????????ACTCCATCT-TGGCTAAATATGACCACGAGACC-GATAGCGAA
CAAGTACCGTGAGGGAAAGTTGAAAAGAACTTTGAA-GAGAG-AGTTCAAGAGTACGTGA
AACCGTTCAGGGGTAAACCTGAG-AAACCC-AAAAGATCG-AATGGGGAGATTCATCGTC
A-GCACATTTGGTATATGTGCAAGTTATGATAT-AA---GTTATCC--TTGTGTTAACTA
TAA--TA-CATGCTTGTGTCATT-TA-TTGCTGGGT-G-TGTCGGCGTGCACTTCTCCTC
TAGTAGGACGTCGTGACCCGTTAGGTGTCGTTCTATGGCCCAAATGGTAGTCTTTGATCT
T--TTATTGT-TCAAAGACCA-TTGGTG-TA-CCTGATCGACTGCTTGGCGGTATTCA-C
ATGGTATTGAGTCGCAAATT------A--ATTTGCGTCAAGCTCATTGCAAGC--GTGGT
TA-TCA------TTCAGTAGTGCGGATTTAATGCCGTCATTGATGTTAA-TCAGCTGTTG
GTTG-ATGATGTTCTTTGACTGACTCT----------AT-TTTACC-GGTCG

JS115_Chrysopophthorus
CTCTAAGTGGGTGGTAAACTCCATCTAAGGCTAAATATGACCACGAGACC-GATAGCGAA
CAAGTACCGTGAGGGAAAGTTGAAAAGAACTTTGAA-GAGAG-AGTTCAAGAGTACGTGA
AACCGTTCAGGGGTAAACCTGAG-AAACCC-AAAAGATCG-AATGGGGAGATTCAACGTC
A-GCATG-TTAGTGTTTGTACAAGTTATGATAC-AA---ATTGTCC--TTGT--TGATAA
TAC--TA-CATACTTGTATTATTGTG-AAGCTATAC-T-TGTCGGCGTGCACTTCTCCCC
TAGTAGGACGTCGCGACCCGTTGGGTGTTGGTCTATGGCCCGGAAGGTAGCCTTTAATTA
---TTTTAAA-TTAAAGACCT-CCGGTT-GA-CCTGATCGGCTGCTCGGCGGTATTCG-C
ACGGTATTGAGTCGCAATATAATATAT--ATATGCGTCGAGCCCGTTGCAAGC--GCGGC
CA-GTATTTAAACTCGGTAGTGCGGATTTAATGCCGTCACTGGGGCTGG-CCAGCTGTTG
GTTG-ACGGTGTTCTTTGACTGGCTCAA----A-ATTAA-ATTACC-GGTCG

JS120_Leiophron_THA
CTCTAAGTGGGTGGTAAACTCCATCTAAGGCTAAATATAACCACGAGACC-GATAGCGAA
CAAGTACCGTGAGGGAAAGTTGAAAAGAACTTTGAA-GAGAG-AGTTCAAGAGTACGTGA
AACCGTTCAGGGGTAAACCTGAG-AAACCC-AAAAGATCG-AATGGGGAGATTCATCGTC
A-GCACACTTGATATATGTGCGAGTTATGATAT-AA---GTTATCC--TTGTGGTAACTA
TAA--TA-CATGCTTGTATCATT-TG-TTGTCGAGT-G-TGTCGGCGTGCACTTCTCCCC
TAGTAGGACGTCGTGACCCGTTGAGTGTCGTTCTATAGCCCAAATGGTAGTCTTTAATCA
T--TTTTTGG-TTGAAGACCT-TTGGTG-TA-CTTGATCGACTGCTCGACGGTATTCA-C
ATGGTATTGAGTCGCAATTT---------ATTTGCGTCAATCTCATTGCAAGC--GCGGT
TA-CCA------TTCAGTAGTGCGGATTTAATGCCGTCACTGATGTTAA-CCAGCTGTTG
GTTA-ATGATGTTCTTTGACTGACTCT-------ATT---CATACCGGGTCA

JS129_Leiophron_THA
CTCTAAGTGGGTGGTAAACTCCATCTAAGGCTAAATATGACCACGAGACC-GATAGCGAA
CAAGTACCGTGAGGGAAAGTTGAAAAGAACTTTGAA-GAGAG-AGTTCAAGAGTACGTGA
AACCGTTCAGGGGTAAACCTGAG-AAACCC-AAAAGATCG-AATGGGGAGATTCATCGTC
A-GCACACTTGATATATGTGCGAGTTATGATAT-AA---GTTATCC--TCGTGGTAACTA
TAA--TA-CATGCTTGTATCATT-TA-TTGTCGAGT-G-TGTCGGCGTGCACTTCTCCTC
TAGTAGGACGTCGTGACCCGTTGGGTGTCGTTCTATGGCCCAAATGGTAGTCTTTGATTA
T--TTTATGA-TTAAAGACCA-TTGGTG-TA-CCTGATCGACTGCTCGGCGGTATTCA-C
ATGGTATTGAGTCGCAATTT----TTT--TTTTGCGTCAAGCTCATTGCAAGC--GCGGT
TA-TCA------CTCGGTAGTGCGGATTTAATGCCGTCACTGATGCTAA-TCAGCTGTTG
GTTA-ATGATGTTCTTTGACTGACTCT-------ATTAT-TTTACC-GGTCG

PNG5_Leiophron
CTCTAAGTGGGTGGTAAACTCCATCTAAGGCTAAATATGACCACGAGACC-GATAGCGAA
CAAGTACCGTGAGGGAAAGTTGAAAAGAACTTTGAA-GAGAG-AGTTCAAGAGTACGTGA
AACCGTTCAGGGGAAAACCTGAG-AAACCC-AAAAGATCG-AATGGGGAGATTCATCGTC
A-GCACACTCGGTATATGTGCGAGTTATGATAT-AA---GTTATCC--TTGTGGTAGCTA
CAA--TA-CATGCTCGTATCATT-TG-TCGCTGAGT-G-TGTCGGCGTGCACTTCTCCCC
TAGTAGGACGTCGTGACCCGTTGGGTGTCGTTCTATGGCCCAAATGGTAGTCTTTGATCA
T--TCGTTGT-TTGAAGACCT-TTGGTG-TA-CCTGATCGACTGCTCGGCGGTATTCA-C
ATGGTATTGAGTCGCAATTT---------ATTTGCGTCAGACTCATTGCAAGC--GCGGT
CA-ATA------TTCAGCAGTGCGGATTCAATGCCGTCGTTGATGTTGA-CCAGCTGTTG
GTTA-ATGATGTTCTCTGACTGACTCT-------ATT---ATTACC-GGTCG

PNG6_Leiophron
CTCTAAGTGGGTGGTAAACTCCATCTAAGGCTAAATATGACCACGAGACC-GATAGCGAA
CAAGTACCGTGAGGGAAAGTTGAAAAGAACTTTGAA-GAGAG-AGTTCAAGAGTACGTGA
AACCGTTCAGGGGTAAACCTGAG-AAACCC-AAAAGATCG-AATGGGGAGATTCATCGTC
A-GCACATTTGGTATATGTGCAAGTTATGATAT-AA---GTTATCC--TTGTGTTAACTA
CAA--TA-CATGCTTGTGTCATT-TA-TTGCCAAGT-G-TGTCGGCGTGCACTTCTCCCC
TAGTAGGACGTCGTGACCCGTTAGGTGTCGATCTATGGCCCAAATGGTAGTCTTTGAACT
T--TTATTGT-TCAAAGACCA-TTGGTG-TA-CCTGAGCGACTGCTTGGCGGTATTCA-C
ACGGTATTGAGTCGCAAATT------A--ATTTGCGTCAAACTCATTGCAAGT--TTGGT
TA-TCA------TTCAGTAGTGCGGATTTAATGCCGTCATTGATGTTAA-TCAGCTGTTG
GTCG-ATGATGTTCTTTGACTGACTCT-------ATT---TTTACC-GGTCG

PNG7_Leiophron
CTCTAAGTGGGTGGTAAACTCCATCTAAGGCTAAATATGACCACGAGACC-GATAGCGAA
CAAGTACCGTGAGGGAAAGTTGAAAAGAACTTTGAA-GAGAG-AGTTCAAGAGTACGTGA
AACCGTTCAGGGGTAAACCTGAG-AAACCC-AAAAGATCG-AATGGGGAGATTCATCGTC
A-GCACATTTGGTATATGTGCAAGTTATGATAT-AA---GTTTTCC--TTGTGTTAACTA
TAA--TA-CATGCTTGTGTCATT-TA-TTGCTGATG-G-TGTCGGCGTGCACTTCTCCCC
TAGTAGGACGTCGTGACCCGTTAGGTGTCGTTCTATGGCCCAAATGGTAGTCTTTGAAAC
T--TTATTGT-TCAAAGACCA-TTGGTG-TA-CCTGATCGACTGCTTGGCGGTATTCA-C
ATGGTATTGAGTCGCAAATT---------TTTTGCGTCAAGCTCATTGCAAGC--GTGGT
TA-TCA------TTCAGTAGTGCGGATTTAATGCCGTCATTGATGTTAA-TCAGCTGTTG
GTTG-ATGATGTTCTTTGACTGACTCT-------ATT---ATTTCC-GGTCG

YMZ038_Peristenus_GER
?????????????GTAAACTCCATCTAAGGCTAAATATGACCACGAGACC-GATAGCGAA
CAAGTACCGTGAGGGAAAGTTGAAAAGAACTTTGAA-GAGAG-AGTTCAAGAGTACGTGA
AACCGTTCAGGGGTAAACCTGAG-AAACTC-AAAAGATCG-AATGGGGAGATTCATCGTC
A-ATACATTTGGTATATGTGCAAGTTATGATAT-AA---GTTTTCC--TTGTGTTAGCTA
TAA--TA-CGTACTTGTATCATT-TA-TKGCTGGAT-G-TGTCGGCGTGCACTTCTCCCC
TAGTAGGACATCGCGACCCGTTGAGTGTCGTTCTATGGCCCAAATGGTAGTCTTTAATTA
T--TTTATAA-TTGAAGACCT-TTGGTG-TA-CCTGATCGACTGTTCGGCGGTATTCA-C
ATGGTATTGAGTCGCAA-TT---------ATTTGCGTCAAGCCCATTGCAAGC--GCGGT
TAGTTT------CTCGGTAGTGCGGATTTAAKGCCGTCGCTGAGACTGA-CCAGCTGTTG
GTTT-ATGGTG-CCTTTGACTGACTCAA----A-ATA---ATTACC-GGTCG

YMZ077_Leiophron_MB
CTCTAAGTGGGTGGTAAACTCCATCTAAGGCTAAATATGACCACGAGACC-GATAGCGAA
CAAGTACCGTGAGGGAAAGTTGAAAAGAACTTTGAA-GAGAG-AGTTCAAGAGTACGTGA
AACCGTTCAGGGGAAAACCTGAG-AAACCC-AAAAGATCG-AATGGGGAGATTCATCGTC
A-GCATATTTGGTATATGTGCGAGTTATGATAT-AA---GTTATCC--TTGCGGTAATTA
TAA--TA-CATGCTTGTATCATT-TT-TGGCTGAGT-A-TGTCGGCGTGCACTTCTCCCC
TAGTAGGACGTCGTGACCCGTTGGGTGTCGTTCTATGGCCCAAATGGTAGTCTTTGATTA
T--TCTATAA-TCAAAGACCA-TTGGTG-TA-CCTGATCGACTGCTCGGCGGTATTCA-C
ATGGTATTGAGTCGCAA-TT---------TTTTGCGTCAAACTCATTGCAAGC--GCGGT
TT-TCA------TTCAGCAGTRCGGATTTAATGCCGTCGTTGATGTTAA-TCAGCTGTTG
GTTA-ATGATGTTCTTTGACTGACTCAC----A-ATT---TTTACC-GGTCA

YMZ081_Euphoriella_MB
CTCTAAGTGGGTGGTAAACTCCATCTAAGGCTAAATATGACCACGAGACC-GATAGCGAA
CAAGTACCGTGAGGGAAAGTTGAAAAGAACTTTGAA-GAGAG-AGTTCAAGAGTACGTGA
AACCGTTCAGGGGTAAACCTGAG-AAACTC-AAAAGATCG-AATGAGGAGATTCATCGTC
A-ATACATTCAGTATATGTGCAGGTCATGATAT-AA---GCTATCC--TTGTGGTAACTA
TAA--TA-CATGCTTGTGTCATT-TT-TCGCTGAGT-G-TGTCGGCGTGCACTTCTCCTC
TAGTAGGACGTCGTGACCCGTTGAGTGTCGTTCTATGGCCCAAATGGTAGTCTTTGATCA
G--TCTCTGTTTTGAAGACCA-TTGGTG--A-CCTGATCGGCTGCTCGACGGTATTCA-T
AAGGTATCGAGTCGCAT-TT---------TTTTGCGTCAAGCTCATTGCAAGC--GTGGT
TA-ACA------TTCAGCAGTGCGGATCTAATGCCGTCGTTGATGTTAA-TCAGCTGTTG
GTTA-ATGATGTTCTTTGACTGGCTCT--------CA---TATACC-GGTCA

YMZ124_Peristenus_mellipes_MB
CTCTAAGTGGGTGGTAAACTCCATCTAAGGCTAAATATGACCACGAGACC-GATAGCGAA
CAAGTACCGTGAGGGAAAGTTGAAAAGAACTTTGAA-AAGAG-AGTTCAAGAGTACGTGA
AACCGTTCAGGGGTAAACCTGAG-AAACTC-AAAAGATCG-AAGGGGGAGATTCATCGTC
A-ACACATTTGGTATATGTGCAAGTTATGATAT-AA---GTTATCC--TTGTGTTAGCTA
TAA--TA-CATGCTTGT-TCATT-TT-TTGCTGGAT?G-TGTCGGCGTGCACTTCTCCCC
TAGTAGGACATCGCGACCCGTTGAGTGTCGTTCTATGGCCCAAATGGTAGTCTTTAATTA
T--TTTATAG-TTGAAGACCA-TTGGTG-TA-CCTGATCGACTGCTCGGCGGTATTCA-C
ATGGTAATGAGTCGCAA-TT---------ATTTGCGTCAAACCCATTGCAAGC--GCGGT
TAGTTT------CTCGGTAGTGCGGATTTAATGCCGTCACTGAGACTGA-CCAGCTGTTG
GTTT-ATGGTG-TCTTTGACTGACTCG-----A-AAT---ATTACC-GGTCG

YMZ132_Leiophron_KY
CTCTAAGTGGGTGGTAAACTCCATCTAAGGCTAAATATGACCACGAGACC-GATAGCGAA
CAAGTACCGTGAGGGAAAGTTGAAAAGAACTTTGAA-GAGAG-AGTTCAAGAGTACGTGA
AACCGTTCAGGGGTAAACCTGAG-AAACCT-AAAAGATCG-AATGGGGAGATTCATCGTC
A-ACACATTTAGTATGTGTGCAAGTTATGATAT-AA---GTTATCC--TTGTGGTATCTA
CAA--TA-CATACTTGTA-CATT-TA-TTGCCGAAT-G-TGTCGGCGTGCACTTCTCCCC
TAGTAGGACGTCGCGACCCGTTGGGTGTCGTTCTATGGCCCAAATGGTAGTCTTTAGTCA
---TTTATGA-TTAAAGACCG-TTGGTGTTA-CCTGATCGACTGCCCGACGGTATTCATT
ATGGTATTGAGTCGCAA-TT-----TT--ATTTGCGTCAAACTCATTGCAAGC--GCGGT
TA-TCA------TTCAGCAGTGCGGATTCAATGCCGTCGTTGATGCTAA-CCAGCTGTTG
GTTA-ATGATGTTCTTTGACTGACTCT-------TTA---ATTACC-GGTCG

YMZ133_Leiophron_KY
CTCTAAGTGGGTGGTAAACTCCATCTAAGGCTAAATATGACCACGAGACC-GATAGCGAA
CAAGTACCGTGAGGGAAAGTTGAAAAGAACTTTGAA-GAGAG-AGTTCAAGAGTACGTGA
AACCGTTCAGGGGTAAACCTGAG-AAACCT-AAAAGATCG-AATGGGGAGATTCATCGTC
A-GCATACTCKGTATATGTGCGAGTTATGATAT-AA---GTTATCC--TTGTGGTAACTA
YAA--TA-CATGCTTGTA-CATT-TG-TCGCTGAGG-G-TGTCGGCGTGCACTTCTCCCC
TAGTAGGACGTCGTGACCCGTTGGGTGTCGTTCTATGGCCCAAATGGTAGTCTTTAATTA
T--TTTTTAA-TTGAARACCA-TTGGTG--A-CCTGATCGASTGTTCKACGGTATACA-C
AYGGTATTGAGTCGCAA-TT---------ATTTGCGTCAAACTCATTGCAAGC--GTGGT
TA-ATA------YTCAGTAKTGCGGATCTAATGCCGTCATTGATATTAW-CCAGCTGTTG
GTTG-ATGATGTTCTTTGACTGACTCT-----A-------TT????-?????

YMZ134_Leiophron_WV
CTTTAAGTGGGTGGTAAACTCCATTTAAGGCTAAATATGACCACGAGACC-GATAGCGAA
CAAGTACCGTGAGGGAAAGTTGAAAAGAACTTTGAA-GAGAG-AGTTCAAGAGTACGTGA
AACCGTTCAGGGGTAAACCTGAG-AAACCC-AAAAGATCG-AATGGGGAGATTCATCGTC
A-GCATACTTGATATATGTGCGAGTTATGATAT-AA---GTTATCC--TTGTGGTAACTA
TAA--TA-CATACTTGTATCATT-TG-TTGTTGAGT-G-TGTCGGCGTGCACTTCTCCCC
TAGTAGGACGTCGTGACCCGTTGGGTGTCGTTCTATGGCCCAAATGGTAGTCTTTGATTG
T-ATTTTCAA-TTAAAGACCA-TTGGTG-TA-CCTGATCGACTGCTCGACGGTATTCA-C
ATGGTATTGAGTCGCAA-AT-----TT--ATTTGCGTCAAACTCATTGCAAGC--GCGGT
TA-TCA------TTCAGTAGTGCGGATTTTATGCCGTCATTGATGTTAA-CCAGCTGTTG
GTTA-ATGATGTTCTTTGACTGACTCT-------TAT---ATTACC-GGTCA

YMZ136_Leiophron_KY
CTCTAAGTGGGTGGTAAACTCCATCTAAGGCTAAATATGACCACGAGACC-GATAGCGAA
CAAGTACCGTGAGGGAAAGTTGAAAAGAACTTTGAA-GAGAG-AGTTCAAGAGTACGTGA
AACCGTTCAGGGGAAAACCTGAG-AAACCC-AAAAGATCG-AATGGGGAGATTCATCGTC
A-GCATATTTGGTATATGTGCGAGTTATGATAT-AA---GTTATCC--TTGCGGTAATTA
TAA--TA-CATGCTTGTATCATT-TT-TGGCTGAGT-A-TGTCGGCGTGCACTTCTCCCC
TAGTAGGACGTCGTGACCCGTTGGGTGTCGTTCTATGGCCCAAATGGTAGTCTTTGATTA
T-TTTTATAA-TTAAAGACCA-TTGGTG-TA-CCTGATCGACTGCTCGGCGGTATTCA-C
ATGGTATTGAGTCGCAA-TT---------TTTTGCGTCAAACTCATTGCAAGC--GCGGT
TT-TCA------TTCAGCAGTGCGGATTTAATGCCGTCGTTGATGTTAA-TCAGCTGTTG
GTTA-ATGATGTTCTTTGACTGACTCGC----A-ATT---TTTACC-GGTCA

YMZ139_Leiophron_uniformis_FRA
CTTTAAGTGGGTGGTAAACTCCATTTAAGGTTAAATATGACCACGAGACC-GATAGCGAA
CAAGTACCGTGAGGGAAAGTTGAAAAGAACTTTGAA-GAGAG-AGTTCAAGAGTACGTGA
AACCGTTCAGGGGTAAACCTGAG-AAACCC-AAAAGATCG-AATGGGGAGATTCATCGTC
A-GCACACTTGGTATATGTGCAAGTTATGATAT------CTTGTAT--------TATTTA
CAAGGTA-CATTCTTGTATCATT-TA-TTGCTGAGT-G-TGTCGGCGTGCACTTCTCCCC
TAGTAGGACGTCGTGACTCGTTGGGTGTTGTTCTATGGCCCAAATGGTAGTCTTTGATTA
A--TCTTTAA-TTGAAGACCA-TTGGTG-TA-CCTGATCAACTGCTCGACGGTATTCG-C
ATGGTATTGGGTCGCAA-TT------T--ATTTGCGTCAAACTCATTGCAAGC--GCGGT
TA-TCA------TTCAGTAGTGCGGATTTAATGCCGTCATTGATGTTAA-CCAGCTGTTG
GTTA-ATGATGTTCTTTGACTGACTCT-------TTA---ATTACC-GGTCG

YMZ141_Leiophron_THA
CTCTAAGTGGGTGGTAAACTCCATCTAAGGCTAAATATGACCACGAGACC-GATAGCGAA
CAAGTACCGTGAGGGAAAGTTGAAAAGAACTTTGAA-GAGAG-AGTTCAAGAGTACGTGA
AACCGTTCAGGGGTAAACCTGAG-AAACCC-AAAAGATCG-AATGGGGAGATTCATCGTC
A-GCATATTTGATATATGTGCGAGTTATGATAT-AA---GTTATCCTTTTGTGGTAACTA
TAA--TA-CATGCTTGTATCATT-TATTTGTTGAAT-A-TGTCGGCGTGCACTTCTTCCC
TAGTAGGACGTCGTGACCCGTTGAATGTCGTTCTATGGCCCAAATGGTAGTCTTTAATCA
---TAATTGA-TTGAAGACCA-TTGGTG-TA-CCTGATCGACTGTTCGACGGTATTCA-T
ATGGTATTGGGTCGCAA-TT------T--ATTTGCGTCAGGCTCATTGCAAGC--GCGGT
TA-TCA------TTCAATAGTGCGGATTTAATGCCGTCATTGATGTTAA-TCAGCTGTTG
GCTA-ATGATGTTCTTTGACTGACTCGT----T-TTT---TTTACC-GGTCT

YMZ142_Peristenus_MAD
CTTTAAGTGGGTGGTAAACTCCATCTAAGGCTAAATATGACCACGAGACC-GATAGCGAA
CAAGTACCGTGAGGGAAAGTTGAAAAGAACTTTGAA-GAGAG-AGTTCAAGAGTACGTGA
AACCGTTCAGGGGTAAACCTGAG-AAACTC-AAAAGATCG-AATGGGGAGATTCATCGTC
A-ATACATTTGGTATATGTGCAAGTTATGATAT-AA---GTTAATC--TTGTGTTAGCTA
TAA--TA-CATGCTTGTATCATT-TA-TTGCTGGAT-G-TGTCGGCGTGCACTTCTCCCC
TAGTAGGACATCGCGACCCGTTGAGTGTCGTTCTATGGCCCAAATGGTAGTCTTTAATTA
T-TTTTTTAG-TTGAAGACCA-TTGGTG-TA-CCTGATCGACTGCTTGACGGTATTCA-C
ATGGTAATGAGTCGCAA--T------T--ATTTGCGTCAAACCCATTGCAAGC--GCGGT
TAGTTT------TTCGGTAGTGCGGATTTTATGCCGTCACTGAGACTGA-CCAGCTGTTG
GTTT-ATGGTG-TCTTTGACTGACTCGA----A-ATA---ATTACC-GGTCG

YMZ145_Leiophron_COL
CTCTAAGTGGGTGGTAAACTCCATCTAAGGCTAAATATGACCACGAGACC-GATAGCGAA
CAAGTACCGTGAGGGAAAGTTGAAAAGAACTTTGAA-GAGAG-AGTTCAAGAGTACGTGA
AACCGTTCAGGGGTAAACCTGAG-AAACCC-AAAAGATCG-AATGGGGAGATTCATCGTC
A-GCACACTTGGTATATGTGCGAGTTATGATAT-AA---GTTATTC--TTGTGATAACTA
TAA--TA-CATGCTTGTATCATT-TA-TTGTTGAGT-G-TGTCGGCGTGCACTTCTCCCC
TAGTAGGACGTCGTGACCCGTTGGGTGTCGTTCTATGGCCCAAATGGTAGTCTTTGGTTT
T--TTCTTGA-TTAAAGACCA-TTGGTG-TA-CTTGATCGACTGCTCGACGGTATTCA-T
ATGGTATTGAGTCGCAA-TT------T--ATTTGCGTCAAGCTCATTGCAAGC--GCGGC
TA-TCA------TTCAGTAGTGCGGATTTAATGCCGTCACTGATGCTAA-CCAGCTGTTG
GTTA-ATGATGTTCTTTGACTGACTCT-----T-ATT---TTTACC-GGTCA

YMZ146_Leiophron_COL
CTCTAAGTGGGTGGTAAACTCCATCTAAGGCTAAATATGACCACGAGACC-GATAGCGAA
CAAGTACCGTGAGGGAAAGTTGAAAAGAACTTTGAA-GAGAG-AGTTCAAGAGTACGTGA
AACCGTTCAGGGGTAAACCTGAG-AAACCC-AAAAGATCG-AATGGGGAGATTCATCGTC
A-GCACACTTGGTATATGTGCGAGTTATGATAT-AA---GTTATTC--TTGTGATAACTA
TAA--TA-CATGCTTGTATCATT-TA-TTGTTGAGT-G-TGTCGGCGTGCACTTCTCCCC
TAGTAGGACGTCGTGACCCGTTGGGTGTCGTTCTATGGCCCAAATGGTAGTCTTTGGTTT
T--TTCTTGA-TTAAAGACCA-TTGGTG-TA-CTTGATCGACTGCTCGACGGTATTCA-T
ATGGTATTGAGTCGCAA-TT------T--ATTTGCGTCAAGCTCATTGCAAGC--GCGGC
TA-TCA------TTCAGTAGTGCGGATTTAATGCCGTCACTGATGCTAA-CCAGCTGTTG
GTTA-ATGATGTTCTTTGACTGACTCT-----T-ATT---TTTACC-GGTCA

YMZ148_Euphoriella_GUA
CTCTAAGTGGGTGGTAAACTCCATCTAAGGCTAAATATGACCACGAGACC-GATAGCGAA
CAAGTACCGTGAGGGAAAGTTGAAAAGAACTTTGAA-GAGAG-AGTTCAAGAGTACGTGA
AACCGTTCAGGGGTAAACCTGAG-AAACTC-AAAAGATCG-AATGAGGAGATTCATCGTC
A-ATACATTTAGTATATGTGCAGGTCATGATAT-AA---GCTATCC--TTGTGGTAACTA
TAA--TA-CATGCTTGTGTCATT-TT-TCGCTGAGT-G-TGTCGGCGTGCACTTCTCCTC
TAGTAGGACGTCGTGACCCGTTGAGTGTCGTTTTATGGCCCAATTGGTAGTCTTTGATCA
G--TCTCTGT-TCGAAGACCA-TTGGTG--A-CCTGATCGGCTGCTCGACGGTATTCA-T
ATGGTATTGAGTCGCAT--T------T--TTTTGCGTCAAGCTCATTGCAAGC--GTGGT
TA-ACA------TTCAGCAGTGCGGATCTGATGCTGTCGTTGATGTTAA-TCAGCTGTTG
GTTA-ATGATGTTCTTTGACTGGCTCT--------TA---AATACC-GGTCA

YMZ211_Peristenus_dayi_MB
????????????????????????????????????ATGACCACGAGACC-GATAGCGAA
CAAGTACCGTGAGGGAAAGTTGAAAAGAACTTTGAA-GAGAG-AGTTCAAGAGTACGTGA
AACCGTTCAGGGGTAAACCTGAG-AAACTC-AAAAGATCG-AATGGGGAGATTCATCGTC
A-ACACATTTGGTATATGTGCAAGTTATGATAT-AA---GTTATCC--TTGTGTTAGCTA
TAA--TA-CATGCTTGT-TCATT-TA-TTGCTGGAT-G-TGTCGGCGTGCACTTCTCCCC
TAGTAGGACATCGCGACCCGTTGAGTGTCGTTCTATGGCCCAAATGGTAGTCTTTAATTA
T--TTTATAA-TTGAAGACCA-TTGGTG-TA-CCTGATCGACTGCTCGGCGGTATTCA-C
ATGGTAATGAGTCGCAA--T------T--ATTTGCGTCAAACCCATTGCAAGC--GCGGT
TAGTTT------TTCGGTAGTGCGGATTTAATGCCGTCACTGAGACTGA-CCAGCTGTTG
GTTT-ATGGTG-TCTTTGACTGACTCGA----A-AT----AATACC-GGTCG

YMZ335_Peristenus_howardi_AB
CTCTAAKTGGGTGGTAAACTCCATCTAAGGCTAAATATGACCACGAAACC-GATAGCGAA
CAAGTACCGTGAGGGAAAGTTGAAAAAAACTTTGAA-AAGAG-AGTTCAAGAGTACGTGA
AACCGTTCAGGGGTAAACCTGAG-AAACTC-AAAARATCG-AAGGGGGARATTCATCGTC
A-ACACMTTTGGTATATGTGCAAGTTATGATAT-AA---GTTTTCC--TTGTGTTAGSTA
TAA--TA-CMTGCTTGT-TCATT-TT-TTGCTGGAW-GTTGTCGGCGTGCACTTCTCCCC
TAGTAGGACATCGCGACCCGTTGAGTGTCGTTCTATGGCCCAAATGGTAGTCTTTAATTA
T--TTTATAA-TTGAAGACCA-TTGGTG-TA-CCTGATCGACTGCTCGGCGGTATTCA-C
ATGGTAATGAGTCGCAA--T------T--ATTTGCGTCAAACCCATTGCAAGC--GCGGT
YAGTTT------YTCGGTAGTGCGGATTTAAWGCCGTCACTGAGACTGA-CCAGCTGTTG
GTTT-ATGGTG-TCTTTGACTGACTCGA----A-ATA---AT????-?????

YMZ341_Peristenus_relictus
CTTTAAGTGGGTGGTAAACTCCATTTAAGGCTAAATATGACGACGAGACC-GATAGCGAA
CAAGTACCGTGAGGGAAAGTTGAAAAGAACTTTGAA-GAGAG-AGTTCAAGAGTACGTGA
AACCGTTCAGGGGTAAACCTGAG-AAACTC-AAAAGATCG-AATGGGGAGATTCATCGTC
A-ATACATTTGGTATATGTGCAAGTTATGATAT-AA---GTTTTCC--TTGTGTTAGCTA
TAA--TA-CGTACTTGTATCATT-TA-TTGCTGGAT-G-TGTCGGCGTGCACTTCTCCCC
TAGTAGGACATCGCGACCCGTTGAGTGTCGTTCTATGGCCCAAATGGTAGTCTTTAATTA
T--TTTATAA-TTGAAGACCT-TTGGTG-TA-CCTGATCGACTGYTCGGCGGTATTCA-C
ATGGTATTGAGTCGCAA--T------T--ATTTGCGTCAAGCCCATTGCAAGC--GCGGT
TAGTTT------CTYGGTAGTGCGRATTTAATGCCGTCGCTGAGACTGA-CCAGCTGTTG
GTTT-ATGGTG-YCTTTGACTGACTCAA----A-ATA---ATTACC-GGTCG

YMZ343_Peristenus_digoneutis
???TAAGTGGGGGGTAAACTCCATTTAAGGCTAAATATGACCACGAGACC-GATAGCGAA
CAAGTACCGTGAGGGAAAGTTGAAAAGAACTTTGAA-GAGAG-AGTTCAAGAGTACGTGA
AACCGTTCAGGGGAAAACCTGAG-AAACTC-AAAAGATCG-AATGGGGAGATTCATCGTC
A-ACACATTTGGTATATGTGCARGTTATGATAT-AA---GTTATCC--TTGTGTTAGCTA
TAA--TA-CATACTTGT-TCATT-TA-TTGCTGGAT-G-TGTCGGCGTGCACTTCTCCCC
TAGTAGGACATCGCGACCCGTTGAGTGTCGTTYTATGGCCCAAATGGTAGTCTTTAATTA
T--TTTATAR-TTAAAGACCA-TTGGTG-TA-CCTGATCGACTGCTCGGCGGTATTCA-C
ATGGTAATAAGTCGCAA--T------T--ATTTGCGTCAAACCCATTGCAAGC--GCGGT
TAGTTT------CTCGGTAGTGCGGATTTTATGCCMTCACTGAGACTGA-CCAGCTGTTG
GTTT-ATGGTG-TCTTTGACTGACTTGA----A-ATA---ATTACC-GGTCT

YMZ345_Leiophron_KY
CTCTAAGTGGGTGGTAAACTCCATCTAAGGCTAAATATGACCACGAGACC-GATAGCGAA
CAAGTACCGTGAGGGAAAGTTGAAAAGAACTTTGAA-GAGAG-AGTTCAAGAGTACGTGA
AACCGTTCAGGGGTAAACCTGAG-AAACCC-AAAAGATCG-AATGGGGAGATTCATCGTC
A-GCACACTTGATATATGTGCGAGTTATGATAT-AA---GTTATCC--TTGTGGTAACTA
TAA--TA-CATGCTTGTGTCATT-TG-TTGTTGAGT-G-TGTCGGCGTGCACTTCTCCCC
TAGTAGGACGTCGTGACCCGTTGAGTGTCGTTCTATGGCCCAAATGGTAGTCTTTGATTA
T--TTTTTAA-TTGAAGACCA-TTGGTG-TA-CCTGATCGACTGCTCGACGGTATTCA-C
ATGGTATTGAGTCGCAA--T------TATATTTGCGTCAAGCTCATTGCAAGC--GCGGT
TA-TCA------TTCGGTAGTGCGGATTTAATGCCGTCACTGATGTTGA-CCAGCTGTTG
GTTA-ATGATGTTCTTTGACTGACTCT-------ATT---TTTACC-GGTCG

YMZ346_Peristenus_WI
TCTAAAGTGGGTGGTAAACTCCATCTAAGGCTAAATATGACCACGAGACCAGATAGCGAA
CAAGTACCGTGAGGGAAAGTTGAAAAAAACTTTGAA-AAAAGAAGTTCAAGAGTACGTGA
AACCGTTCAGGGGTAAACCTGAGAAAACTC-AAAAAATCG-AAGGGGGAGATTCATCGTC
A-ACACATTTGGTATATGTGCAAGTTATGATAT-AA---GTTATCC--TTGGGTTAMSTA
TAA--WA-CMTGCTTGT-TCATT-TA-TTGCTGGAT-G-TGTCGGCGTGCACTTCTCCCC
TAGTAGGACATCGCGACCCGTTGAGTGTCGTTCTATGGCCCAAATGGTAGTCTTTAATTA
T--TTTATAA-TTGAAGACCA-TTGGTG-TA-CCTGATCGACTGCTCGGCGGTATTCA-C
ATGGTAATGAGTCGCAA--T------T--ATTTGCGTCAAACCCATTGCAAGC--GCGGT
TAGTTT------CTCGGTAGTGCGGATTTAATGCCGTCACTGAGACTGA-CCAGCTGTTG
GTTT-ATGGTG-TCTTTGACTGACTCGA----A-ATA---ATTACC-GGTCG

YMZ349_Peristenus_IL
CTCTAAGTGGGTGGTAAACTCCATCTAAGGCTAAATATGACCACGAGACC-GATAGCGAA
CAAGTACCGTGAGGGAAAGTTGAAAAGAACTTTGAAGGAGAG-AGTTCAAGAGTACGTGA
AACCGTTCAGGGGTAAACCTGAG-AAACTC-AAAAGATCG-AATGGGGAGATTCATCGTC
A-ACACATTTGGTATATGTGCAAGTTATGATAT-AA---GTTATCC--TTGTGTTAGCTA
TAA--TA-CATGCTTGT-TCATT-TA-TTGCTGGAT-G-TGTCGGCGTGCACTTCTCCCC
TAGTAGGACATCGCGACCCGTTGAGTGTCGTTCTATGGCCCAAATGGTAGTCTTTAATTA
T--TTTATAG-TTGAAGACCA-TTGGTG-TA-CCTGATCGACTGCTCGGCGGTATTCA-C
ATGGTAATGAGTCGCAA--T------T--ATTTGCGTCAAACCCATTGCAAGC--GCGGT
TAGTTT------CTCGGTAGTGCGGATTTAATGCCGTCACTGAGACTGA-CCAGCTGTTG
GTTT-ATGGTG-TCTTTGACTGACT???----?-???---??????-?????

YMZ351_Leiophron_VA
CTCTAAGTGGGTGGTAAACTCCATCTAAGGCTAAATATGACCACGAGACC-GATAGCGAA
CAAGTACCGTGAGGGAAAGTTGAAAAGAACTTTGAA-GAGAG-AGTTCAAGAGTACGTGA
AACCGTTCAGGGGTAAACCTGAG-AAACCC-AAAAGATCG-AATGGGGAGATTCATCGTC
A-GCACATTTGGTATATGTGCGAGTTATGATAT-AA---GTTATCC--TTGTGGTAACTA
TAA--TA-CATGCTTGTATCATT-TA-TTGCTGAGT-G-TGTCGGCGTGCACTTCTCCCC
TAGTAGGACGTCGTGACCCGTTGGGTGTCGTTCTATAGCCCAAATGGTAGTCTTTGATCA
T-TTTTTTGA-TTAAAGACCA-TTGGTG-TA-CTTGATCGACTGCTCGACGGTATTCA-C
ATGGTATTGAGTCGCAA--T------T-TATTTGCGTCAAGCTCATTGCAAGC--GCGGT
TA-TCA------TTCAGTAGTGCGGATTTAATGCCGTCATTGATGCTAA-CCAGCTGTTG
GTTA-ATGATGTTCTTTGACTGACTCT-----T-AAT---ATTACC-GGTCA

YMZ356_Peristenus_WI
CTCTAAGTGGGTGGTAAACTCCATCTAAGGCTAAATATGACCACGAGACC-GATAGCGAA
CAAGTACCGTGAGGGAAAGTTGAAAARAACTTTGAA-RAGAG-AGTTCAAGAGTACGTGA
AACCGTTCAGGGGTAAACCTGAGAAAACTCAAAAAGATCG-AAGGGGGAGATTCATCGTC
A-ACACATTTGGTATATGTGCAAGTTATGATAT-AA---GTTATCC--TTGTGTTACCTA
TAA--TA-CMTGCTTGT-TCATT-TA-TTGCTGGAT-G-TGTCGGCGTGCACTTCTCCCC
TAGTAGGACATCGCGACCCGTTGAGTGTCGTTCTATGGCCCAAATGGTAGTCTTTAATTA
T--TTTATAA-TTGAAGACCA-TTGGTG-TA-CCTGATCGACTGCTCGGCGGTATTCA-C
ATGGTAATGAGTCGCAA--T------T--ATTTGCGTCAAACCCATTGCAAGC--GCGGT
YAGTTT------CTCGGTAGTGCGGATTTAATGCCGTCACTGAGACTAA-CCAGCTGTTG
GTTT-ATGGTG-TCTTTGACTGACTCC-----A-AAT-A-ATTACC-GGTCG

YMZ358_Euphoriella_KY
CTCTAAGTGGGTGGTAAACTCCATCTAAGGCTAAATATGACCACGAGACC-GATAGCGAA
CAAGTACCGTGAGGGAAAGTTGAAAAGAACTTTGAA-GAGAG-AGTTCAAGAGTACGTGA
AACCGTTCAGGGGTAAACCTGAG-AAACTC-AAAAGATCG-AATGAGGAGATTCATCGTC
A-ATACATTCAGTATATGTGCAGGTCATGATAT-AA---GCTATCC--TTGCGGTAACTA
TAA--TA-CATGCTTGTGTCATT-TT-TCGCTGAGT-G-TGTCGGCGTGCACTTCTCCTC
TAGTAGGACGTCGTGACCCGTTGAGTGTCGTTCTATGGCCCAAATGGTAGTCTTTGAACA
G--TCTCTGT-TTGAAGACCA-TTGGTG--A-CCTGATCGGCTGCTCGACGGTATTCA-T
AAGGTATCGAGTCGCAT--T------T--TTTTGCGTCAAGCTCATTGCAAGC--GTGGT
TT-ACA------TTCAGCAGTGCGGATCTAATGCCGTCGTTGATGTTAA-TCAGCTGTTG
GTTA-ATGATGTTCTTTGACTGGCTCT-----C-A-----TATACC-GGTCA

YMZ359_Euphoriella_FL
CTCTAAGTGGGTGGTAAACTCCATCTAAGGCTAAATATGACCACGAGACC-GATAGCGAA
CAAGTACCGTGAGGGAAAGTTGAAAAGAACTTTGAA-GAGAG-AGTTCAAGAGTACGTGA
AACCGTTCAGGGGTAAACCTGAG-AAACTC-AAAAGATCG-AATGAGGAGATTCATCGTC
A-ATACATTCAGTATATGCGCAGGTCATGATAT-AA---GCTATCC--TTGTGGTAACTA
TAA--TA-CATGCTTGTGTCATT-TT-TCGCTGAGT-G-TGTCGGCGTGCACTTCTCCTC
TAGTAGGACGTCGTGACCCGTTGAGTGTCGTTCTATGGCCCAAATGGTAGTCTTTGATCA
G--TCTCTGT-TTGAAGACCA-TTGGTG--A-CCTGATCGGCTGCTCGACGGTATTCA-T
AAGGTATCGAGTCGCAT--T------T--TTTTGCGTCAAGCTCATTGCAAGC--GTGGT
TA-ACA------TTCAGCAGTGCGGATCTAATGCCGTCGTTGATGTTAA-TCAGCTGTTG
GTTA-ATGATGTTCTTTGACTGGCTCA-----C-A-----TATACC-GGTCA

YMZ361_Leiophron_AZ
CTCTAAGTGGGTGGTAAACTCCATCTAAGGCTAAATATGACCACGAGACC-GATAGCGAA
CAAGTACCGTGAGGGAAAGTTGAAAAGAACTTTGAA-GAGAG-AGTTCAAGAGTACGTGA
AACCGTTCAGGGGAAAACCTGAG-AAACCC-AAAAGATCG-AATGGGGAGATTCATCGTC
A-GCATATTTGGTATATGTGCGAGTTATGATAT-AA---GTTATCC--TTGSGGTAATTA
TAA--TA-CATGCTTGTATCATT-TT-TGGCTGAGT-A-TGTCGGCGTGCACTTCTCCCC
TAGTAGGACGTCGTGACCCGTTGGGTGTCGTTCTATGGCCCAAATGGTAGTCTTTGATTA
T-TTTTATAA-TTAAAGACCA-TTGGTG-TA-CCTGATCGACTGCTCGGCGGTATTCA-C
ATGGTATTGAGTCGCAA--T------T--TTTTGCGTCAAACTCATTGCAAGC--GCGGT
TT-TCA------TTCAGCAGTGCGGATTTAATGCCGTCGTTGATGTTAA-TCAGCTGTTG
GTTA-ATGATGTTCTTTGACTGACTCR-----C-AAT-T-TTTACC-GGTCA

YMZ363_Euphoriella_COL
CTCTAAGTGGGTGGTAAACTCCATCTAAGGCTAAATATGACCACGAGACC-GATAGCGAA
CAAGTACCGTGAGGGAAAGTTGAAAAGAACTTTGAA-GAGAG-AGTTCAAGAGTACGTGA
AACCGTTCAGGGGTAAACCTGAG-AAACTC-AAAAGATCG-AATGAGGAGATTCATCGTC
A-ATACATTCAGTATATGCGCAGGTCATGATAT-AA---GCTATCC--CTGTGGTAACTA
TAA--TA-CATGCTTGTGTCATT-TT-TCGCTGAGT-G-TGTCGGCGTGCACTTCTCCTC
TAGTAGGACGTCGTGACCCGTTGAGTGTCGTTTTATGGCCCAAATGGTAGTCTTTGATCA
G--TTTCTTT-TTGAAGACCA-TTGGTG--A-CCTGATCGGCTGCTCGACGGTATTCA-C
ATGGTATCGAGTCGCAA--T------A--TTTTGCGTCAAGCTCATTGCAAGC--GTGGT
TA-ACA------TTCAGCAGTGCGGATCTAATGCCGTCGTTGATGTTAA-TCAGCTGTTG
GTTA-ATGATGTTCTTTGACTGGCTCT-----C-A-----TATACC-GGTCA

YMZ364_Euphoriella_CR
CTCTAAGTGGGTGGTAAACTCCATCTAAGGCTAAATATGACCACGAGACC-GATAGCGAA
CAAGTACCGTGAGGGAAAGTTGAAAAGAACTTTGAA-GAGAG-AGTTCAAGAGTACGTGA
AACCGTTCAGGGGTAAACCTGAG-AAACTC-AAAAGATCG-AATGAGGAGATTCATCGTC
A-ATACAATCAGTATATGTGCAGGTCATGATAT-AA---GCTATCC--TTGTGGTAACTA
TAA--TA-CATGCTTGTGTCATT-TT-TCGCTGAGT-G-TGTCGGCGTGCACTTCTCCTC
TAGTAGGACGTCGTGACCCGTTGAGTGTCGTTTTATGGCCCAAATGGTAGTCTTTGAACA
GAATCTCTGT-TTGAAGACCA-TTGGTG--A-CCTGATCGGCTGCTCGACGGTATTCA-T
ATGGTATCGAGTCGCAAATT------T--TTTTGCGTCAAGCTCATTGCAAGC--GTGGC
TA-ACA------TTCAGCAGTGCGGATCTAATGCCGTCGTTGATGTTAA-TCAGCTGTTG
GTTA-ATGATGCTCTTTGACTGGCTCA-----C-A-----TATACC-GGTCA

YMZ365_Euphoriella_CR
CTCTAAGTGGGTGGTAAACTCCATCTAAGGCTAAATATGACCACGAGACC-GATAGCGAA
CAAGTACCGTGAGGGAAAGTTGAAAAGAACTTTGAA-GAGAG-AGTTCAAGAGTACGTGA
AACCGTTCAGGGGTAAACCTGAG-AAACTC-AAAAGATCG-AATGGGGAGATTCATCGTC
A-ATACATTCAGTATATGTGCAGGTCATGATAT-AA---GCTATCT--T--TGGTAGCTA
TAA--TA-CATGCTTGTGTCATT-TT-TCGCTGAGT-G-TGTCGGCGTGCACTTCTCCTC
TAGTAGGACGTCGTGACCCGTTGAGTGTCGTTCTATGGCCCAAATGGTAGTCTTTGATCA
G--TCTCTGT-TTGAAGACCA-TTGGTG--A-CCTGATCGGCTGCTCGACGGTATTCA-T
ATGGTATCGAGTCGCAT--T------T--TTTTGCGTCAAGCTCATTGCAAGC--GTGGT
TA-ACA------TTCAGCAGTGCGGATCTAATGCCGTCGTTGATGTTAA-TCAGCTGTTG
GTAA-ATGATGTTCTTTGACTGGCTCT-----C-A-----TATACC-GGTCA

YMZ366_Euphoriella_GUA
CTCTAAGTGGGTGGTAAACTCCATCTAAGGCTAAATATGACCACGAGACC-GATAGCGAA
CAAGTACCGTGAGGGAAAGTTGAAAAGAACTTTGAA-GAGAG-AGTTCAAGAGTACGTGA
AACCGTTCAGGGGTAAACCTGAG-AAACTC-AAAAGATCG-AATGAGGAGATTCATCGTC
A-ATACATTCAGTATATGTGCAGGTCATGATAT-AA---GCTATCC--TTGTGGTAGCTA
TAA--TA-CATGCTTGTGTCATT-TT-TCGCTGAGT-G-TGTCGGCGTGCACTTCTCCTC
TAGTAGGACGTCGCGACCCGTTGAGTGTCGTTTTATGGCCCAAATGGGAGTCTTTGATCA
G-TTTTCTGA-TTGAAGACCA-TTGGTG--A-CCTGATCGGCTGCTCGACGGTATTCA-T
ATGGTAACGAGTCGCAA--T------T--TTTTGCGTCAAACTCATTGCAAGT--GTGGT
TA-ATA------TTCAGCAGTGCGAATCTAATGTCGTCGTTGATGTTAA-TCAGCTGTTG
GTCG-ATGATGTTCTTTGACTGTCTCT-----T-A-----TTTACC-GGTCA

YMZ367_Leiophron_HON
CTTTAAGGGGGTGGTAAATTCCATTTAAGGTTAAATATGACCACGAGACC-GATAGCGAA
CAAGTACCGKGAGGGAAAGTTGAAAAGAACTTTGAA-GAGAG-AGTTCAAGAGTACGTGA
AACCGTTCAGGGGTAAACCTGAG-AAACCC-AAAAGATCG-AATGGGGAGATTCATCGTC
A-GCACACTTGGTATATGTGCAAGTTATGATAT-AA---GTTATCC--TTGTGTTAACTA
TAA--TA-CATTCTTGTATCATT-TA-TTGTSGAGT-G-GGTCGGCGTGCACTTCTCCCC
TAGTAGGACGTCGTGACCCGTTGAGTGTCGTTCTATGGCCCGAATGGTAGTCTTTGTTTA
T-TTCTATAA-ATAAAGACCA-TCGGTG-TA-CCTGATCGACTGCTSGACGGTATTCA-C
ATGGTATTGAGTCGCAA--T------TTTTTTTGCGTCAAACTCATTGCAAGC--GCGGT
CA-ATA------TTCGGTAGTGCGGATTCAAYGCCGTCGCTGATGTTGA-CCAGCTGTTG
GTTA-ATGATGTTCTTTGACTGACTCACTTTTA-A-----ATTACC-GGTCA

YMZ368_Leiophron_VEN
CTCTAAGTGGGTGGTAAACTCCATCTAAGGCTAAATATGACCACGAGACC-GATAGCGAA
CAAGTACCGTGAGGGAAAGTTGAAAAGAACTTTGAA-GAGAG-AGTTCAAGAGTACGTGA
AACCGTTCAGGGGTAAACCTGAG-AAACCC-AAAAGATCG-AATGGGGAGATTCATCGTC
A-GCACACTTGGTATATGTGCGAGTTATGATAT-AA---GTTATCT--TTGTGGTAACTA
TAA--TA-CATGCTTGTATCATT-TA-TTGCTGAGT-G-TGTCGGCGTGCACTTCTCCCC
TGGTAGGACGTCGTGACCCGTTGGGTGTCGTTCTATGGCCCAAATGGTAGTCTTTGATCA
T-TTTTTTGA-TTAAAGACCA-TTGGTG-TA-CTTGATCGACTGCTCGACGGTATTCA-C
ATGGTATTGAGTCGCAA--T------T-TATTTGCGTCAAGCTCATTGCAAGC--GCGGT
TA-TCA------TTCAGTAGTGCGGATTTAATGCCGTCATTGATGCTAA-CCAGCTGTTG
GTTA-ATGATGTTCTTTGACTGACTCT-----T-AAA-T-GTTACC-GGTCA

YMZ370_Euphoriella_PER
CTCTAAGTGGGTGGTAAACTCCATCTAAGGCTAAATATGACCACGAGACC-GATAGCGAA
CAAGTACCGTGAGGGAAAGTTGAAAAGAACTTTGAA-GAGAG-AGTTCAAGAGTACGTGA
AACCGTTCAGGGGTAAACCTGAG-AAACTC-AAAAGATCG-AATGAGGAGATTCATCGTC
A-ATACATTCAGTATATGTGCAGGTCATGATAT-AA---GCTATCC--TTGTGGTAACTA
TAA--TA-CATGCTTGTGTCATT-TT-TCGCTGAGT-G-CGTCGGCGTGCACTTCTCCTC
TAGTAGGACGTCGTGACCCGTTGAGTGTCGTTTTATGGCCCAAGTGGTAGTCTTTGATCA
G--TCTCTGT-TTGAAGACCA-TTGGTG--A-CCTGATCGGCTGCTCGACGGTATTCA-T
ATGGTATCGAGTCGCAA--T------T--TTTTGCGTCAAGCTCATTGCAAGC--GTGGT
TA-ACA------TTCAGCAGTGCGGATCTGATGCCGTCGTTGATGTTAA-TCAGCTGTTG
GTTA-ATGATGTTCTTTGACTGGCTCT-----C-A-----TATACC-GGTCA

YMZ371_Leiophron_PER
CTCTAAGTGGGTGGTAAACTCCATCTAAGGCTAAATATGACCACGAGACC-GATAGCGAA
CAAGTACCGTGAGGGAAAGTTGAAAAGAACTTTGAA-GAGAG-AGTTCAAGAGTACGTGA
AACCGTTCAGGGGTAAACCTGAG-AAACTC-AAAAGATCG-AATGAGGAGATTCATCGTC
A-ATACATTCAGTATATGTGCAGGTCATGATAT-AA---GCTATCC--TTGTGGTAACTA
TAA--TA-CATGCTTGTGTCATT-TT-TCGCTGAGT-G-TGTCGGCGTGCACTTCTCCTC
TAGTAGGACGTCGTGACCCGTTGAGTGTCGTTTTATGGCCCAAATGGTAGTCTTTGAACA
GAATCTCTGT-TTGAAGACCA-TTGGTG--A-CCTGATCGGCTGCTCGACGGTATTCA-T
ATGGTATCGAGTCGCAAA-T------T-TTTTTGCGTCAAGCTCATTGCAAGC--GTGGT
TA-ACA------TTCAGCAGTGCGGATCTAATGCCGTCGTTGATGTTAA-TCAGCTGTTG
GTTA-ATGATGCTCTTTGACTGGCTCA-----C-A-----TATACC-GGTCA

YMZ373_Leiophron_THA
CTCTAAGTGGGTGGTAAACTCCATCTAAGGCTAAATATGACCACGAGACC-GATAGCGAA
CAAGTACCGTGAGGGAAAGTTGAAAAGAACTTTGAA-GAGAG-AGTTCAAGAGTACGTGA
AACCGTTCAGGGGTAAACCTGAG-AAACTC-AAAAGATCG-AATGGGGAGATTCATCGTC
A-GCACACTTGTTATATGTGCGAGTTATGATAT-AA---GTTATCC--TTGTGGTATCTA
TAA--TA-CGTGCTCGTATCATT-TG-TTGTCAGGT-G-TGTCGGCGTGCACTTCTCCCC
TAGTAGGACGTCGTGACCCGTTGAGTGTCGTTCTATGGCTCAAATGGTAGTCTTTGGTTA
T--TATTTGA-CTGAAGACCA-TTGATG-CATTCTGATCGGCTGCTCGACGGTATTCA-C
ATGGTATTGAGTCGCAA--T------T-AATTTGCGTCAGACTCATTGCAAGC--GCGGT
TA-TCA------TTCGGTAGTGCGGATTTAATGCCGTCACTGATGTTAA-TCAGCTGTTG
GTTG-ATGATGTTCTCTGACTGACTCT--A--T-T-----TTTACC-GGTCA

YMZ376_Leiophron_THA
CTATAAGTGGGTGGTAAACTCCATCTAAGGCTAAATATGACCACGAGACC-GATAGCGAA
CAAGTACCGTGAGGGAAAGTTGAAAAGAACTTTGAA-GAGAG-AGTTCAAGAGTACGTGA
AACCGTTCAGGGGTAAACCTGAG-AAACCC-AAAAGATCG-AATGGGGAGATTCATCGTC
A-RCACATTTGGTATATGCGCAAGTTATGATAT-AA---GTTATCC--TTGTGTTAACTA
TAA--TA-CATGCTTGTGTCATT-TA-TTGCTGAGT-G-TGTCGGCGTGCACTTCTCCCC
TAGTAGGACGTCGTGACCCGTTAGGTGTCGTTCTATGGCCCAAATGGTAGTCTTTGATCT
T--TTATTGT-TCAAAGACCA-TTGGTG-TA-CCTGATCGACTGCTTGGCGGTATTCA-C
ATGGTATTGAGTCGCAA--T------T-TATTTGCGTCAAGCTCATTGCAAGC--GTGRT
TA-TCA------TTCAGTAGTACGGATTTAATGCCGTCATTGATGTTAA-TCAGCTGTTG
GTTG-ATGATGTTCTTTGACTGACTCT--A--TAT-----ATTACC-GGTCG

YMZ377_Leiophron_THA
CTCTAAGTGGGTGGTAAACTCCATCTAAGGCTAAATATGACCACGAGACC-GATAGCGAA
CAAGTACCGTGAGGGAAAGTTGAAAAGAACTTTGAA-GAGAG-AGTTCAAGAGTACGTGA
AACCGTTCAGGGGTAAACCTGAG-AAACCC-AAAAGATCG-AATGGGGAGATTCATCGTC
A-GCACATTTGATATATGTGCGAGTCATGATAT-AA---GTTATCC--TTGTGGTATCTA
TAA--TA-CATGCTTGTATCATT-TG-TCGTCAAGT-G-TGTCGGCGTGCACTTCTCCCC
TAGTAGGACGTCGTGACCCATTGAGTGTCGTTTTATGGCCCAAATGGTAGTCTTTGTTCA
---ATTTTGA-TTAAAGACCA-TTGGTG-TA-CCTGAACGACTGCTCGGTGGTATTCA-C
ATGGTATTGAGTCGCA------------TTTTTGCGTCAAACTCATTGCAAGC--GCGGC
TA-TTA------TTTGGTAGTGCGGATTCAATGCCGTCGCCGATGTTAG-TCAGCTGTTG
GTTA-ATGATGTTCTTTGACTGACTCTTTT--T-T-----TTTACC-GGTCG

YMZ378_Leiophron_THA
CTCTAAGTGGGTGGTAAACTCCATCTAAGGCTAAATATGACCACGAGACC-GATAGCGAA
CAAGTACCGTGAGGGAAAGTTGAAAAGAACTTTGAA-GAGAG-AGTTCAAGAGTACGTGA
AACCGTTCAGGGGTAAACCTGAG-AAACCC-AAAAGATCG-AATAGGGAGATTCATTGTC
A-GCATACATGGTATATGTGCGAGTTATGATAT-AA---GTTATCC--TTGTGGTAACTA
TAA--TA-CATGCTTGTATCATT-TA-TTGCCTAGT-G-TGTCGGCGAGCACTTCTCCCC
TAGTAGGACGTCGTGACCCGTTGGGTGTCGTTCTATAGCCCAAATGGTAGTCTTTGATCA
T--TTTTTGA-TTGAAGACCA-TTGGTG-TA-CTTGATCGACTGCTCGACGGTATTCA-C
ATGGTATTGAGTCGCAA--T------T-TATTTGCGTTAAGCTCATTGCAAGC--GCGGT
TA-TCA------TTCAGTAGTGCGGATTTAATGCCGTCACTGATGCTAA-CCAGCTGTTG
GTTA-ATGATGTTCTTTAACTGACTCT--A----------TTTACC-GGTCG

YMZ380_Leiophron_CON
CTCTAAGTGGGTGGTAAACTCCATCTAAGGCTAAATATGACCACGAGACC-GATAGCGAA
CAAGTACCGTGAGGGAAAGTTGAAAAGAACTTTGAA-GAGAG-AGTTCAAGAGTACGTGA
AACCGTTCAGGGGTAAACCTGAG-AAACCC-AAAAGATCG-AATGGGGAGATTCATCGTC
A-GCATACTTGATATATGTGCGAGTTATGATAT-AA---GTTGTCC--TTGTGATAACTA
CAA--TA-CATGCTTGTATCATT-TG-TCGTTGAGT-G-TGTCGGCGTGCACTTCTTCCC
TAGTAGGACGTCGTGACCCGTTGAGTGTCGTTCTATGACTCAAATGGTAGTCTTTAGTCA
T--TTTTTGA-TTGAAGACCA-TTGATG-GT-ACTGATCGGCTGCTCGACGGTATTCA-C
AAGGTATTGAGTCGCAA--T------T-TATTTGCGTCAGGCTCATTGCAAGC--GCGAT
TA-TCA------TTCAATAAAGCGGATTTAATGCCGTCATTGATGTTAA-TCAGCTGTTG
GTTA-ATGATGTTCTCTGACTGACTCT--A--T-T-----TTTACC-GGTCA

YMZ384_Leiophron_KOR
CTCTAAGTGGGTGGTAAACTCCATCTAAGGCTAAATATGACCACGAGACC-GATAGCGAA
CAAGTACCGTGAGGGAAAGTTGAAAAGAACTTTGAA-GAGAG-AGTTCAAGAGTACGTGA
AACCGTTCAGGGGTAAACCTGAG-AAACCC-AAAAGATCG-AATGGGGAGATTCATCGTC
A-GCACATTTGGTATATGCGCAAGTTATGATAT-AA---GTTATCC--TTGTGTTAACTA
TAA--TA-CATGCTTGTGTCATT-TA-TTGCTGAGT-G-TGTCGGCGTGCACTTCTCCCC
TAGTAGGACGTCGTGACCCGTTAGGTGTCGTTCTATGGCCCAAATGGTAGTCTTTGATCT
T--TTATTGT-TCAAAGACCA-TTGGTG-TA-CCTGATCGACTGCTTGGCGGTATTCA-C
ATGGTATTGAGTCGCAA--T------T-TATTTGCGTCAAGCTCATTGCAAGC--GTGGT
TA-TCA------TTCAGTAGTACGGATTTAATGCCGTCATTGATGTTAA-TCAGCTGTTG
GTTG-ATGATGTTCTTTGACTGACTCT--A--CAT-----ATTACC-GGTCG

YMZ385_Leiophron_KOR
CTCTAAGTGGGTGGTAAACTCCATCTAAGGCTAAATATGACCACGAGACC-GATAGCGAA
CAAGTACCGTGAGGGAAAGTTGAAAAGAACTTTGAA-GAGAG-AGTTCAAGAGTACGTGA
AACCGTTCAGGGGTAAACCTGAG-AAACCT-AAAAGATCG-AATGGGGAGATTCATCGTC
A-GCACGCTTGATATATGTGCRAGTTATGATAT-AA---GTTATCC--TTGTGGTAGCTA
TAA--TA-CATGCTTGTATCATT-TG-TTGTTGGGT-G-TGTCGGCGTGCACTTCTCCCC
TAGTAGGACGTCGTGACCCGTTGGGTGTCGTTCTATGGCCCAAATGGTAGTCTTTGATTA
T--TTTTTAA-TTAAAGACCA-TTGGTG--A-CCTGATCGGCTGCTCGACGGTATTCA-C
ACGGTATTGAGTCGCAA--T------T-TATTTGCGTCAAACTCATTGCAAGC--GCGGT
TA-TCA------TTCGGTAGTGCGGATTTTATGCCGTCACTGATGTTAA-CCAGCTGTTG
GTTA-ATGATGTTCTTTGACTGACTCT--A--T-T-----TTTACC-GGTCG

YMZ386_Leiophron_CON
CTCTAAGTGGGTGGTAAACTCCATCTAAGGCTAAATATGACCACGAGACC-GATAGCGAA
CAAGTACCGTGAGGGAAAGTTGAAAAGAACTTTGAA-GAGAG-AGTTCAAGAGTACGTGA
AACCGTTCAGGGGTAAACCTGAG-AAACCC-AAAAGATCG-AATGGGGAGATTCATCGTC
A-GCACACTTGGTATATGTGCGAGTTATGATAT-AA---GTTATCC--TTGTGGTAACTA
TAA--TA-CATGCTTGTA-CATT-TG-TTGTTGAGT-G-TGTCGGCGTGCACTTCTCCCC
TAGTAGGACGTCGTGACCCGTTGGGTGTCGTTCTATGGCCCAAATGGTAGTCTTTGATCA
T--TTTTTGA-TTGAAGACCG-TTGGTG--A-CCTGATCGACTGCTCGGCGGTATTCA-C
ACGGTATTGAGTCGCAA--T------T-TATTTGCGTCAAACTCATTGCAAGC--GCGGT
TA-TCA------TTCAGTAGTGCGGATTTAATGCCGTCATTGATGCTAA-CCAGCTGTTG
GCTG-ATGATGTTCTTTGACTGACTCT--A--TTA-----TTTACC-GGTCG

YMZ388_Leiophron_pallidistigma_KOR
CTTTAAGTGGGTGGTAAACTCCATTTAAGGCTAAATATGACCACGAGACC-GATAGCGAA
CAAGTACCGTGAGGGAAAGTTGAAAAGAACTTTGAA-GAGAG-AGTTCAAGAGTACGTGA
AACCGTTCAGGGGTAAACCTGAG-AAACCC-AAAAGATCG-AATGGGGAGATTCATCGTC
A-GCACATTTGGTATATGTGCGAGTTATGATAT-AA---GTTATCC--TTGTGGTAACTA
TAA--TA-CATGCTTGTATCATT-TA-TTGCCGAGT-G-TGTCGGCGTGCACTTCTCCCC
TAGTAGGACGTCGTGACCCGTTGGGTGTCGTTTTATGGCCCGAATGGTAGCCTTTGATCA
T--TTTTTGA-TTGAAGACCATTTAGTG-TA-CTTGATCGACTGCTMGACGGTAATCA-C
ATGGTATTGAGTCGCAA--T------T-T-TTTGCGTCAAGCTCATGACAAGCATGTGGT
TA-TCA------TTCAGTAGTGCGGATTTAATGSCGTCACTGATGTTAA-CCCGCTGTTG
GTTA-ATGATGTTCTTTGACTGACTCT--A----------TTTACC-GGTCA

YMZ390_Leiophron_KOR
CTCTAAGTGGGTGGTAAACTCCATCTAAGGCTAAATATGACCACGAGACC-GATAGCGAA
CAAGTACCGTGAGGGAAAGTTGAAAAGAACTTTGAA-GAGAG-AGTTCAAGAGTACGTGA
AACCGTTCAGGGGTAAACCTGAG-AAACCT-AAAAGATCG-AATGGGGAGATTCATCGTT
A-GCATATTTGGTATATGTGCAAGTTATGATAT-AA---GTTATCC--TTGTGTTAACTA
TAA--TA-CGTGCTTGTA-CATT-TG-TCGTCAGGT-A-TGTCGGCGTGCACTTCTCCCC
TAGTAGGACGTCGTGACCCGTTGGGTGTCGTTCTATGGCCCAAATGGTAGTCTTTGATCA
T--AT-CCGA-TTGAAGACCA-TTGGTG--A-TCTGAACGACTGTTCGACGGTA-TAA-C
GTGGTATTGAGTCGCAA---------T-TATTTGCGTCAAACTCATTGCAAGC--GTGGT
TA-ATA------CTCAGTAGTGCGGATCTAATGCCGTCATTGATATTAA-CCAGCTGTTG
GTCG-ATGATGTTCTTTGACTGACTCT--A----------TTTACC-GGTCA

;
end;

begin mrbayes;
	charset 28S_align = 1-592;
partition GENES = 1: 28S_align;


set autoclose=yes;
outgroup JS115_Chrysopophthorus;
prset applyto=(all) ratepr=variable brlensp=unconstrained:Exp(100.0) shapepr=exp(1.0) tratiopr=beta(2.0,1.0);
lset applyto=(all) nst=mixed rates=invgamma [gamma];
unlink statefreq=(all);
unlink shape=(all) revmat=(all) tratio=(all) [pinvar=(all)];
mcmc ngen=10000000 printfreq=1000 samplefreq=1000 nchains=4 nruns=2 savebrlens=yes [temp=0.11];
 sump relburnin=yes [no] burninfrac=0.25 [2500];
 sumt relburnin=yes [no] burninfrac=0.25 [2500] contype=halfcompat [allcompat];
end;
