# Supplementary material for: Multilocus phylogeny of the parasitic wasps in the tribe Euphorini (Hymenoptera: Braconidae) with revised generic classifications
Source: PeerJ. 2018 May 21;6:e4783. doi: 10.7717/peerj.4783 (PMC5967370; doi:10.7717/peerj.4783)
Supplement: Supplemental Information 3 [file peerj-06-4783-s010.nex]

#NEXUS
[ Title ]
begin taxa;
       dimensions ntax=37;
       taxlabels
             AB102_Microctonus
             Euph001_Euphorus_pallidistigma_SWE
             Euph017_Peristenus_JAP
             Euph020_Peristenus_SWE
             JS01000218_Townesilitus
             JS01000552_Peristenus_SWE
             JS01000553_Euphorus_basalis_SWE
             JS01000554_Euphorus_fulvipes_SWE
             JS068_Leiophron_COL
             JS115_Chrysopophthorus
             JS120_Leiophron_THA
             JS129_Leiophron_THA
             YMZ038_Peristenus_GER
             YMZ077_Leiophron_MB
             YMZ081_Euphoriella_MB
             YMZ124_Peristenus_mellipes_MB
             YMZ132_Leiophron_KY
             YMZ133_Leiophron_KY
             YMZ134_Leiophron_WV
             YMZ136_Leiophron_KY
             YMZ141_Leiophron_THA
             YMZ145_Leiophron_COL
             YMZ148_Euphoriella_GUA
             YMZ211_Peristenus_dayi_MB
             YMZ335_Peristenus_howardi_AB
             YMZ341_Peristenus_relictus
             YMZ343_Peristenus_digoneutis
             YMZ351_Leiophron_VA
             YMZ363_Euphoriella_COL
             YMZ366_Euphoriella_GUA
             YMZ371_Leiophron_PER
             YMZ373_Leiophron_THA
             YMZ377_Leiophron_THA
             YMZ378_Leiophron_THA
             YMZ380_Leiophron_CON
             YMZ382_Leiophron_KOR
             YMZ383_Leiophron_KOR
;
end;
begin characters;
       dimensions nchar=507;
       format missing=? gap=- matchchar=. datatype=dna;
       matrix

AB102_Microctonus
TTGGTTTTTGAATAAAATGAAAAATATTATTACATGCTATAAATCATTAGAAAATCTTGG
TCAAGGAATTCTTCCGCATGCAGTGTTACTAGGCGCCAAAAAAATAGGATTCTCTGACAA
ACAAATTGCAGTCGCAATTAAAAGTACAGAATTAGCAGTACGTAAACAACGGAAAGAAAG
TAATATTCGCCCATTTGTTAAGCAAATTGATACAGTGGCCGCCGAATGGCCAGCGTCGAC
CAATTATCTTTATCTGACATATAATGGATCAACTCATGATATTGATTATCCTGGTGGTTA
CACAATGGTAATTGGTTCAGGTGTATATCGTATTGGAAGCTCAGTGGAATTTGATTGGTG
TGCAGTCAGTTGTCTTCGTGAGCTTCGTAAACTTAAGAGAAAAACTATTATGGTTAATTA
TAATCCTGAAACTGTAAGCACAGATTACGATATGTCTGATCGTTTATACTTTGAAGAAAT
ATCATTTGAAGTTGTAATGGATATATA

Euph001_Euphorus_pallidistigma_SWE
TTGGTTTTTGTATAAAATGAAGAATATTATATCATATTATGAATTATTAGAGAATCTCGG
TCAAGGTGTTCTTCCACATGCGGTATTGTTGGGTGCAAAACAAATTGGATTTTCCGATAA
ACAAATTGCAGTTGCAATAAAGAGTACGGAATTAGCGGTACGTAAACAACGAAAAGAGAG
TAATATTCAACCATTTGTCAAGCAAATTGATACGGTGGCTGCTGAATGGCCGGCAACGAC
AAATTATCTTTATCTCACGTATAATGGTTCCAGACATGACATTGATTATCCCGGTGGTTA
TACAATGGTTATTGGTTCAGGCGTATATCGTATAGGAAGTTCAGTGGAATTTGACTGGTG
TGCTGTCAGTTGTTTACGAGAACTTCGCAATCTCGGTAAAAAAACAATCATGATTAATTA
TAATCCCGAGACTGTAAGTACAGATTACGATATGTCTGATAGATTATATTTTGAAGAAAT
ATCTTTTGAAGTTGTGATGGACATTTA

Euph017_Peristenus_JAP
TTGGTTTTTGTATAAAATGAAAAATATTATTTCGTGTTATGAATTATTGGAAAATCTCGG
TCAAGGTGTTCTTCCACATGCAGTGTTACTGGGCGCAAAACAAATTGGTTTTTCTGATAA
ACAAATTGCAGGTGCGATAAAGAGTACGGAATTAGCAGTACGTAAACAACGGAAAGAAAG
TAATATTCGACCATTTGTTAAACAAATTGATACAGTGGCTGCTGAATGGCCAGCTACGAC
GAATTATTTATACCTCACATATAATGGATCAACACACGATATTGATTATCCAGGTGGTTA
CATCATGGTGATTGGTTCAGGCGTATATCGTATTGGAAGTTCAGTGGAATTTGACTGGTG
TGCTGTTAGTTGTTTACGAGAACTTCGTAATCTCGAAAAAAAAACAATCATGGTCAATTA
TAATCCCGAAACTGTCAGTACAGATTACGATATGTCTGATAGATTATATTTTGAAGAAAT
ATCTTTTGAAGTTGTGATGGACATTTA

Euph020_Peristenus_SWE
TTGGTTTTTGTATAAAATGAAAAATATTATTTCGTGTTATGAATTGTTGGAAAATCTCGG
TCAAGGTGTTCTTCCACATGCGGTGTTACTGGGCGCAAAACAAATTGGTTTTTCTGATAA
ACAAATTGCAGGTGCGATAAAGAGTACGGAATTAGCAGTACGTAAACAACGGAAAGAAAG
TAATATTCAACCATTTGTTAAGCAAATTGATACAGTGGCTGCTGAATGGCCAGCTACGAC
GAATTATTTATACCTCACATATAATGGATCAACACACGATATTGATTATCCAGGTGGTTA
CATCATGGTGATTGGTTCAGGCGTATATCGTATTGGAAGTTCAGTAGAATTTGACTGGTG
TGCTGTTAGTTGTTTACGAGAACTTCGTAATCTCGGAAAAAAAACAATCATGGTCAATTA
TAATCCCGAAACTGTCAGTACAGATTACGATATGTCTGATCGATTATATTTTGAAGAAAT
ATCTTTTGAAGTTGTGATGGACATTTA

JS01000218_Townesilitus
CTGGTTTTTGTCTAAAATGAAAAATATTATTTCGTGCTATGAATTACTGGAATTGCTCGG
TCAAGGTGTTCTCCCGCATGCAGTCTTACTAGGAGCAAAACAAATTGGATTCTCTGATAA
ACAAATTGCGGGTGCAATAAAAAGTACTGAATTGGCGGTACGTAAACAACGAAAAGAGAG
TAATATTCGCCCGTTCGTTAAGCAAATTGATACAGTGGCTGCCGAATGGCCGGCAACTAC
GAATTATCTTTACCTTACATATAACGGATCAACTCATGACATTAATTATCCAGGTGGGTA
CACAATGGTGATTGGTTCGGGTGTATATCGCATTGGAAGTTCAGTGGAATTTGATTGGTG
TGCAGTCAGTTGCTTACGGGAACTTCGTAATCTTGGTAAAAAAACAATTATGGTCAATTA
CAATCCCGAAACCGTAAGCACGGATTACGACATGTCCGATCGTTTATACTTTGAAGAGAT
ATCATTTGAAGTTGTGATGGACATTTA

JS01000552_Peristenus_SWE
TTGGTTTTTGTATAAAATGAAAAATATTATTTCGTGTTATGAATTGTTGGAAAATCTCGG
TCAAGGTGTTCTTCCACATGCGGTGTTACTGGGCGCAAAACAAATTGGTTTTTCTGATAA
ACAAATTGCAGGTGCGATAAAGAGTACGGAATTAGCAGTACGTAAACAACGGAAAGAAAG
TAATATTCAACCATTTGTTAAACAAATTGATACAGTGGCTGCTGAATGGCCAGCTACGAC
GAATTATTTATACCTCACATATAATGGATCAACACACGATATTGATTATCCAGGTGGTTA
CATCATGGTGATTGGTTCAGGCGTATATCGTATTGGAAGTTCAGTGGAATTTGACTGGTG
TGCTGTTAGTTGTTTACGAGAACTTCGTAATCTCGGAAAAAAAACAATCATGGTCAATTA
TAATCCCGAAACTGTCAGTACAGATTACGATATGTCTGATCGATTATATTTTGAAGAAAT
ATCTTTTGAAGTTGTGATGGA??????

JS01000553_Euphorus_basalis_SWE
TTGGTTTTTGTACAAAATGAAGAATATTATATCATACTATGAATTACTAGAGAATCTCGG
TCAAGGTGTTCTTCCACATGCAGTATTGCTGGGCGCAAAACAAATTGGATTTTCCGATAA
ACAAATTGCAGTTGCAATAAAGAGTACGGAATTAGCAGTACGTAAACAACGGAAAGAAAG
CAATATTCAACCGTTTGTCAAGCAAATTGATACAGTGGCTGCTGAATGGCCGGCAACGAC
AAATTATCTTTATCTCACGTATAATGGATCAAGACATGACATTGATTATCCAGGTGGTTA
TACAATGGTCATTGGTTCAGGTGTATATCGTATAGGAAGTTCAGTGGAATTTGATTGGTG
TGCTGTTAGTTGTTTACGAGAACTTCGCAATCTCGGTAGAAAAACAATCATGATTAATTA
TAATCCTGAAACTGTCAGCACAGATTACGATATGTCTGATCGATTATATTTTGAAGAAAT
ATCTTTTGAAGTTGTGATGGACATTTA

JS01000554_Euphorus_fulvipes_SWE
TTGGTTTTTACATAAAATGAAGAATATTATATCTTACTATGAATTATTAGAGAATCTCGG
TCAAGGTGTGCTTCCACATGCGGTATTGCTGGGTGCGAAACAAATTGGATTTTCCGATAA
ACAAATTGCAGTTGCAATWAAGAGCACGGAATTAGCGGTACGTAAACAACGAAAAGAGAG
CAATATTCAACCATTTGTCAAGCAAATTGATACGGTGGCTGCTGAATGGCCGGCAACGAC
AAATTATCTTTATCTCACGTATAATGGATCAAGACATGACATTGATTATCCCGGTGGTTA
TACAATGGTAATTGGTTCAGGCGTATATCGTATAGGAAGTTCAGTGGAATTTGACTGGTG
TGCTGTCAGTTGTTTACGAGAACTTCGCAATCTCGGTAAAAAAACAATCATGATTAATTA
TAATCCCGAGACTGTCAGCACGGATTACGATATGTCTGATCGATTATATTTTGAAGAAAT
ATCTTTTGAAGTTGTGATGGACATTTA

JS068_Leiophron_COL
TTGGTTTTTGTATAAAATGAAGAATATTATATCATACTATGAATTATTAGAGAATCTCGG
CCAAGGTGTTCTTCCACATGCAGTATTGTTGGGCGCAAAACAAATTGGATTTTCTGATAA
ACAAATTGCAGTTGCAATAAAGAGTACGGAATTAGCGGTACGTAAACAACGAAAAGAGAG
CAATATTCAACCATTTGTCAAGCAAATTGATACGGTGGCTGCTGAATGGCCGGCAACGAC
AAATTATCTTTATCTCACGTATAATGGATCAAGACATGACATTGATTATCCCGGTGGTTA
TACAATGGTCATTGGTTCAGGCGTATATCGTATAGGAAGTTCAGTGGAATTTGACTGGTG
TGCTGTTAGTTGTTTACGAGAACTTCGCAATCTCGGTAAAAAAACAATCATGATTAATTA
TAATCCCGAGACTGTCAGCACGGATTACGATATGTCTGATCGATTATATTTTGAAGAAAT
ATCTTTTGAAGTTGTGATGGACATTTA

JS115_Chrysopophthorus
TTGGTTTTTGTCAAAAATGAAAAATATTATTTCATACTATAGATTATTAGAAAATCTTGG
TCAAGGTAGTTTACCACATGGGGTATTGCTCGGCGCTAAACAAATTGGTTTCTCCGACAA
ACAAATTGCAATGGCAATAAAAAGTACAGAATTAGCAGTACGTAAACAACGAAAGGAGAG
TAATATTATGCCGTTTGTGAAACAAATTGATACAGTGGCTGCTGAGTGGCCAACAACCAC
GAATTATTTGTACCTCACATACAATGGATCGACACATGATATTGAATTTCCTGGTAGTTA
TACAATGGTGATAGGTTCAGGTGTCTACCGCATTGGAAGCTCTGTGGAATTTGATTGGTG
TGCTGTTAGTTGTTTACGCGAACTTCGTAATCTTGGAAAAAAGACAATTATGATCAATTA
TAATCC??????????????????????????????????????????????????????
???????????????????????????

JS120_Leiophron_THA
TTGGTTTTTGTATAAAATGAAAAATATCATATCGTATTATGAATTATTGGAGAATCTCGG
CCAAGGTGTTCTTCCTCATGCGGTATTGTTGGGCGCGAAACAGATTGGATTTTCCGATAA
ACAAATTGCAGTTGCAATAAAGAGTACGGAATTAGCGGTACGTAAACAACGAAAAGAGAG
CAATATTCGACCATTTGTCAAGCAAATTGATACGGTGGCTGCTGAATGGCCGGCAACGAC
AAATTATCTTTATCTCACGTATAATGGATCCAGACATGATATTGATTATCCCGGTGGTTA
CACAATGGTCATTGGTTCAGGCGTATATCGTATAGGAAGTTCAGTGGAATTTGACTGGTG
TGCTGTCAGTTGTTTACGAGAACTTCGCAATCTCGGTAAAAAAACAATCATGATTAATTA
TAATCCCGAGACTGTCAGCACGGATTACGATATGTCTGATAGATTATACTTTGAAGAAAT
ATCTTTTGAAGTTGTGATGGACATTTA

JS129_Leiophron_THA
TTGGTTTTTGTATAAAATGAAGAATATTATTTCATACTATGAATTATTGGAGAATCTCGG
TCAAGGTGTTCTTCCACATGCGGTATTGCTGGGCGCAAAACAAATTGGATTTTCCGATAA
ACAAATTGCAGTTGCAATAAAAAGTACGGAATTAGCGGTACGTAAACAACGAAAAGAGAG
TAATATTCAACCATTTGTTAAACAAATTGATACGGTGGCTGCTGAATGGCCGGCAACGAC
AAATTATCTTTATCTCACGTATAATGGATCAAAACATGACATTGATTATCCAGGTGGTTA
TACAATGGTCATTGGTTCAGGTGTATATCGTATAGGAAGTTCAGTGGAATTTGATTGGTG
TGCTGTTAGCTGTTTACGAGAACTTCGCAATCTCGGTAAAAAAACAATCATGATTAATTA
TAATCCTGAAACTGTCAGCACAGATTACGATATGTCTGATCGATTATATTTTGAAGAAAT
ATCTTTTGAAGTTGTGATGGACATTTA

YMZ038_Peristenus_GER
TTGGTTTTTGTATAAAATGAAAAATATTATTTCGTGTTATGAATTGTTGGAAAATCTCGG
GCCAGGTGTTCTTCCACATGCGGTGTTATTGGGTGCAAAACAAATAGGTTTTTCTGATAA
ACAAATTGCAGGTGCAATAAAGAGTACGGAATTAGCAGTACGTAAACAACGGAAAGAAAG
TAATATTCGACCATTTGTTAAGCAAATTGATACAGTAGCTGCTGAATGGCCAGCTACGAC
GAATTATTTATATCTCACGTATAATGGATCAACACACGATATTGATTATCCAGGTGGTTA
CATCATGGTGATTGGTTCAGGCGTATATCGTATTGGAAGTTCAGTGGAGTTTGACTGGTG
TGCTGTTAGTTGTTTACGAGAACTTCGTAATCTCGAAAAAAAAACAATCATGATCAATTA
TAATCCCGAAACTGTCAGTACAGATTACGATATGTCTGATCGATTATATTTTGAAGAAAT
ATCTTTTGAAGTTGTGATGGACATTTA

YMZ077_Leiophron_MB
TTGGTTTTTGTATAAAATGAAGAATATTATATCGTGTTATGAATTATTGGAGAATCTCGG
TCAAGGTGTTCTTCCACATGCGGTATTGCTGGGCGCGAAACGAATTGGATTTTCCGATAA
ACAAATTGCTGTTGCAATTAAGAGTACGGAATTAGCGGTACGTAAACAACGAAAAGAGAG
CAATATTCAACCATTTGTCAAGCAAATTGATACGGTAGCTGCTGAATGGCCGGCAACAAC
AAATTATCTTTATCTCACGTATAATGGATCAAGACATGACATTGATTATCCAGGTGGTTA
TACAATGGTTATTGGTTCAGGCGTCTATCGTATTGGGAGTTCAGTGGAATTTGACTGGTG
TGCTGTTAGTTGTTTACGAGAACTTCGCAATCTCGGTAAAAAAACAATCATGATTAATTA
TAATCCCGAAACTGTCAGCACAGATTACGATATGTCTGATCGATTATATTTTGAAGAAAT
ATCTTTTGAAGTTGTGATGGACATTTA

YMZ081_Euphoriella_MB
TTGGTTTTTGTATAAAATGAAAAATATCATATCATGCTATGGATTGTTGGAGAATCTCGG
TCAAGGTGTTCTTCCACATGGAGTATTGCTGGGGGCAAAACAAATTGGATTTTCCGATAA
ACAAATTGCAGTCGCAATAAAGAGCACTGAATTAGCAGTACGTAAACAACGAAAAGAGAG
CAATATTCAACCATTTGTCAAGCAAATTGATACAGTAGCCGCCGAATGGCCGGCAACAAC
GAATTATCTTTATCTTACGTACAATGGATCAAATCATGACATTTGTTATCCAGGTGGTTA
TACAATGGTCATTGGTTCAGGCGTATATCGTATTGGCAGTTCAGTGGAATTTGATTGGTG
CGCTGTTAGTTGTTTACGAGAGCTTCGCAATCTCGGTAAAAAAACAATCATGATTAATTA
TAATCCCGAGACTGTCAGCACAGATTACGATATGTCTGATCGATTATATTTCGAAGAAAT
ATCTTTTAAAGTTGTGATGGACCATTT

YMZ124_Peristenus_mellipes_MB
TTGGTTTTTGCATAAAATGAAAAATATTATTTCGTGTTATGAATTGTTGGAAAATCTCGG
TCAAGGTGTTCTTCCACATGCGGTGTTACTGGGCGCAAAACAAATTGGTTTTTCTGATAA
ACAAATTGCAGGTGCGATAAAGAGTACGGAATTAGCAGTACGTAAACAACGGAAAGAAAG
TAATATTCAACCATTTGTTAAGCAAATTGATACAGTGGCTGCTGAATGGCCAGCTACGAC
GAATTATTTATACCTCACATATAATGGATCAACACACGATATTGATTATCCAGGTGGTTA
CATCATGGTGATTGGTTCAGGCGTATATCGTATTGGAAGTTCAGTGGAATTTGACTGGTG
TGCTGTTAGTTGTTTACGAGAACTTCGTAATCTCGGAAAAAAAACAATCATGGTCAATTA
TAATCCCGAAACTGTCAGTACAGATTACGATATGTCTGATCGATTATATTTTGAAGAAAT
ATCTTTTGAAGTTGTGATG????????

YMZ132_Leiophron_KY
TTGGTTTTTGTATAAAATGAAGAATATCATATCGTGCTACGAATTATTGGAGAATCTTGA
TCAAGATGTTCTTCCACATGCGGTATTGCTGGGTGCAAAACAAATTGGATTTTCCGATAA
ACAAATTGCAATTGCAATAAAGAGTACAGAATTAGCAGTACGTAAACAAAGAAAAGAGAG
TAATATTCAACCATTTGTCAAGCAAATTGATACAGTGGCTGCTGAATGGCCGGCGACAAC
AAATTATCTTTACCTCACTTATAATGGATCAACACATGACATTGATTATCCAGGTGGTTA
TACAATGGTCATTGGTTCAGGTGTATATCGTATTGGGAGTTCAGTGGAATTCGACTGGTG
TGCTGTTAGTTGTTTACGAGAACTTCGCAATCTCGGCAAAAAAACAATCATGATTAATTA
CAATCCTGAGACTGTCAGCACAGATTACGATATGTCTGATCGATTATATTTTGAAGAAAT
ATCTTTTGAAGTTGTGATGGACATTTA

YMZ133_Leiophron_KY
CTGGTTTTTGTATAAAATGAAAAATATTATATCGTGCTATGAATTATTAGAGAATCTTGG
TCAAGGTATCCTTCCACATGCGGTATTACTGGGTGCCAAACAAATTGGATTTTCCGATAA
ACAAATTGCAGTTGCAATAAAAAGTACGGAATTGGCTGTTCGAAAACAACGAAAAGAGAG
CAATATTCAACCATTTGTTAAACAAATTGATACAGTAGCTGCCGAATGGCCGGCAACAAC
AAATTATCTTTATCTTACGTATAATGGATTAAGACATGACATCAACTATCCAGGTGGTTA
TACAATGGTTATTGGTTCAGGCGTATATCGTATTGGAAGTTCAGTAGAATTTGACTGGTG
TGCCGTCAGTTGTTTACGAGAACTTCGTAATCTCGGTAAAAAAACGATCATGATTAATTA
TAATCCCGAGACTGTCAGCACAGATTACGATATGTCTGATCGATTATATTTTGAAGAAAT
ATCATTTGAAGTTGTGATGGACATTTA

YMZ134_Leiophron_WV
TTGGTTTTTGTATAAAATGAAGAATATTATATCGTGTTATGAATTATTGGAAAAACTCGG
TCAAGGTGTTCTTCCACATGCGGTATTGCTGGGCGCAAAACAAATTGGATTCTCCGATAA
ACAAATTGCAGTTGCAATAAAGAGTACAGAATTAGCGGTGCGTAAACAACGAAAAGAGAG
CAATATTCAACCCTTTGTCAAACAAATTGATACGGTGGCTGCCGAATGGCCGGCTACAAC
AAATTATCTTTATCTCACGTATAATGGATCAAGACATGACATTGATTATCCAGGTGGTTA
TACAATGGTCATTGGTTCAGGCGTATATCGTATTGGAAGTTCAGTGGAATTTGACTGGTG
TGCTGTCAGTTGTTTACGAGAACTTCGCAATCTCGGTAAAAAAACAATCATGATTAATTA
TAATCCCGAAACTGTCAGCACAGATTACGATATGTCTGATCGATTATATTTTGAAGAAAT
ATCTTTTGAAGTTGTGATGGACATTTA

YMZ136_Leiophron_KY
TTGGTTTTTGTATAAAATGAAGAATATTATATCGTGTTATGAATTATTGGAGAATCTCGG
TCAAGGTGTTCTTCCACATGCGGTATTGCTGGGCGCGAAACAAATTGGATTTTCCGATAA
ACAAATTGCTGTTGCAATTAAGAGTACGGAATTAGCGGTACGTAAACAACGAAAAGAGAG
CAATATTCAACCATTTGTCAAGCAAATTGATACGGTAGCTGCTGAATGGCCGGCAACAAC
AAATTATCTTTATCTCACGTATAATGGATCAAGACATGACATTGATTATCCAGGTGGTTA
TACAATGGTTATTGGTTCAGGCGTCTATCGTATTGGGAGTTCAGTGGAATTTGACTGGTG
TGCTGTTAGTTGTTTACGAGAACTTCGCAATCTCGGTAAAAAAACAATCATGATTAATTA
TAATCCCGAAACTGTCAGCACAGATTACGATATGTCTGATCGATTATATTTTGAAGAAAT
ATCTTTTGAAGTTGTGATGGACATTTA

YMZ141_Leiophron_THA
ATGGTTTTTGCATAAAATGAAGAATATTATATTTCATTATGAATTATTGGAGAATCTTGG
CCAAGGTGTTCTTCCACATGCAGTATTGCTCGGTGCAAAACAAATTGGATTTTCCGATAA
ACAAATTGCAGTTGCAATAAAGAGTACGGAATTAGCGGTACGTAAACAACGAAAAGAGAG
CAATATTCAACCATTTGTAAAGCAAATTGATACGGTGGCTGCTGAATGGCCGGCAACGAC
AAATTATCTTTATCTCACGTATAATGGATCAAGACATGATATTGATTATCCAGGTGGTTA
CACAATGGTCATTGGTTCAGGCGTATATCGTATTGGAAGTTCAGTGGAGTTTGATTGGTG
TGCTGTAAGTTGTTTACGAGAACTTCGCAATCTCGGTAAAAAAACCATAATGATTAATTA
TAATCCCGAAACTGTTAGCACCGATTACGATATGTCCGATCGTTTATATTTTGAAGAAAT
ATCTTTTGAAGTTGTGATGGACATTTA

YMZ145_Leiophron_COL
TTGGTTTTTGTATAAAATGAAGAATATTATATCATACTATGAATTATTAGAGAATCTCGG
CCAAGGTGTTCTTCCACATGCGGTATTGTTGGGCGCAAAACAAATTGGATTTTCTGATAA
ACAAATTGCAGTTGCAATAAAGAGTACGGAATTAGCGGTACGTAAACAACGAAAAGAGAG
CAATATTCAACCATTTGTCAAGCAAATTGATACGGTGGCTGCTGAATGGCCGGCTACGAC
AAATTATCTTTATCTCACGTATAATGGATCAAGACATGACATTGATTATCCCGGCGGTTA
TACAATGGTCATTGGTTCAGGCGTATATCGTATAGGAAGTTCAGTGGAATTTGACTGGTG
TGCTGTTAGTTGTTTACGAGAGCTTCGCAATCTCGGTAAAAAAACAATCATGATTAATTA
TAATCCCGAGACTGTCAGCACGGATTACGATATGTCTGATCGATTATATTTTGAAGAAAT
ATCTTTTGAAGTTGTGATGGACATTTA

YMZ148_Euphoriella_GUA
TTGGTTTTTGTATAAAATGAAGAATATCATATCATGCTATGAATTATTGGAGAATCTCGG
TCAAGGTGTTCTTCCACATGGAGTATTGCTGGGCGCAAAACAAATTGGATTTTCCGATAA
ACAAATTGCAGTCGCAATAAAGAGCACTGAATTAGCAGTACGTAAACAACGAAAAGAGAG
CAATATTCAACCATTTGTCAAGCAAATTGATACGGTAGCCGCCGAATGGCCGGCAACAAC
GAATTATCTTTATCTTACGTACAATGGATCAAATCATGACATTTGTTATCCAGGTGGTTA
TACAATGGTCATTGGTTCAGGCGTTTATCGTATTGGAAGTTCAGTGGAATTTGATTGGTG
CGCTGTTAGTTGTTTACGAGAACTTCGCAATCTCGGTAAAAAAACAATCATGATTAATTA
TAATCCCGAGACTGTCAGCACAGATTACGATATGTCTGATCGATTATATTTCGAAGAAAT
ATCTTTTGAAGTTGT????????????

YMZ211_Peristenus_dayi_MB
TTGGTTTTTGTATAAAATGAAAAATATTATTTCGTGTTATGAATTGTTGGAAAATCTCGG
TCAAGGTGTTCTTCCACATGCGGTGTTACTGGGCGCAAAACAAATTGGTTTTTCTGATAA
ACAAATTGCAGGTGCGATAAAGAGTACGGAATTAGCAGTACGTAAACAACGGAAAGAAAG
TAATATTCAACCATTTGTTAAGCAAATTGATACAGTGGCTGCTGAATGGCCAGCTACGAC
GAATTATTTATACCTCACATATAATGGATCAACACACGATATTGATTATCCAGGTGGTTA
CATCATGGTGATTGGTTCAGGCGTATATCGTATTGGAAGTTCAGTGGAATTTGACTGGTG
TGCTGTTAGTTGTTTACGAGAACTTCGTAATCTCGGTAAAAAAACAATCATGGTCAATTA
TAATCCCGAAACTGTCAGTACAGATTACGATATGTCTGATCGATTATATTTTGAAGAAAT
ATCTTTTGAAGTTGTGATG-ACATTTA

YMZ335_Peristenus_howardi_AB
TTGGTTTTTGCATAAAATGAAAAATATTATTTCGTGTTATGAATTGTTGGAAAATCTCGG
TCAAGGTGTTCTTCCACATGCGGTGTTACTGGGCGCAAAACAAATTGGTTTTTCTGATAA
ACAAATTGCAGGTGCGATAAAGAGTACGGAATTAGCAGTACGTAAACAACGGAAAGAAAG
TAATATTCAACCATTTGTTAAGCAAATTGATACAGTGGCTGCTGAATGGCCAGCTACAAC
GAATTATTTATACCTCACATATAATGGATCAACACACGATATTGATTATCCAGGTGGTTA
CATCATGGTGATTGGTTCAGGCGTATATCGTATTGGAAGTTCAGTGGAATTTGACTGGTG
TGCTGTTAGTTGTTTACGAGAACTTCGTAATCTCGGAAAAAAAACAATCATGGTCAATTA
TAATCCCGAAACTGTCAGTACAGATTACGATATGTCTGATCGATTATATTTTGAAGAAAT
ATCTTTTGAAGTTGTGATG????????

YMZ341_Peristenus_relictus
TTGGTTTTTGTATAAAATGAAAAATATTATTTCGTGTTATGAATTGTTGGAAAATCTCGG
GCCAGGTGTTCTTCCACATGCGGTGTTATTGGGTGCAAAACAAATAGGTTTTTCTGATAA
ACAAATTGCAGGTGCAATAAAGAGTACGGAATTAGCAGTACGTAAACAACGGAAAGAAAG
TAATATTCGACCATTTGTTAAGCAAATTGATACMGTAGCTGCTGAATGGCCAGCTACGAC
GAATTATTTATATCTCACGTATAATGGATCAACACACGATATTGATTATCCAGGTGGTTA
CATCATGGTGATTGGTTCAGGCGTATATCGTATTGGAAGTTCAGTGGAGTTTGACTGGTG
TGCTGTTAGTTGTTTACGAGAACTTCGTAATCTCGAAAAAAAAACAATCATGATCAATTA
TAATCCCGAAACTGTCAGTACAGATTACGATATGTCTGATCGATTATATTTTGAAGAAAT
ATCTTTTGAAGTTGTGATG????????

YMZ343_Peristenus_digoneutis
TTGGTTTTTGTATAAAATGAAAAATATTATTTCGTGTTACGAATTGTTGGAAAATCTCGG
TCAAGGTGTTCTTCCACATGCAGTGTTACTGGGTGCAAAACAAATTGGTTTTTCTGATAA
ACAAATTGCAGGTGCGATAAAGAGTACGGAATTAGCAGTACGTAAACAACGGAAAGAAAG
TAATATTCGACCATTTGTTAAGCAAATTGATACAGTAGCTGYTGAATGGCCAGCTACGAC
GAATTATTTATATCTCACGTATAATGGATCAACACACGATATTGATTATCCAGGTGGTTA
CATCATGGTGATTGGTTCAGGCGTATATCGTATCGGAAGTTCAGTGGAATTTGACTGGTG
TGCTGTTAGTTGTTTACGAGAACTTCGTAATCTCGAAAAAAAAACAATCATGGTCAATTA
TAATCCCGAAACTGTCAGCACAGATTA?????????????????????????????????
???????????????????????????

YMZ351_Leiophron_VA
TTGGTTTTTGTATAAAATGAAGAATATTATATCATACTATGAATTATTAGAGAATCTCGG
CCAAGGTGTTCTTCCACATGCGGTATTGTTGGGCGCAAAACAAATTGGATTTTCTGATAA
ACAAATTGCAGTTGCAATAAAGAGTACGGAATTAGCGGTACGTAAACAACGAAAAGAGAG
CAATATTCAACCATTTGTCAAGCAAATTGATACGGTGGCTGCTGAATGGCCGGCAACGAC
AAATTATCTTTATCTCACATATAATGGATCAAGACATGACATTGATTATCCCGGTGGTTA
TACAATGGTCATTGGTTCAGGCGTATATCGTATAGGAAGTTCAGTGGAATTTGACTGGTG
TGCTGTTAGTTGTTTACGAGAACTTCGCAATCTCGGTAAAAAAACAATCATGATTAATTA
CAATCCCGAGACTGTCAGCACAGATTACGATATGTCTGATCGATTATATTTTGAAGAAAT
ATCTTTTGAAGTTGTGATGGACATTTA

YMZ363_Euphoriella_COL
TTGGTTTTTGTATAAAATGAAGAATATCATATTATGCTATGAATTATTGGAGAGTCTCGG
TCAAGGTGTTCTTCCACATGGAGTATTGCTGGGCGCAAAACAAATTGGATTTTCCGATAA
ACAAATTGCAGTCGCAATAAAGAGCACTGAATTAGCAGTACGTAAACAACGAAAAGAGAG
CAATATTCAACCATTTGTCAAGCAAATTGATACGGTAGCCGCCGAATGGCCGGCAACAAC
GAATTATCTTTATCTTACGTACAATGGATCAAATCATGACATTCGTTATCCAGGTGGTTA
CACAATGGTAATTGGTTCAGGCGTATATCGTATTGGAAGTTCAGTGGAATTTGATTGGTG
CGCTGTTAGTTGTTTACGAGAACTTCGCAATCTCGGTAAAAAAACAATCATGATTAATTA
TAATCCCGAGACTGTCAGCACAGATTACGATATGTCTGATCGATTATATTTCGAGGAAAT
ATCTTTTGAAGTTGTGATGGACATTTA

YMZ366_Euphoriella_GUA
TTGGTTTTTATATAAAATGAAGAATATCATATCATACTATGAATTATTGGAGAATCTCGG
TCAGGGTGTTCTTCCACATGGTGTATTGTTGGGTGCAAAACAAATTGGATTTTCTGATAA
ACAAATTGCAGTCGCAATAAAGAGTACTGAATTAGCAGTACGCAAACAACGAAAAGAGAG
CAATATTCAACCATTTGTCAAGCAAATTGATACGGTAGCCGCCGAATGGCCGGCAACAAC
GAATTATCTTTATCTTACGTACAATGGATCAAATCATGACGTTTGTTATCCAGGTGGTTA
TACAATGGTCATTGGTTCAGGCGTTTATCGTATTGGAAGTTCAGTGGAATTTGATTGGTG
CGCTGTTAGTTGTTTACGAGAGCTTCGCAATCTCGGTAAAAAAACAATCATGATTAATTA
TAATCCCGAGACTGTCAGCACAGATTACGATATGTCTGATCGATTATATTTCGAAGAAAT
ATCTTTTGAAGTTGTGATGGACATTTA

YMZ371_Leiophron_PER
TTGGTTTTTGTATAAAATGAAGAATATCATATCATGCTATGAATTATTGGAGAATCTCGG
TCAAGGTGTTCTTCCACATGGGGTATTGCTGGGCGCAAAACAAATTGGATTTTCCGATAA
ACAAATTGCAGTCGCAATAAAGAGCACTGAATTAGCAGTACGTAAACAACGAAAAGAGAG
CAATATTCAACCATTTGTCAAGCAAATTGATACGGTGGCCGCTGAATGGCCGGCAACAAC
GAATTATCTTTATCTTACGTACAATGGATCAATCCATGACATTTGTTATCCAGGTGGTTA
TACAATGGTCATTGGTTCAGGCGTATATCGTATTGGAAGTTCAGTGGAATTTGATTGGTG
CGCTGTTAGTTGTTTACGAGAACTTCGCAATCTCGGTAAAAAAACAATCATGATTAATTA
TAATCCCGAGACTGTCAGCACAGATTATGATATGTCTGATCGATTATATTTCGAAGAAAT
ATCTTTTGAAGTTGTGATGGACATTTA

YMZ373_Leiophron_THA
TTGGTTTTTGTATAAAATGAAAAATATTATATCATACTATGAATTATTAGAGAATCTTGG
TCAAGGTATTCTTCCACATGCGGTATTGTTGGGCGCAAAACAAATTGGATTTTCCGATAA
ACAAATTGCAGTGGCAATAAAAAGTACGGAGTTAGCAGTACGTAAACAACGAAAAGAGAG
TAATATTCAACCATTTGTCAAGCAAATTGATACGGTGGCTGCTGAATGGCCGGCAACGAC
AAATTATCTTTATCTCACGTATAATGGATCAAGACATGATATTGATTATCCAGGTGGTTA
TACAATGGTCATTGGTTCAGGCGTATATCGTATAGGAAGTTCAGTGGAATTTGATTGGTG
TGCTGTCAGTTGTTTACAAGAACTTCGCAATCTCGGTAAAAAAACAATCATGATTAATTA
TAATCCCGAAACTGTCAGTACAGATTACGATATGTCCGATCGATTATATTTTGAAGAAAT
ATCTTTTGAAGTTGTGATGGACATTTA

YMZ377_Leiophron_THA
TTGGTTTTTATACAAAATGAAGAATATTATATCGTGTTATGACTTATTGGAGAATCTCGG
TCATGGTATTCTTCCACATGCAATATTACTGGGCGCAAAACAAATTGGATTTTCCGATAA
ACAAATTGCAGTTGCAATAAAGAGTACGGAATTAGCGGTACGGAAACAACGAAAAGAGAG
TAATATTCAACCATTTGTCAAACAAATTGATACGGTGGCTGCTGAATGGCCGGCAACGAC
AAATTATCTTTATCTCACGTATAATGGATCAAAACATGACATCGATTATCCAGGTGGTTA
TACAATGGTCATTGGCTCAGGCGTATATCGTATTGGAAGTTCAGTGGAATTTGACTGGTG
TGCTGTGAGTTGTTTACGAGAACTTCGTAATCTCGGTAAAAAAACAATCATGATTAATTA
TAATCCTGAGACTGTCAGCACAGATTACGATATGTCTGATAGATTATATTTCGAAGAAAT
ATCTTTTGAAGTTGTGATGGACATTTA

YMZ378_Leiophron_THA
ATGGTTTTTGTATAAAATGAAGAATATTATTTCGTATTATGAATTATTAGAGAATCTCGG
CCAAGGTGTTCTTCCACATGCGATATTGCTGGGCGCAAAACAAATTGGATTTTCCGATAA
ACAAATTGCAGTGGCAATAAAGAGTACGGAATTAGCGGTACGTAAACAACGAAAAGAGAG
CAATATTCAACCATTTGTCAAGCAAATTGATACGGTGGCTGCTGAATGGCCGGCAACGAC
AAATTATCTTTATCTCACGTATAATGGATCAAAACATGACATTGATTATCCCGGTGGTTA
TACGATGGTCATTGGTTCCGGCGTATATCGTATAGGAAGTTCAGTGGAATTTGACTGGTG
TGCTGTTAGTTGTTTACGCGAACTTCGCAATCTCGGTAGAAAAACAATCATGATTAATTA
TAATCCCGAGACTGTCAGCACAGATTACGATATGTCTGATCGATTATATTTTGAAGAAAT
ATCTTTTGAAGTTGTGATGGACATTTA

YMZ380_Leiophron_CON
ATGGTTTTTGCATAAAATGCAGAATATTATACTTCACTATGAATTATTGGAGAATCTCGG
TCAAGGTGTTCTTCCGCATGCAGTATTGTTACGTGCAAAACAAATTGGATTTTCCGATAA
ACAAATCGCAGTTGCAATAAAGAGTACGGAATTAGCGGTACGTAAACAACGCAAAGAGAG
CAATATTCAACCATTTGTTAAGCAAATTGATACGGTGGCTGCTGAATGGCCGGCAACGAC
AAATTATTTATATCTCACGTATAATGGATCAAGACATGATATTGATTATCCAGGTGGTTA
CACAATGGTCATTGGTTCAGGCGTATATCGCATAGGAAGTTCAGTAGAGTTTGATTGGTG
TGCTGTTAGTTGTTTACGAGAACTTCGCAATCTTGGTAAAAAAACAATAATGATTAATTA
TAATCCCGAAACTGTCAGTACAGATTACGATATGTCCGATCGATTATATTTTGAAGAAAT
ATCATTTGAAGTTGTGATGGACATTTA

YMZ382_Leiophron_KOR
TTGGTTTTTGTACAAAATGAAGAATATTATATCATACTATGAATTACTAGAGAATCTCGG
TCAAGGTGTTCTTCCACATGCAGTATTGCTGGGCGCAAAACAAATTGGATTTTCCGATAA
ACAAATTGCAGTTGCAATAAAGAGTACGGAATTAGCAGTACGTAAACAACGAAAAGAAAG
CAATATTCAACCGTTTGTCAAGCAAATTGATACGGTGGCTGCTGAATGGCCGGCAACGAC
AAATTATCTTTATCTCACGTATAATGGATCAAGACATGACATTGATTATCCAGGTGGTTA
CACAATGGTCATTGGTTCAGGTGTATATCGTATAGGAAGTTCAGTGGAATTTGATTGGTG
TGCTGTTAGTTGTTTACGAGAACTTCGCAATCTCGGTAAAAAAACAATCATGATTAATTA
TAATCCTGAAACTGTCAGCACAGATTACGATATGTCTGATCGATTATATTTTGAAGAAAT
ATCTTTTGAAGTTGTGATGGACATTTA

YMZ383_Leiophron_KOR
TTGGTTTTTACATAAAATGAAGAATATTATATCTTACTATGAATTATTAGAGAATCTCGG
TCAAGGTGTGCTTCCACATGCGGTATTGCTGGGTGCGAAACAAATTGGGTTTTCCGATAA
ACAAATTGCAGTTGCAATTAAGAGCACGGAATTAGCGGTACGTAAACAACGAAAAGAGAG
CAATATTCAACCATTTGTCAAGCAAATTGATACGGTGGCTGCTGAATGGCCGGCAACGAC
AAATTATCTTTATCTCACGTATAATGGTTCAAGACATGACATTGATTATCCCGGTGGTTA
TACAATGGTCATTGGTTCAGGCGTATATCGAATAGGAAGTTCAGTGGAATTTGACTGGTG
TGCTGTCAGTTGTTTACGAGAACTTCGCAATCTCGGTAAAAAAACAATCATGATTAATTA
TAATCCCGAGACTGTCAGCACGGATTACGATATGTCTGATCGATTATATTTTGAAGAAAT
ATCTTTTGAAGTTGTGATGGACATTTA

;
end;

begin mrbayes;
	charset CAD_align = 1-507;
	charset CAD_align_pos12 = 1-507\3 2-507\3;
	charset CAD_align_pos3 = 3-507\3;
partition GENES = 1: CAD_align;
partition PARTITIONFINDER = 2: CAD_align_pos12, CAD_align_pos3;

set partition = PARTITIONFINDER;

set autoclose=yes;
outgroup JS115_Chrysopophthorus;
prset applyto=(all) ratepr=variable brlensp=unconstrained:Exp(100.0) shapepr=exp(1.0) tratiopr=beta(2.0,1.0);
lset applyto=(all) nst=mixed rates=invgamma [gamma];
unlink statefreq=(all);
unlink shape=(all) revmat=(all) tratio=(all) [pinvar=(all)];
mcmc ngen=10000000 printfreq=1000 samplefreq=1000 nchains=4 nruns=2 savebrlens=yes [temp=0.11];
 sump relburnin=yes [no] burninfrac=0.25 [2500];
 sumt relburnin=yes [no] burninfrac=0.25 [2500] contype=halfcompat [allcompat];
end;
