# Supplementary material for: Multilocus phylogeny of the parasitic wasps in the tribe Euphorini (Hymenoptera: Braconidae) with revised generic classifications
Source: PeerJ. 2018 May 21;6:e4783. doi: 10.7717/peerj.4783 (PMC5967370; doi:10.7717/peerj.4783)
Supplement: Supplemental Information 4 [file peerj-06-4783-s011.nex]

#NEXUS

BEGIN DATA;
DIMENSIONS NTAX=81 NCHAR=1780;
FORMAT INTERLEAVE DATATYPE=DNA MISSING=? GAP=-;
MATRIX

[28S_align]
07_Yves_Leiophron_PNG                                     TCTAAGTGGGTGGTAAACTCCATCTAAGGCTAAATATGACCACGAGACC-GATAGCGAACAAGTACCGTGAGGGAAAGTTGAAAAGAACTTTGAA-GAGAG-AGTTCAAGAGTACGTGAAACCGTTCAGGGGTAAACCTGAG-AAA--CCCAAAAGATCG-AAT-GGGGAGATTCATCGTCA-GCACATTTGGTATATGTGCAAGTT--ATGATAT-AA-----------GTTTT-CC--TTGTGTTA-----------ACTATAA--TA-CATGCTTGTGTCATTTA-TT-GCTGAGTG-TGTCGGCGTGCACTTCTCCCCTAGTAGGACGTCGTGACCCGTTAGGTGTCGTTCTATGGCCCAAATGGTAGTCTTTGAT------------CT--TTTAT-TG-TTCGAAGACCA-TTGGTG---TA-CCTGATCGACTGCTTGGCGGTATTCA-CATGGTATTGAGTCGCAA-------TTTAATTTGCGT-CAAGCTCATTGCAAGCG--TGGTTATC------TATCAGTAGTGCGGATTTAATGCCGTCATTGATGTTAAT-CAGCTGTTGGTTG-ATGATGTTCTTTGACTGACTCT-ATTAT--ATTACCGGTCAA
08_Yves_Leiophron_PNG                                     TCTAAGTGGGTGGTAAACTCCATCTAAGGCTAAATATGACCACGAGACC-GATAGCGAACAAGTACCGTGAGGGAAAGTTGAAAAGAACTTTGAA-GAGAG-AGTTCAAGAGTACGTGAAACCGTTCAGGGGTAAACCTGAG-AAA--CCCAAAAGATCG-AAT-GGGGAGATTCATCGTCA-GCACACTTGGTATATGTGCAAGTT--ATGATAT-AA-----------GTTAT-CC--TTGTGGTA-----------ATTATAA--TA-CATGCTTGTATCATTTG-TT-GTCGAGTG-TGTCGGCGTGCACTTCTCCCCTAGTAGGACGTCGTGACCCGTTGGGTGTCGTTCTATGGCCCAAATGGTAGTCTTTGAT------------CA--TTTTTGTG-ATTAAAGACCA-TTGGTG---TA-CTTGATCGACTGCTCGACGGTATTCA-CATGGTATTGAGTCGCAA-------TT-TTTTTGCGT-CAGGCTCATTGCAAGCG--CGGTTATC------ACTCGGTAGTGCGGATTTAATGCCGTCACTGATGCTAAC-CAGCTGTTGGTTA-ATGATGTCCTTTGACTGACTCT-T---A--ATTACCGGTCAA
10_Yves_Leiophron_PNG                                     TCTAAGTGGGTGGTAAACTCCATCTAAGGCTAAATATGACCACGAGACC-GATAGCGAACAAGTACCGTGAGGGAAAGTTGAAAAGAACTTTGAA-GAGAG-AGTTCAAGAGTACGTGAAACCGTTCAGGGGTAAACCTGAG-AAA--CCCAAAAGATCG-AAT-GGGGAGATTCATCGTCA-GCTCATTTGGTATATGTGCGAGTT--ATGATAT-AA-----------GTTAT-CC--TTGTGATA-----------ATTATAA--TA-CATGCTTGTATCATTTG-TT-GCCGAGTG-TGTCGGCGTGCACTTCTCCCCTAGTAGGACGTCGTGACCCGTTGGGTGTCGTTCTATGGCCCAAATGGTAGTCTTTGTT------------CA--TTTTT-TG-ATTAAAGACCA-TTGGTG---TA-CTTGATCGGCTGCTCGACGGTATTCA-CATGGTATCGAGTCGCAA------TTT-TTTTTGCGT-CAAGCTCATTGCAAGCG--CGGTTATC------ATTCAGTAGTGCGGATTTAATGCCGTCATTGATGCTAAC-CAGCTGTTGGTTA-ATGATGTTCTTTGACTGACTCT-A------TTTACCGGTCAA
AB016_Peristenus_KS                                    TCTAAGTGGGTGGTAAACTCCATCTAAGGCTAAATATGACCACGAGACC-GATAGCGAACAAGTACCGTGAGGGAAAGTTGAAAAGAACTTTGAA-GAGAG-AGTTCAAGAGTACGTGAAACCGTTCAGGGGTAAACCTGAG-AAA--CTCAAAAGATCG-AAT-GGGGAGATTCATCGTCA-ACACATTTGGTATATGTGCAAGTT--ATGATAT-AA-----------GTTAT-CC--TTGTGTTA-----------GCTATAA--TA-CATGCTTGT-TCATTTA-TT-GCTGGATG-TGTCGGCGTGCACTTCTCCCCTAGTAGGACATCGCGACCCGTTGAGTGTCGTTCTATGGCCCAAATGGTAGTCTTTAAT------------TA--TTTTA-TA-GTTGAAGACCA-TTGGTG---TA-CCTGATCGACTGCTCGGCGGTATTCA-CATGGTAATGAGTCGCAA--------T-TATTTGCGT-CAAACCCATTGCAAGCG--CGGTTAGT---T--TCTCGGTAGTGCGGATTTAATGCCGTCACTGAGACTGAC-CAGCTGTTGGTTT-ATGGTG-TCTTTGACTGACTCC-AAATA--ATTACCGGTCCG
AB020_Peristenus_KY                                    ----------------------------------------------ACC-GATAGCGAACAAGTACCGTGAGGGAAAGTTGAAAAGAACTTTGAA-GAGAG-AGTTCAAGAGTACGTGAAACCGTTCAGGGGTAAACCTGAG-AAA--CTCAAAAGATCG-AAT-GGGGAGATTCATCGTCA-ACACATTTGGTATATGTGCAAGTT--ATGATAT-AA-----------GTTTT-CC--TTGTGTTA-----------GCTATAA--TA-CATGCTTGT-TCATTTT-TT-GCTGGATGTTGTCGGCGTGCACTTCTCCCCTAGTAGGACATCGCGACCCGTTGAGTGTCGTTCTATGGCCCAAATGGTAGTCTTTAAT------------TA--TTTTA-TA-ATTGAAGACCA-TTGGTG---TA-CCTGATCGACTGCTCGGCGGTATTCA-CATGGTAATGAGTCGCAA--------T-TATTTGCGT-CAAACCCATTGCAAGCG--CGGTTAGT---T--TTTCGGTAGTGCGGATTTAATGCCGTCACTGAGACTGAC-CAGCTGTTGGTTT-ATGGTG-TCTTTGACTGACTCG-AAATA--ATTACCGGTCGG
AB023_Peristenus_KY                                    TCTAAGTGGGTGGTAAACTCCATCTAAGGCTAAATATGACCACGAGACC-GATAGCGAACAAGTACCGTGAGGGAAAGTTGAAAAGAACTTTGAA-GAGAG-AGTTCAAGAGTACGTGAAACCGTTCAGGGGTAAACCTGAG-AAA--CTCAAAAGATCG-AAT-GGGGAGATTCATCGTCA-ACACATTTGGTATATGTGCAAGTT--ATGATAT-AA-----------GTTAT-CC--TTGTGTTA-----------GCTATAA--TA-CATGCTTGT-TCATTTA-TT-GCTGGATG-TGTCGGCGTGCACTTCTCCCCTAGTAGGACATCGCGACCCGTTGAGTGTCGTTCTATGGCCCAAATGGTAGTCTTTAAT------------TA--TTTTA-TA-ATTGAAGACCA-TTGGTG---TA-CCTGATCGACTGCTCGGCGGTATTCA-CATGGTAATGAGTCGCAA--------T-TATTTGCGT-CAAACCCATTGCAAGCG--CGGTTAGT---T--TCTCGGTAGTGCGGATTTTATGCCGTCACTGAGACTGAC-CAGCTGTTGGTTT-ATGGTG-TCTTTGACTGACTCTGAAATA--ATTACCGGTCGG
AB102_Microctonus                        -----------------------CTAAGGCTAAATATGACCACGAGACC-GATAGCGAACAAGTACCGTGAGGGAAAGTTGAAAAGAACTTTGAA-GAGAG-AGTTCAAGAGTACGTGAAACCGTTCAGGGGTAAACCTGTG-AAA--CCCAAAAGATCG-AAT-GAGGAGATTCATCGTCA-GCACACCTAGTATATGTGCAAGTT--ATGATAC-GA--------GTTGTTAT-TC--TTGTGATA-----------ATGCTTG--TA-CGTACTTGTATTATTT--TG-GCTGGGCGTTGTCGGCGTGCACTTCTCCTCTAGTAGGACGTCGCGACCCGTTGGGTGTCGTTCTATGACCCGGATGGTAGCCTTTATT------------TC-TTTATT-GA-TTTAAAGACCA-CTGGTG----A-TCTGATCGGCTGCCCGGCGGTACTCG-CACGGTATTGAGTCGCAA--------T-TTTTTGCGT-TGAGCTCGTTGCAAGCG--CGGCCATT------TCTTGGTAGTGCGGATTTAATGCCGTCATTGAGAATGGC-CAGCTGTTGGTTG-ACGATGTTCTTTAACTGGCTCA--------CTTACCGGTCA-
Euph001_Euphorus_pallidistigma_SWE  ???????????????????????????????????????????????????????????????????????????????????????????????????????????????????????????????????????????????????????????????????????????????????????????????????????????????????????????????????????????????????????????????????????????????????????????????????????????????????????????????????????????????????????????????????????????????????????????????????????????????????????????????????????????????????????????????????????????????????????????????????????????????????????????????????????????????????????????????????????????????????????????????????????????????????????????????????????????????
Euph017_Peristenus_JAP                       ???????????????????????????????????????????????????????????????????????????????????????????????????????????????????????????????????????????????????????????????????????????????????????????????????????????????????????????????????????????????????????????????????????????????????????????????????????????????????????????????????????????????????????????????????????????????????????????????????????????????????????????????????????????????????????????????????????????????????????????????????????????????????????????????????????????????????????????????????????????????????????????????????????????????????????????????????????????????
Euph020_Peristenus_SWE                       CTAAAGTGGGTGGTAAACTCCATCTAAGGCTAAATATGACCACGAGACC-GATAGCGAACAAGTACCGTGAGGGAAAGTTGAAAAGAACTTTGAA-GAGAG-AGTTCAAGAGTACGTGAAACCGTTCAGGGGTAAACCTGAA-AAA--CTCAAAAAATCG-AAK-GGGGAGATTCATCGTCA-ACACATTTKGTATATGTGCAAGTT--ATGATAT-AA-----------GTTWT-CC--TTGTGTTA-----------GCTATAA--TACCATGCTTGT-TCATTTA-TT-GCTGGATG-TGTCGGCGTGCACTTCTCCCCTAGTAGGACATCGCGACCCGTTGAGTGTCGTTCTATGGCCCAAATGGTAGTCTTTAAT------------TA--TTTTA-TA-ATTGAAGACCA-TTGGTG---TA-CCTGATCGACTGCTCGGCGGTATTCA-CATGGTAATRAGTCGCAA--------T-TATTTGCGT-CAAACCCATTGCAAGCG--CGGTTAGT---T--TCTCGGTAGTGCGGATTTWATGCCGTCACTGAGACTAAC-CAGCTGTTGGTTT-ATGGTG-TCTTTGACTGACTCTGAAATA--ATTACCGGTCS-
Euph083_Peristenus_HUN                       -----------------------------GCTAATATGACCACGAGACC-GATAGCGAACAAGTACCGTGAGGGAAAGTTGAAAAGAACTTTGAA-GAGAG-AGTTCAAGAGTACGTGAAACCGTTCAGGGGTAAACCTGAG-AAA--CTCAAAAGATCG-AAT-GGGGAGATTCATCGTCA-ACACATTTGGTATATGTGCAAGTT--ATGATAT-AA-----------GTTAT-CC--TTGTGTTA-----------GCTATAA--TA-CATGCTTGT-TCATTTA-TT-GCTGGATG-TGTCGGCGTGCACTTCTCCCCTAGTAGGACATCGCGACCCGTTGAGTGTCGTTCTATGGCCCAAATGGTAGTCTTTAAT------------TA--TTTTA-TA-GTTAAAGACCA-TTGGTG---TA-CCTGATCGACTGCTCGGCGGTATTCA-CATGGTAATGAGTCGCAG--------T-TCTTTGCGT-CAAACCCATTGCAAGCG--CGGTTAGT---T--TCTCGGTAGTGCGGATTTAATGCTATCACTGAGACTAAC-CAGCCGTTGGTGT-------------------------------------------
Euph162_Leiophron_apicalis_SWE                 ???????????????????????????????????????????????????????????????????????????????????????????????????????????????????????????????????????????????????????????????????????????????????????????????????????????????????????????????????????????????????????????????????????????????????????????????????????????????????????????????????????????????????????????????????????????????????????????????????????????????????????????????????????????????????????????????????????????????????????????????????????????????????????????????????????????????????????????????????????????????????????????????????????????????????????????????????????????????
JS01000218_Townesilitus                 TCTAAGTGGGTGGTAAACTCCATCTAAGGCTAAATATAACCACGAGACC-GATAGCGAACAAGTACCGTGAGGGAAAGTTGAAAAGAACTTTGAA-GAGAG-AGTTCAAGAGTACGTGAAACCGTTCAGGGGTAAACCTGAG-AAA--CCCAAAAGATCG-AAT-GGAGAGATTCATCGTTA-ACACGTATGGTATATGTGAGTGTT--ATGATAT-GA-----------GTTAT-CC--TTGTGATA-----------TTACTTA--TA-CGTACATTTACATTTCA-TT-GCTGTACGTTGTCGGCGTGCACTTCTCTCCTAGTAGGACGTCGCGACCCGTTAGGTGTCGATCTATGGCCCAGATGGTAGTCTTTAAT----------------TTTTC-AA-ATTGAAGTCCA-CTGGTG----A-CCTGATCGGCTGCCTGGCGGTATTCG-CACGGTAATGAGTCGCAT-------TT-TATATGCGT-CAATCTCGTCGCAAGCG--CGTTTAGT---T--TTCTGGTAGTGCGGACTCAATGCCGTCGCTAGAGCTAAT-CAGCTGTTGGTTGTACGATGTTCTTTGACTGACTCA-AATATTATTTACCGGTCG-
JS01000238_Leiophron_fascipennis_SWE           ----------------ACTCCATCTT-GGCTAAATATGACCACGAGACC-GATAGCGAACAAGTACCGTGAGGGAAAGTTGAAAAGAACTTTGAA-GAGAG-AGTTCAAGAGTACGTGAAACCGTTCAGGGGTAAACCTGAG-AAA--CCCAAAAGATCG-AAT-GGGGAGATTCATCGTCA-GCACATTTGGTATATGTGCAAGTT--ATGATAT-AA-----------GTTAT-CC--TTGTGTTA-----------ACTATAA--TA-CATGCTTGTGTCATTTA-TT-GCTGGGTG-TGTCGGCGTGCACTTCTCCTCTAGTAGGACGTCGTGACCCGTTAGGTGTCGTTCTATGGCCCAAATGGTAGTCTTTGAT------------CT--TTTAT-TG-TTCAAAGACCA-TTGGTG---TA-CCTGATCGACTGCTTGGCGGTATTCA-CATGGTATTGAGTCGCAA------ATT-AATTTGCGT-CAAGCTCATTGCAAGCG--TGGTTATC------ATTCAGTAGTGCGGATTTAATGCCGTCATTGATGTTAAT-CAGCTGTTGGTTG-ATGATGTTCTTTGACTGACTCT-AT-----TTTACCGGTCG-
JS01000242_Leiophron_SWE                     --TAAGTGGGTGGTAAACTCCATCTAAGGCTAAATATGACCACGAGACC-GATAGCGAACAAGTACCGTGAGGGAAAGTTGAAAAGAACTTTGAA-GAGAG-AGTTCAAGAGTACGTGAAACCGTTCAGGGGTAAACCTGAG-AAA--CCCAAAAGATCG-AAT-GGGGAGATTCATCGTCA-GCACACTTGGTATATGTGCGAGTT--ATGATAT-AA-----------GTTAT-CC--TTGTGGTA-----------ACTATAA--TA-CATGCTTGTATCATTTG-TT-GCCGAGTG-TGTCGGCGTGCACTTCTCCCCTAGTAGGACGTCGTGACCCGTTGGGTGTCGTTCTATGGCCCAAATGGTAGTCTTTGAT------------CA--ATTTT-TG-ATTAAAGACCA-TTGGTG---TA-CCTGATCGACTGCTCGGCGGTATTCA-CATGGTATTGAGTCGCAA-------TT-TATTTGCGT-CAAGCTCATTGCAAGCG--CGGTTACC------ATTCAGTAGTGCGGATTTAATGCCGTCATTGATGTTAAT-CAGCTGTTGGTTA-ATGATGTTCTTTGACTGACTCT--------ATTACCGGTCG-
JS01000267_Leiophron_FRGU                     ------------------------------------------CGAGACC-GATAGCGAACAAGTACAGTGAGGGAAAGTTGAAAAGAACTTTGAA-GAGAG-AGTTCAAGAGTACGTGAAACCGTTCAGGGGTAAACCTGAG-AAA--CCTAAAAGATCG-AAT-GGGGAGATTCATCGTCATACATACTTGGTATATGTGCGAGTT--ATGATAT-AA-----------GTTAT-CC--TTGTGGTA-----------ACTATAA--TA-CATGCTTGTATCATTTA-TT-GCTGGGAA-TGTCGGCGTGCACTTCTCCCCTAGTAGGACGTCGCGACCCGTTGAGTGTCGCTTTATGGCCCGAATGGTAGTCTTTGAT------------CA--TTTTT-TG-ATTGAAGGCCA-TTGGTG----A-CCTGATCGACTGCTCGACGGTATTCA-CATGGTATTGAGTCGCAA-----TTTT-TTTTTGCGT-CAAATTCATTGCAAGCG--CGGTTATC------ATTCAGTAGTGCGGATTTAATGTAGTCACGGATTTTAAC-CAGCTGTTGGTTA-ATGATGTTGTTTGA----------------------------
JS01000499_Mama_mariae_RUS                    --TAAGTGGGTGGTAAACTCCATCTAAGGCTAAATATGACCACGAGACC-GATAGCGAACAAGTACCGTGAGGGAAAGTTGAAAAGAACTTTGAA-GAGAG-AGTTCAAGAGTACGTGAAACCGTTCAGGGGTAAACCTGAG-AAA--CCCAAAAGATCG-AAT-GGGGAGATTCATCGTCA-GCATACTTGGTATATGTGCAGGTT--ATGATAT-AA-----------GTTAT-CC--TTGTGGTA-----------ACTACAA--TA-CATGCTTGTATTATTTW-TT-GCTGGGTA-TGTCGGCGTGCACTTCTCCCCTAGTAGGACGTCCTGACTCGTTAGGTGTTGTTCTATGGCCCAAATGGTAGTYTTTGAT------------CA--ATCTT-TG-ATTGAAGACCA-TTGGTG---TA-TCTGATCAACTGCTTGACGGTATTCA-CATGGTATTGAGTCGCAA-------TT-TATTTGCGT-CGAGCTCATTGCAAGCG--CGGTTATC------ATTCAGTAGTGCGGATTTAATGCCGTCATTGATGTTAAT-CAGCTGTTGGTTA-ATGATGTTCTTTGACTGATTCT-A------ATTACCGGTCG-
JS01000515_Euphoriana_dispar_RUS           TCTAAGTGGGTGGTAAACTCCATCTAAGGCTAAATATTACCACGAGACC-GATAGCGAACAAGTACCGTGAGGGAAAGTTGAAAAGAACTTTGAA-GAGAG-AGTTCAAGAGTACGTGAAACCGTTCAGGGGTAAACCTGAG-AAA--CCCAAAAGATCG-AAT-GGGGAGATTCATCGTCA-GCATACTTGGTATATGTGCGAGTT--ATGATAT-AA-----------GTTAT-CC--TTGTGGTA-----------ACTATAA--TA-CATGCTTGTATCATTTT-TT-GCCGAGTG-TGTCGGCGTGCACTTCTCCCCTAGTAGGACGTCGTGACCCGTTGGGTGTCGTTCTATGGCCCAAATGGTAGTCTTTGAT------------CA--ATTTT-TG-TTTAAAGACCA-TTGGTG---TA-CCTGATCGACTGCCCGGCGGTATTCA-CATGGTATTGAGTCGCAA-------TT-TATTTGCGT-CAAACTCATTGCAAGCG--CGGTTATT------AYTTAGTAGTGCGGATTTTATGCCGTCGTYGATGATAATCCAGCTGTTGGTTA-ATGATGWTCTTTGACTGA------------------------
JS01000538_Euphorus_duploclaviventris_SWE ???????????????????????????????????????????????????????????????????????????????????????????????????????????????????????????????????????????????????????????????????????????????????????????????????????????????????????????????????????????????????????????????????????????????????????????????????????????????????????????????????????????????????????????????????????????????????????????????????????????????????????????????????????????????????????????????????????????????????????????????????????????????????????????????????????????????????????????????????????????????????????????????????????????????????????????????????????????????
JS01000539_Euphorus_oblitus_SWE           ???????????????????????????????????????????????????????????????????????????????????????????????????????????????????????????????????????????????????????????????????????????????????????????????????????????????????????????????????????????????????????????????????????????????????????????????????????????????????????????????????????????????????????????????????????????????????????????????????????????????????????????????????????????????????????????????????????????????????????????????????????????????????????????????????????????????????????????????????????????????????????????????????????????????????????????????????????????????
JS01000540_Euphoriella_deficiens_SWE ---------------------------AGGYWAATATGACCACGAGACC-GATAGCGAACAAGTACCGTGAGGGAAAGTTGAAAAGAACTTTGAA-GAGAG-AGTTCAAGAGTACGTGAAACCGTTCAGGGGAAAACCTGAG-AAA--CCCAAAAGATCG-AAT-GGGGAGATTCATCGTCA-GCATACTTGGTATATGTGCGAGTT--ATGATAT-AA-----------GTTAT-CC--TTGTGGTA-----------ACTATAA--TA-CATGCTTGTATCATTTT-TG-GCTGAGTA-TGTCGGCGTGCACTTCTCCCCTAGTAGGACGTCSYGACCCGKTGGGTGTCGTTCTATGGCCCAAATGGTAGTCTTTGAT------------TA--TTTAT-AT-AATTAAGACCA-TTGGTG---TA-CCTGATCGACTGCTCGGCGGTATTCA-CATGGTATTGAGTCGCAA--------T-TTTTTGCGT-CAAACTCATTGCAAGCG--CGGTTTTC------ATTCAGCAGTACGGATYTGATGTMGTCGTTGATGTTAAT-CAGCTGTTGGTTA-ATGATGTTCTTTGAYTGACTCA-CAA----TTTACCGGTCA-
JS01000542_Leiophron_reclinator_SWE                     ???????????????????????????????????????????????????????????????????????????????????????????????????????????????????????????????????????????????????????????????????????????????????????????????????????????????????????????????????????????????????????????????????????????????????????????????????????????????????????????????????????????????????????????????????????????????????????????????????????????????????????????????????????????????????????????????????????????????????????????????????????????????????????????????????????????????????????????????????????????????????????????????????????????????????????????????????????????????
JS01000547_Euphoriella_MAD                 ------------------------------------------------------GCGAACAAGTACCGTGAGGGAAAGTTGAAAAGAACTTTGAA-GAGAG-AGTTCAAGAGTACGTGAAACCGTTCAGGGGTAAACCTGAG-AAA--CCCAAAAGATCG-AAT-GGGGAGATTCATCGTCA-GCACACTTGATATATGTGCGAGTT--ATGATAT-AA-----------GTTAT-CC--TTGGGGTA-----------ACTATAA--TA-CATGCTTGGATCATTTG-TT-GTCGAGTGTTGTCGGCGTGCACTTCTCCCCTAGTAGGACGTCGTGACCCGTTGGGTGTCGTTCTGTGGCCCAAATGGTAGTCTTTGAT------------CA--TTTTT-TG-GTTGAAGACCA-TTGGTG----A-CCTGATCGACTGSTCGGCGGTATTCA-CMCGGTATTGAGTCGCAA------TTT-TTTTTGCGT-CAAACTCATTGCAAGCG--CGGTTACC------ATTCAGTAGTGCGGATTTA-----------------------------------------------------------------------------
JS01000552_Peristenus_SWE                    TCTAAATKGGGGGTAAACTCCATCTAAGGCTAAATATGACCACGAGACCAGATAGCGAACCAATACCGTGAGGGAAAGTTGAAAAGAACTTTGAA-AAGGG-AGTTCAAGAGTACTTGAAACCGTTCAGGGGTAAACCTGAR-AAA--CTCAAAAAATCGAAAG-GGGGAGATTCATCGTCA-ACACMTTTGGTATATGTGCAAGTT--ATGATAT-AA-----------TTTWT-CC--TTGTGTTA-----------GCTATAA--TA-CATGCTTGTTCCATTTA-TT-GCTGGAKG-TGTCGGCGTGCACTTCTCCCCTAGTAGGACATCGCGACCCGTTGAGTGTCGTTCTATGGCCCAAATGGTAGTCTTTAAT------------TA--TTTTA-TA-ATTGAAGACCA-TTGGTG---TA-CCTGATCGACTGCTCGGCGGTATTCA-CATGGTAATGAGTCGCAA--------T-TATTTGCGT-CAAACCCATTGCAAGCG--CGGTCAGT---T--TCTCGGTAGTGCGGATTTWACGCCGTCACTGAGACTGAC-CAGCTGTTGGTTT-ATGGTG-TCTTTGACTGACTCCGAAATA--ATTACCGGTCG-
JS01000553_Euphorus_basalis_SWE           ???????????????????????????????????????????????????????????????????????????????????????????????????????????????????????????????????????????????????????????????????????????????????????????????????????????????????????????????????????????????????????????????????????????????????????????????????????????????????????????????????????????????????????????????????????????????????????????????????????????????????????????????????????????????????????????????????????????????????????????????????????????????????????????????????????????????????????????????????????????????????????????????????????????????????????????????????????????????
JS01000554_Euphorus_fulvipes_SWE        TTTAAGTGGGTGGTAAACTCCATTCTAGGCTAAATATGACCACGAGACC-GATAGCGAACAAGTACCGTGAGGGAAAGTTGAAAAGAACTTTGAA-GAGAG-AGTTCAAGAGTACGTGAAACCGTTCAGGGGTAAACCTGAG-AAA--CCCAAAAGATCG-AAT-GGGGAGATTCATCGTCA-GCTCACTTGGTATATGTGCGAGTT--ATGATAT-AA-----------GTTAT-CC--TTGTGGTA-----------ACTATAA--TA-CATGCTTGTATCATTTG-TT-GCCGAGTG-TGTCGGCGTGCACTTCTCCCCTAGTAGGACGTCGTGACCCGTTGGGTGTCGTTCTATGGCCCAAATGGTAGTCTTTGAT------------CA--TTTTT-TG-ATTAAAGACCA-TTGGTG---TA-CTTGATCGACTGCTCGACGGTATTCA-CATGGTATTGAGTCGCAA-------TT-TATTTGCGT-CAAGCTCATTGCAAGCG--CGGTTATC------ATTCAGTAGTGCGGATTTAATGCYRTCATTGATGCTAAC-CAGCTGTTGGTTA-ATGATGTTCTTTGACTGACTCT-T-KAA--ATTACCGGTCA-
JS068_Leiophron_COL                       TCTAAGTGGGTGGTAAACTCCATCTAAGGCTAAATATGACCACGAGACC-GATAGCGAACAAGTACCGTGAGGGAAAGTTGAAAAGAACTTTGAA-GAGAG-AGTTCAAGAGTACGTGAAACCGTTCAGGGGTAAACCTGAG-AAA--CCCAAAAGATCG-AAT-GGGGAGATTCATCGTCA-GCACACTTGGTATATGTGCGAGTC--ATGATAT-AA-----------GTTAT-CT--TTGTGGTA-----------ACTATAA--TA-CATGATTGTATCATTTA-TT-GCTGAGTG-TGTCGGCGTGCACTTCTCCCCTAGTAGGACGTCGTGACCCGTTGGGTGTCGTTCTATGGCCCAAATGGTAGTCTTTGAT------------CA--TTTTT-TG-ATTAAAGACCA-TTGGTG---TA-CTTGATCGACTGCTCGACGGTAATCA-CATGGTATTGAGTCGCAA-------TT-TATTTGCGT-CAAGCTCATTGCAAGCG--CGGTTATC------ATTCAGTAGTGCGGATTTTATGCCGTCACTGATGCTAACGCAGCTGTTGGTTA-ATGATGTTCTTTGACTGACTCC-T-AAT--TTTACCGGTCA-
JS115_Chrysopophthorus               TCTAAGTGGGTGGTAAACTCCATCTAAGGCTAAATATGACCACGAGACC-GATAGCGAACAAGTACCGTGAGGGAAAGTTGAAAAGAACTTTGAA-GAGAG-AGTTCAAGAGTACGTGAAACCGTTCAGGGGTAAACCTGAG-AAA--CCCAAAAGATCG-AAT-GGGGAGATTCAACGTCA-GCATG-TTAGTGTTTGTACAAGTT--ATGATAC-AA-----------ATTGT-CC--TTGT--TG-----------ATAATAC--TA-CATACTTGTATTATTGTGAA-GCTATACT-TGTCGGCGTGCACTTCTCCCCTAGTAGGACGTCGCGACCCGTTGGGTGTTGGTCTATGGCCCGGAAGGTAGCCTTTAAT------------TA---TTTT-AA-ATTAAAGACCT-CCGGTT---GA-CCTGATCGGCTGCTCGGCGGTATTCG-CACGGTATTGAGTCGCAATATAATATA-TATATGCGT-CGAGCCCGTTGCAAGCG--CGGCCAGTATTTAAACTCGGTAGTGCGGATTTAATGCCGTCACTGGGGCTGGC-CAGCTGTTGGTTG-ACGGTGTTCTTTGACTGGCTCA-AAATTAAATTACCGGTCG-
JS120_Leiophron_THA                        TCTAAGTGGGTGGTAAACTCCATCTAAGGCTAAATATAACCACGAGACC-GATAGCGAACAAGTACCGTGAGGGAAAGTTGAAAAGAACTTTGAA-GAGAG-AGTTCAAGAGTACGTGAAACCGTTCAGGGGTAAACCTGAG-AAA--CCCAAAAGATCG-AAT-GGGGAGATTCATCGTCA-GCACACTTGATATATGTGCGAGTT--ATGATAT-AA-----------GTTAT-CC--TTGTGGTA-----------ACTATAA--TA-CATGCTTGTATCATTTG-TT-GTCGAGTG-TGTCGGCGTGCACTTCTCCCCTAGTAGGACGTCGTGACCCGTTGAGTGTCGTTCTATAGCCCAAATGGTAGTCTTTAAT------------CA--TTTTT-TG-GTTGAAGACCT-TTGGTG---TA-CTTGATCGACTGCTCGACGGTATTCA-CATGGTATTGAGTCGCAA-------TT-TATTTGCGT-CAATCTCATTGCAAGCG--CGGTTACC------ATTCAGTAGTGCGGATTTAATGCCGTCACTGATGTTAAC-CAGCTGTTGGTTA-ATGATGTTCTTTGACTGACTCT-ATTC---ATACCGGGTCA-
JS129_Leiophron_THA                        TCTAAGTGGGTGGTAAACTCCATCTAAGGCTAAATATGACCACGAGACC-GATAGCGAACAAGTACCGTGAGGGAAAGTTGAAAAGAACTTTGAA-GAGAG-AGTTCAAGAGTACGTGAAACCGTTCAGGGGTAAACCTGAG-AAA--CCCAAAAGATCG-AAT-GGGGAGATTCATCGTCA-GCACACTTGATATATGTGCGAGTT--ATGATAT-AA-----------GTTAT-CC--TCGTGGTA-----------ACTATAA--TA-CATGCTTGTATCATTTA-TT-GTCGAGTG-TGTCGGCGTGCACTTCTCCTCTAGTAGGACGTCGTGACCCGTTGGGTGTCGTTCTATGGCCCAAATGGTAGTCTTTGAT------------TA--TTTTA-TG-ATTAAAGACCA-TTGGTG---TA-CCTGATCGACTGCTCGGCGGTATTCA-CATGGTATTGAGTCGCAA----TTTTT-TTTTTGCGT-CAAGCTCATTGCAAGCG--CGGTTATC------ACTCGGTAGTGCGGATTTAATGCCGTCACTGATGCTAAT-CAGCTGTTGGTTA-ATGATGTTCTTTGACTGACTCT-ATTAT--TTTACCGGTCG-
PNG5_Leiophron_PNG                               TCTAAGTGGGTGGTAAACTCCATCTAAGGCTAAATATGACCACGAGACC-GATAGCGAACAAGTACCGTGAGGGAAAGTTGAAAAGAACTTTGAA-GAGAG-AGTTCAAGAGTACGTGAAACCGTTCAGGGGAAAACCTGAG-AAA--CCCAAAAGATCG-AAT-GGGGAGATTCATCGTCA-GCACACTCGGTATATGTGCGAGTT--ATGATAT-AA-----------GTTAT-CC--TTGTGGTA-----------GCTACAA--TA-CATGCTCGTATCATTTG-TC-GCTGAGTG-TGTCGGCGTGCACTTCTCCCCTAGTAGGACGTCGTGACCCGTTGGGTGTCGTTCTATGGCCCAAATGGTAGTCTTTGAT------------CA--TTCGT-TG-TTTGAAGACCT-TTGGTG---TA-CCTGATCGACTGCTCGGCGGTATTCA-CATGGTATTGAGTCGCAA-------TT-TATTTGCGT-CAGACTCATTGCAAGCG--CGGTCAAT------ATTCAGCAGTGCGGATTCAATGCCGTCGTTGATGTTGAC-CAGCTGTTGGTTA-ATGATGTTCTCTGACTGACTCT-ATT----ATTACCGGTCG-
PNG6_Leiophron_PNG                               TCTAAGTGGGTGGTAAACTCCATCTAAGGCTAAATATGACCACGAGACC-GATAGCGAACAAGTACCGTGAGGGAAAGTTGAAAAGAACTTTGAA-GAGAG-AGTTCAAGAGTACGTGAAACCGTTCAGGGGTAAACCTGAG-AAA--CCCAAAAGATCG-AAT-GGGGAGATTCATCGTCA-GCACATTTGGTATATGTGCAAGTT--ATGATAT-AA-----------GTTAT-CC--TTGTGTTA-----------ACTACAA--TA-CATGCTTGTGTCATTTA-TT-GCCAAGTG-TGTCGGCGTGCACTTCTCCCCTAGTAGGACGTCGTGACCCGTTAGGTGTCGATCTATGGCCCAAATGGTAGTCTTTGAA------------CT--TTTAT-TG-TTCAAAGACCA-TTGGTG---TA-CCTGAGCGACTGCTTGGCGGTATTCA-CACGGTATTGAGTCGCAA------ATT-AATTTGCGT-CAAACTCATTGCAAGTT--TGGTTATC------ATTCAGTAGTGCGGATTTAATGCCGTCATTGATGTTAAT-CAGCTGTTGGTCG-ATGATGTTCTTTGACTGACTCT-ATT----TTTACCGGTCG-
PNG7_Leiophron_PNG                               TCTAAGTGGGTGGTAAACTCCATCTAAGGCTAAATATGACCACGAGACC-GATAGCGAACAAGTACCGTGAGGGAAAGTTGAAAAGAACTTTGAA-GAGAG-AGTTCAAGAGTACGTGAAACCGTTCAGGGGTAAACCTGAG-AAA--CCCAAAAGATCG-AAT-GGGGAGATTCATCGTCA-GCACATTTGGTATATGTGCAAGTT--ATGATAT-AA-----------GTTTT-CC--TTGTGTTA-----------ACTATAA--TA-CATGCTTGTGTCATTTA-TT-GCTGATGG-TGTCGGCGTGCACTTCTCCCCTAGTAGGACGTCGTGACCCGTTAGGTGTCGTTCTATGGCCCAAATGGTAGTCTTTGAA------------AC--TTTAT-TG-TTCAAAGACCA-TTGGTG---TA-CCTGATCGACTGCTTGGCGGTATTCA-CATGGTATTGAGTCGCAA-------AT-TTTTTGCGT-CAAGCTCATTGCAAGCG--TGGTTATC------ATTCAGTAGTGCGGATTTAATGCCGTCATTGATGTTAAT-CAGCTGTTGGTTG-ATGATGTTCTTTGACTGACTCT-ATT----ATTTCCGGTCG-
YMZ038_Peristenus_GER                        ------------GTAAACTCCATCTAAGGCTAAATATGACCACGAGACC-GATAGCGAACAAGTACCGTGAGGGAAAGTTGAAAAGAACTTTGAA-GAGAG-AGTTCAAGAGTACGTGAAACCGTTCAGGGGTAAACCTGAG-AAA--CTCAAAAGATCG-AAT-GGGGAGATTCATCGTCA-ATACATTTGGTATATGTGCAAGTT--ATGATAT-AA-----------GTTTT-CC--TTGTGTTA-----------GCTATAA--TA-CGTACTTGTATCATTTA-TK-GCTGGATG-TGTCGGCGTGCACTTCTCCCCTAGTAGGACATCGCGACCCGTTGAGTGTCGTTCTATGGCCCAAATGGTAGTCTTTAAT------------TA--TTTTA-TA-ATTGAAGACCT-TTGGTG---TA-CCTGATCGACTGTTCGGCGGTATTCA-CATGGTATTGAGTCGCAA--------T-TATTTGCGT-CAAGCCCATTGCAAGCG--CGGTTAGT---T--TCTCGGTAGTGCGGATTTAAKGCCGTCGCTGAGACTGAC-CAGCTGTTGGTTT-ATGGTG-CCTTTGACTGACTCA-AAATA--ATTACCGGTCG-
YMZ077_Leiophron_MB                           TCTAAGTGGGTGGTAAACTCCATCTAAGGCTAAATATGACCACGAGACC-GATAGCGAACAAGTACCGTGAGGGAAAGTTGAAAAGAACTTTGAA-GAGAG-AGTTCAAGAGTACGTGAAACCGTTCAGGGGAAAACCTGAG-AAA--CCCAAAAGATCG-AAT-GGGGAGATTCATCGTCA-GCATATTTGGTATATGTGCGAGTT--ATGATAT-AA-----------GTTAT-CC--TTGCGGTA-----------ATTATAA--TA-CATGCTTGTATCATTTT-TG-GCTGAGTA-TGTCGGCGTGCACTTCTCCCCTAGTAGGACGTCGTGACCCGTTGGGTGTCGTTCTATGGCCCAAATGGTAGTCTTTGAT------------TA--TTCTA-TA-ATCAAAGACCA-TTGGTG---TA-CCTGATCGACTGCTCGGCGGTATTCA-CATGGTATTGAGTCGCAA--------T-TTTTTGCGT-CAAACTCATTGCAAGCG--CGGTTTTC------ATTCAGCAGTRCGGATTTAATGCCGTCGTTGATGTTAAT-CAGCTGTTGGTTA-ATGATGTTCTTTGACTGACTCA-CAATT--TTTACCGGTCA-
YMZ081_Euphoriella_MB                       TCTAAGTGGGTGGTAAACTCCATCTAAGGCTAAATATGACCACGAGACC-GATAGCGAACAAGTACCGTGAGGGAAAGTTGAAAAGAACTTTGAA-GAGAG-AGTTCAAGAGTACGTGAAACCGTTCAGGGGTAAACCTGAG-AAA--CTCAAAAGATCG-AAT-GAGGAGATTCATCGTCA-ATACATTCAGTATATGTGCAGGTC--ATGATAT-AA-----------GCTAT-CC--TTGTGGTA-----------ACTATAA--TA-CATGCTTGTGTCATTTT-TC-GCTGAGTG-TGTCGGCGTGCACTTCTCCTCTAGTAGGACGTCGTGACCCGTTGAGTGTCGTTCTATGGCCCAAATGGTAGTCTTTGAT------------CA--GTCTC-TGTTTTGAAGACCA-TTGGTG----A-CCTGATCGGCTGCTCGACGGTATTCA-TAAGGTATCGAGTCGCAT--------T-TTTTTGCGT-CAAGCTCATTGCAAGCG--TGGTTAAC------ATTCAGCAGTGCGGATCTAATGCCGTCGTTGATGTTAAT-CAGCTGTTGGTTA-ATGATGTTCTTTGACTGGCTCT-CA-----TATACCGGTCA-
YMZ124_Peristenus_mellipes_MB          TCTAAGTGGGTGGTAAACTCCATCTAAGGCTAAATATGACCACGAGACC-GATAGCGAACAAGTACCGTGAGGGAAAGTTGAAAAGAACTTTGAA-AAGAG-AGTTCAAGAGTACGTGAAACCGTTCAGGGGTAAACCTGAG-AAA--CTCAAAAGATCG-AAG-GGGGAGATTCATCGTCA-ACACATTTGGTATATGTGCAAGTT--ATGATAT-AA-----------GTTAT-CC--TTGTGTTA-----------GCTATAA--TA-CATGCTTGT-TCATTTT-TT-GCTGGATNGTGTCGGCGTGCACTTCTCCCCTAGTAGGACATCGCGACCCGTTGAGTGTCGTTCTATGGCCCAAATGGTAGTCTTTAAT------------TA--TTTTA-TA-GTTGAAGACCA-TTGGTG---TA-CCTGATCGACTGCTCGGCGGTATTCA-CATGGTAATGAGTCGCAA--------T-TATTTGCGT-CAAACCCATTGCAAGCG--CGGTTAGT---T--TCTCGGTAGTGCGGATTTAATGCCGTCACTGAGACTGAC-CAGCTGTTGGTTT-ATGGTG-TCTTTGACTGACTCG-AAATA---TTACCGGTCG-
YMZ132_Leiophron_KY                          TCTAAGTGGGTGGTAAACTCCATCTAAGGCTAAATATGACCACGAGACC-GATAGCGAACAAGTACCGTGAGGGAAAGTTGAAAAGAACTTTGAA-GAGAG-AGTTCAAGAGTACGTGAAACCGTTCAGGGGTAAACCTGAG-AAA--CCTAAAAGATCG-AAT-GGGGAGATTCATCGTCA-ACACATTTAGTATGTGTGCAAGTT--ATGATAT-AA-----------GTTAT-CC--TTGTGGTA-----------TCTACAA--TA-CATACTTGTA-CATTTA-TT-GCCGAATG-TGTCGGCGTGCACTTCTCCCCTAGTAGGACGTCGCGACCCGTTGGGTGTCGTTCTATGGCCCAAATGGTAGTCTTTAGT------------CA---TTTA-TG-ATTAAAGACCG-TTGGTGT--TA-CCTGATCGACTGCCCGACGGTATTCATTATGGTATTGAGTCGCAA------TTT-TATTTGCGT-CAAACTCATTGCAAGCG--CGGTTATC------ATTCAGCAGTGCGGATTCAATGCCGTCGTTGATGCTAAC-CAGCTGTTGGTTA-ATGATGTTCTTTGACTGACTCT-TTA----ATTACCGGTCG-
YMZ133_Leiophron_KY                          TCTAAGTGGGTGGTAAACTCCATCTAAGGCTAAATATGACCACGAGACC-GATAGCGAACAAGTACCGTGAGGGAAAGTTGAAAAGAACTTTGAA-GAGAG-AGTTCAAGAGTACGTGAAACCGTTCAGGGGTAAACCTGAG-AAA--CCTAAAAGATCG-AAT-GGGGAGATTCATCGTCA-GCATACTCKGTATATGTGCGAGTT--ATGATAT-AA-----------GTTAT-CC--TTGTGGTA-----------ACTAYAA--TA-CATGCTTGTA-CATTTG-TC-GCTGAGGG-TGTCGGCGTGCACTTCTCCCCTAGTAGGACGTCGTGACCCGTTGGGTGTCGTTCTATGGCCCAAATGGTAGTCTTTAAT------------TA--TTTTT-TA-ATTGAARACCA-TTGGTG----A-CCTGATCGASTGTTCKACGGTATACA-CAYGGTATTGAGTCGCAA--------T-TATTTGCGT-CAAACTCATTGCAAGCG--TGGTTAAT------AYTCAGTAKTGCGGATCTAATGCCGTCATTGATATTAWC-CAGCTGTTGGTTG-ATGATGTTCTTTGACTGACTCT-ATT----------------
YMZ134_Leiophron_WV                           TTTAAGTGGGTGGTAAACTCCATTTAAGGCTAAATATGACCACGAGACC-GATAGCGAACAAGTACCGTGAGGGAAAGTTGAAAAGAACTTTGAA-GAGAG-AGTTCAAGAGTACGTGAAACCGTTCAGGGGTAAACCTGAG-AAA--CCCAAAAGATCG-AAT-GGGGAGATTCATCGTCA-GCATACTTGATATATGTGCGAGTT--ATGATAT-AA-----------GTTAT-CC--TTGTGGTA-----------ACTATAA--TA-CATACTTGTATCATTTG-TT-GTTGAGTG-TGTCGGCGTGCACTTCTCCCCTAGTAGGACGTCGTGACCCGTTGGGTGTCGTTCTATGGCCCAAATGGTAGTCTTTGAT------------TG-TATTTT-CA-ATTAAAGACCA-TTGGTG---TA-CCTGATCGACTGCTCGACGGTATTCA-CATGGTATTGAGTCGCAA------ATT-TATTTGCGT-CAAACTCATTGCAAGCG--CGGTTATC------ATTCAGTAGTGCGGATTTTATGCCGTCATTGATGTTAAC-CAGCTGTTGGTTA-ATGATGTTCTTTGACTGACTCT-TAT----ATTACCGGTCA-
YMZ136_Leiophron_KY                           TCTAAGTGGGTGGTAAACTCCATCTAAGGCTAAATATGACCACGAGACC-GATAGCGAACAAGTACCGTGAGGGAAAGTTGAAAAGAACTTTGAA-GAGAG-AGTTCAAGAGTACGTGAAACCGTTCAGGGGAAAACCTGAG-AAA--CCCAAAAGATCG-AAT-GGGGAGATTCATCGTCA-GCATATTTGGTATATGTGCGAGTT--ATGATAT-AA-----------GTTAT-CC--TTGCGGTA-----------ATTATAA--TA-CATGCTTGTATCATTTT-TG-GCTGAGTA-TGTCGGCGTGCACTTCTCCCCTAGTAGGACGTCGTGACCCGTTGGGTGTCGTTCTATGGCCCAAATGGTAGTCTTTGAT------------TA--TTTTTATA-ATTAAAGACCA-TTGGTG---TA-CCTGATCGACTGCTCGGCGGTATTCA-CATGGTATTGAGTCGCAA--------T-TTTTTGCGT-CAAACTCATTGCAAGCG--CGGTTTTC------ATTCAGCAGTGCGGATTTAATGCCGTCGTTGATGTTAAT-CAGCTGTTGGTTA-ATGATGTTCTTTGACTGACTCG-CAATT--TTTACCGGTCA-
YMZ139_Leiophron_uniformis_FRA         TTTAAGTGGGTGGTAAACTCCATTTAAGGTTAAATATGACCACGAGACC-GATAGCGAACAAGTACCGTGAGGGAAAGTTGAAAAGAACTTTGAA-GAGAG-AGTTCAAGAGTACGTGAAACCGTTCAGGGGTAAACCTGAG-AAA--CCCAAAAGATCG-AAT-GGGGAGATTCATCGTCA-GCACACTTGGTATATGTGCAAGTT--ATGATAT---------------------C--TTGTATTA-----------TTTACAAGGTA-CATTCTTGTATCATTTA-TT-GCTGAGTG-TGTCGGCGTGCACTTCTCCCCTAGTAGGACGTCGTGACTCGTTGGGTGTTGTTCTATGGCCCAAATGGTAGTCTTTGAT------------TA--ATCTT-TA-ATTGAAGACCA-TTGGTG---TA-CCTGATCAACTGCTCGACGGTATTCG-CATGGTATTGGGTCGCAA-------TT-TATTTGCGT-CAAACTCATTGCAAGCG--CGGTTATC------ATTCAGTAGTGCGGATTTAATGCCGTCATTGATGTTAAC-CAGCTGTTGGTTA-ATGATGTTCTTTGACTGACTCT-TTA----ATTACCGGTCG-
YMZ141_Leiophron_THA                          TCTAAGTGGGTGGTAAACTCCATCTAAGGCTAAATATGACCACGAGACC-GATAGCGAACAAGTACCGTGAGGGAAAGTTGAAAAGAACTTTGAA-GAGAG-AGTTCAAGAGTACGTGAAACCGTTCAGGGGTAAACCTGAG-AAA--CCCAAAAGATCG-AAT-GGGGAGATTCATCGTCA-GCATATTTGATATATGTGCGAGTT--ATGATAT-AA-----------GTTAT-CCTTTTGTGGTA-----------ACTATAA--TA-CATGCTTGTATCATTTATTT-GTTGAATA-TGTCGGCGTGCACTTCTTCCCTAGTAGGACGTCGTGACCCGTTGAATGTCGTTCTATGGCCCAAATGGTAGTCTTTAAT------------CA---TAAT-TG-ATTGAAGACCA-TTGGTG---TA-CCTGATCGACTGTTCGACGGTATTCA-TATGGTATTGGGTCGCAA-------TT-TATTTGCGT-CAGGCTCATTGCAAGCG--CGGTTATC------ATTCAATAGTGCGGATTTAATGCCGTCATTGATGTTAAT-CAGCTGTTGGCTA-ATGATGTTCTTTGACTGACTCG-TTTTT--TTTACCGGTCT-
YMZ142_Peristenus_MAD                        TTTAAGTGGGTGGTAAACTCCATCTAAGGCTAAATATGACCACGAGACC-GATAGCGAACAAGTACCGTGAGGGAAAGTTGAAAAGAACTTTGAA-GAGAG-AGTTCAAGAGTACGTGAAACCGTTCAGGGGTAAACCTGAG-AAA--CTCAAAAGATCG-AAT-GGGGAGATTCATCGTCA-ATACATTTGGTATATGTGCAAGTT--ATGATAT-AA-----------GTTAA-TC--TTGTGTTA-----------GCTATAA--TA-CATGCTTGTATCATTTA-TT-GCTGGATG-TGTCGGCGTGCACTTCTCCCCTAGTAGGACATCGCGACCCGTTGAGTGTCGTTCTATGGCCCAAATGGTAGTCTTTAAT------------TA-TTTTTT-TA-GTTGAAGACCA-TTGGTG---TA-CCTGATCGACTGCTTGACGGTATTCA-CATGGTAATGAGTCGCAA--------T-TATTTGCGT-CAAACCCATTGCAAGCG--CGGTTAGT---T--TTTCGGTAGTGCGGATTTTATGCCGTCACTGAGACTGAC-CAGCTGTTGGTTT-ATGGTG-TCTTTGACTGACTCG-AAATA--ATTACCGGTCG-
YMZ145_Leiophron_COL                          TCTAAGTGGGTGGTAAACTCCATCTAAGGCTAAATATGACCACGAGACC-GATAGCGAACAAGTACCGTGAGGGAAAGTTGAAAAGAACTTTGAA-GAGAG-AGTTCAAGAGTACGTGAAACCGTTCAGGGGTAAACCTGAG-AAA--CCCAAAAGATCG-AAT-GGGGAGATTCATCGTCA-GCACACTTGGTATATGTGCGAGTT--ATGATAT-AA-----------GTTAT-TC--TTGTGATA-----------ACTATAA--TA-CATGCTTGTATCATTTA-TT-GTTGAGTG-TGTCGGCGTGCACTTCTCCCCTAGTAGGACGTCGTGACCCGTTGGGTGTCGTTCTATGGCCCAAATGGTAGTCTTTGGT------------TT--TTTCT-TG-ATTAAAGACCA-TTGGTG---TA-CTTGATCGACTGCTCGACGGTATTCA-TATGGTATTGAGTCGCAA-------TT-TATTTGCGT-CAAGCTCATTGCAAGCG--CGGCTATC------ATTCAGTAGTGCGGATTTAATGCCGTCACTGATGCTAAC-CAGCTGTTGGTTA-ATGATGTTCTTTGACTGACTCT-T-ATT--TTTACCGGTCA-
YMZ146_Leiophron_COL                          TCTAAGTGGGTGGTAAACTCCATCTAAGGCTAAATATGACCACGAGACC-GATAGCGAACAAGTACCGTGAGGGAAAGTTGAAAAGAACTTTGAA-GAGAG-AGTTCAAGAGTACGTGAAACCGTTCAGGGGTAAACCTGAG-AAA--CCCAAAAGATCG-AAT-GGGGAGATTCATCGTCA-GCACACTTGGTATATGTGCGAGTT--ATGATAT-AA-----------GTTAT-TC--TTGTGATA-----------ACTATAA--TA-CATGCTTGTATCATTTA-TT-GTTGAGTG-TGTCGGCGTGCACTTCTCCCCTAGTAGGACGTCGTGACCCGTTGGGTGTCGTTCTATGGCCCAAATGGTAGTCTTTGGT------------TT--TTTCT-TG-ATTAAAGACCA-TTGGTG---TA-CTTGATCGACTGCTCGACGGTATTCA-TATGGTATTGAGTCGCAA-------TT-TATTTGCGT-CAAGCTCATTGCAAGCG--CGGCTATC------ATTCAGTAGTGCGGATTTAATGCCGTCACTGATGCTAAC-CAGCTGTTGGTTA-ATGATGTTCTTTGACTGACTCT-T-ATT--TTTACCGGTCA-
YMZ148_Euphoriella_GUA                      TCTAAGTGGGTGGTAAACTCCATCTAAGGCTAAATATGACCACGAGACC-GATAGCGAACAAGTACCGTGAGGGAAAGTTGAAAAGAACTTTGAA-GAGAG-AGTTCAAGAGTACGTGAAACCGTTCAGGGGTAAACCTGAG-AAA--CTCAAAAGATCG-AAT-GAGGAGATTCATCGTCA-ATACATTTAGTATATGTGCAGGTC--ATGATAT-AA-----------GCTAT-CC--TTGTGGTA-----------ACTATAA--TA-CATGCTTGTGTCATTTT-TC-GCTGAGTG-TGTCGGCGTGCACTTCTCCTCTAGTAGGACGTCGTGACCCGTTGAGTGTCGTTTTATGGCCCAATTGGTAGTCTTTGAT------------CA--GTCTC-TG-TTCGAAGACCA-TTGGTG----A-CCTGATCGGCTGCTCGACGGTATTCA-TATGGTATTGAGTCGCAT--------T-TTTTTGCGT-CAAGCTCATTGCAAGCG--TGGTTAAC------ATTCAGCAGTGCGGATCTGATGCTGTCGTTGATGTTAAT-CAGCTGTTGGTTA-ATGATGTTCTTTGACTGGCTCT-TA-----AATACCGGTCA-
YMZ211_Peristenus_dayi_MB                  -----------------------------------ATGACCACGAGACC-GATAGCGAACAAGTACCGTGAGGGAAAGTTGAAAAGAACTTTGAA-GAGAG-AGTTCAAGAGTACGTGAAACCGTTCAGGGGTAAACCTGAG-AAA--CTCAAAAGATCG-AAT-GGGGAGATTCATCGTCA-ACACATTTGGTATATGTGCAAGTT--ATGATAT-AA-----------GTTAT-CC--TTGTGTTA-----------GCTATAA--TA-CATGCTTGT-TCATTTA-TT-GCTGGATG-TGTCGGCGTGCACTTCTCCCCTAGTAGGACATCGCGACCCGTTGAGTGTCGTTCTATGGCCCAAATGGTAGTCTTTAAT------------TA--TTTTA-TA-ATTGAAGACCA-TTGGTG---TA-CCTGATCGACTGCTCGGCGGTATTCA-CATGGTAATGAGTCGCAA--------T-TATTTGCGT-CAAACCCATTGCAAGCG--CGGTTAGT---T--TTTCGGTAGTGCGGATTTAATGCCGTCACTGAGACTGAC-CAGCTGTTGGTTT-ATGGTG-TCTTTGACTGACTCG-AAATA--AT-ACCGGTCG-
YMZ335_Peristenus_howardi_AB           TCTAAKTGGGTGGTAAACTCCATCTAAGGCTAAATATGACCACGAAACC-GATAGCGAACAAGTACCGTGAGGGAAAGTTGAAAAAAACTTTGAA-AAGAG-AGTTCAAGAGTACGTGAAACCGTTCAGGGGTAAACCTGAG-AAA--CTCAAAARATCG-AAG-GGGGARATTCATCGTCA-ACACMTTTGGTATATGTGCAAGTT--ATGATAT-AA-----------GTTTT-CC--TTGTGTTA-----------GSTATAA--TA-CMTGCTTGT-TCATTTT-TT-GCTGGAWGTTGTCGGCGTGCACTTCTCCCCTAGTAGGACATCGCGACCCGTTGAGTGTCGTTCTATGGCCCAAATGGTAGTCTTTAAT------------TA--TTTTA-TA-ATTGAAGACCA-TTGGTG---TA-CCTGATCGACTGCTCGGCGGTATTCA-CATGGTAATGAGTCGCAA--------T-TATTTGCGT-CAAACCCATTGCAAGCG--CGGTYAGT---T--TYTCGGTAGTGCGGATTTAAWGCCGTCACTGAGACTGAC-CAGCTGTTGGTTT-ATGGTG-TCTTTGACTGACTCG-AAATA--AT----------
YMZ341_Peristenus_relictus            TTTAAGTGGGTGGTAAACTCCATTTAAGGCTAAATATGACGACGAGACC-GATAGCGAACAAGTACCGTGAGGGAAAGTTGAAAAGAACTTTGAA-GAGAG-AGTTCAAGAGTACGTGAAACCGTTCAGGGGTAAACCTGAG-AAA--CTCAAAAGATCG-AAT-GGGGAGATTCATCGTCA-ATACATTTGGTATATGTGCAAGTT--ATGATAT-AA-----------GTTTT-CC--TTGTGTTA-----------GCTATAA--TA-CGTACTTGTATCATTTA-TT-GCTGGATG-TGTCGGCGTGCACTTCTCCCCTAGTAGGACATCGCGACCCGTTGAGTGTCGTTCTATGGCCCAAATGGTAGTCTTTAAT------------TA--TTTTA-TA-ATTGAAGACCT-TTGGTG---TA-CCTGATCGACTGYTCGGCGGTATTCA-CATGGTATTGAGTCGCAA--------T-TATTTGCGT-CAAGCCCATTGCAAGCG--CGGTTAGT---T--TCTYGGTAGTGCGRATTTAATGCCGTCGCTGAGACTGAC-CAGCTGTTGGTTT-ATGGTG-YCTTTGACTGACTCA-AAATA--ATTACCGGTCG-
YMZ343_Peristenus_digoneutis        --TAAGTGGGGGGTAAACTCCATTTAAGGCTAAATATGACCACGAGACC-GATAGCGAACAAGTACCGTGAGGGAAAGTTGAAAAGAACTTTGAA-GAGAG-AGTTCAAGAGTACGTGAAACCGTTCAGGGGAAAACCTGAG-AAA--CTCAAAAGATCG-AAT-GGGGAGATTCATCGTCA-ACACATTTGGTATATGTGCARGTT--ATGATAT-AA-----------GTTAT-CC--TTGTGTTA-----------GCTATAA--TA-CATACTTGT-TCATTTA-TT-GCTGGATG-TGTCGGCGTGCACTTCTCCCCTAGTAGGACATCGCGACCCGTTGAGTGTCGTTYTATGGCCCAAATGGTAGTCTTTAAT------------TA--TTTTA-TA-RTTAAAGACCA-TTGGTG---TA-CCTGATCGACTGCTCGGCGGTATTCA-CATGGTAATAAGTCGCAA--------T-TATTTGCGT-CAAACCCATTGCAAGCG--CGGTTAGT---T--TCTCGGTAGTGCGGATTTTATGCCMTCACTGAGACTGAC-CAGCTGTTGGTTT-ATGGTG-TCTTTGACTGACTTG-AAATA--ATTACCGGTCT-
YMZ345_Leiophron_KY                           TCTAAGTGGGTGGTAAACTCCATCTAAGGCTAAATATGACCACGAGACC-GATAGCGAACAAGTACCGTGAGGGAAAGTTGAAAAGAACTTTGAA-GAGAG-AGTTCAAGAGTACGTGAAACCGTTCAGGGGTAAACCTGAG-AAA--CCCAAAAGATCG-AAT-GGGGAGATTCATCGTCA-GCACACTTGATATATGTGCGAGTT--ATGATAT-AA-----------GTTAT-CC--TTGTGGTA-----------ACTATAA--TA-CATGCTTGTGTCATTTG-TT-GTTGAGTG-TGTCGGCGTGCACTTCTCCCCTAGTAGGACGTCGTGACCCGTTGAGTGTCGTTCTATGGCCCAAATGGTAGTCTTTGAT------------TA--TTTTT-TA-ATTGAAGACCA-TTGGTG---TA-CCTGATCGACTGCTCGACGGTATTCA-CATGGTATTGAGTCGCAA-------TTATATTTGCGT-CAAGCTCATTGCAAGCG--CGGTTATC------ATTCGGTAGTGCGGATTTAATGCCGTCACTGATGTTGAC-CAGCTGTTGGTTA-ATGATGTTCTTTGACTGACTCT-ATT----TTTACCGGTCG-
YMZ346_Peristenus_WI                         CTAAAGTGGGTGGTAAACTCCATCTAAGGCTAAATATGACCACGAGACCAGATAGCGAACAAGTACCGTGAGGGAAAGTTGAAAAAAACTTTGAA-AAAAGAAGTTCAAGAGTACGTGAAACCGTTCAGGGGTAAACCTGAGAAAA--CTCAAAAAATCG-AAG-GGGGAGATTCATCGTCA-ACACATTTGGTATATGTGCAAGTT--ATGATAT-AA-----------GTTAT-CC--TTGGGTTA-----------MSTATAA--WA-CMTGCTTGT-TCATTTA-TT-GCTGGATG-TGTCGGCGTGCACTTCTCCCCTAGTAGGACATCGCGACCCGTTGAGTGTCGTTCTATGGCCCAAATGGTAGTCTTTAAT------------TA--TTTTA-TA-ATTGAAGACCA-TTGGTG---TA-CCTGATCGACTGCTCGGCGGTATTCA-CATGGTAATGAGTCGCAA--------T-TATTTGCGT-CAAACCCATTGCAAGCG--CGGTTAGT---T--TCTCGGTAGTGCGGATTTAATGCCGTCACTGAGACTGAC-CAGCTGTTGGTTT-ATGGTG-TCTTTGACTGACTCG-AAATA--ATTACCGGTCG-
YMZ349_Peristenus_IL                         TCTAAGTGGGTGGTAAACTCCATCTAAGGCTAAATATGACCACGAGACC-GATAGCGAACAAGTACCGTGAGGGAAAGTTGAAAAGAACTTTGAAGGAGAG-AGTTCAAGAGTACGTGAAACCGTTCAGGGGTAAACCTGAG-AAA--CTCAAAAGATCG-AAT-GGGGAGATTCATCGTCA-ACACATTTGGTATATGTGCAAGTT--ATGATAT-AA-----------GTTAT-CC--TTGTGTTA-----------GCTATAA--TA-CATGCTTGT-TCATTTA-TT-GCTGGATG-TGTCGGCGTGCACTTCTCCCCTAGTAGGACATCGCGACCCGTTGAGTGTCGTTCTATGGCCCAAATGGTAGTCTTTAAT------------TA--TTTTA-TA-GTTGAAGACCA-TTGGTG---TA-CCTGATCGACTGCTCGGCGGTATTCA-CATGGTAATGAGTCGCAA--------T-TATTTGCGT-CAAACCCATTGCAAGCG--CGGTTAGT---T--TCTCGGTAGTGCGGATTTAATGCCGTCACTGAGACTGAC-CAGCTGTTGGTTT-ATGGTG-TCTTTGACTGACT----------------------
YMZ351_Leiophron_VA                           TCTAAGTGGGTGGTAAACTCCATCTAAGGCTAAATATGACCACGAGACC-GATAGCGAACAAGTACCGTGAGGGAAAGTTGAAAAGAACTTTGAA-GAGAG-AGTTCAAGAGTACGTGAAACCGTTCAGGGGTAAACCTGAG-AAA--CCCAAAAGATCG-AAT-GGGGAGATTCATCGTCA-GCACATTTGGTATATGTGCGAGTT--ATGATAT-AA-----------GTTAT-CC--TTGTGGTA-----------ACTATAA--TA-CATGCTTGTATCATTTA-TT-GCTGAGTG-TGTCGGCGTGCACTTCTCCCCTAGTAGGACGTCGTGACCCGTTGGGTGTCGTTCTATAGCCCAAATGGTAGTCTTTGAT------------CA-TTTTTT-TG-ATTAAAGACCA-TTGGTG---TA-CTTGATCGACTGCTCGACGGTATTCA-CATGGTATTGAGTCGCAA-------TT-TATTTGCGT-CAAGCTCATTGCAAGCG--CGGTTATC------ATTCAGTAGTGCGGATTTAATGCCGTCATTGATGCTAAC-CAGCTGTTGGTTA-ATGATGTTCTTTGACTGACTCT-T-AAT--ATTACCGGTCA-
YMZ356_Peristenus_WI                         TCTAAGTGGGTGGTAAACTCCATCTAAGGCTAAATATGACCACGAGACC-GATAGCGAACAAGTACCGTGAGGGAAAGTTGAAAARAACTTTGAA-RAGAG-AGTTCAAGAGTACGTGAAACCGTTCAGGGGTAAACCTGAG-AAAACTCAAAAAGATCG-AAG-GGGGAGATTCATCGTCA-ACACATTTGGTATATGTGCAAGTT--ATGATAT-AA-----------GTTAT-CC--TTGTGTTA-----------CCTATAA--TA-CMTGCTTGT-TCATTTA-TT-GCTGGATG-TGTCGGCGTGCACTTCTCCCCTAGTAGGACATCGCGACCCGTTGAGTGTCGTTCTATGGCCCAAATGGTAGTCTTTAAT------------TA--TTTTA-TA-ATTGAAGACCA-TTGGTG---TA-CCTGATCGACTGCTCGGCGGTATTCA-CATGGTAATGAGTCGCAA--------T-TATTTGCGT-CAAACCCATTGCAAGCG--CGGTYAGT---T--TCTCGGTAGTGCGGATTTAATGCCGTCACTGAGACTAAC-CAGCTGTTGGTTT-ATGGTG-TCTTTGACTGACTCC-AAATA--ATTACCGGTCG-
YMZ358_Euphoriella_KY                         TCTAAGTGGGTGGTAAACTCCATCTAAGGCTAAATATGACCACGAGACC-GATAGCGAACAAGTACCGTGAGGGAAAGTTGAAAAGAACTTTGAA-GAGAG-AGTTCAAGAGTACGTGAAACCGTTCAGGGGTAAACCTGAG-AAA--CTCAAAAGATCG-AAT-GAGGAGATTCATCGTCA-ATACATTCAGTATATGTGCAGGTC--ATGATAT-AA-----------GCTAT-CC--TTGCGGTA-----------ACTATAA--TA-CATGCTTGTGTCATTTT-TC-GCTGAGTG-TGTCGGCGTGCACTTCTCCTCTAGTAGGACGTCGTGACCCGTTGAGTGTCGTTCTATGGCCCAAATGGTAGTCTTTGAA------------CA--GTCTC-TG-TTTGAAGACCA-TTGGTG----A-CCTGATCGGCTGCTCGACGGTATTCA-TAAGGTATCGAGTCGCAT--------T-TTTTTGCGT-CAAGCTCATTGCAAGCG--TGGTTTAC------ATTCAGCAGTGCGGATCTAATGCCGTCGTTGATGTTAAT-CAGCTGTTGGTTA-ATGATGTTCTTTGACTGGCTCT-CA-----TATACCGGTCA-
YMZ359_Euphoriella_FL                         TCTAAGTGGGTGGTAAACTCCATCTAAGGCTAAATATGACCACGAGACC-GATAGCGAACAAGTACCGTGAGGGAAAGTTGAAAAGAACTTTGAA-GAGAG-AGTTCAAGAGTACGTGAAACCGTTCAGGGGTAAACCTGAG-AAA--CTCAAAAGATCG-AAT-GAGGAGATTCATCGTCA-ATACATTCAGTATATGCGCAGGTC--ATGATAT-AA-----------GCTAT-CC--TTGTGGTA-----------ACTATAA--TA-CATGCTTGTGTCATTTT-TC-GCTGAGTG-TGTCGGCGTGCACTTCTCCTCTAGTAGGACGTCGTGACCCGTTGAGTGTCGTTCTATGGCCCAAATGGTAGTCTTTGAT------------CA--GTCTC-TG-TTTGAAGACCA-TTGGTG----A-CCTGATCGGCTGCTCGACGGTATTCA-TAAGGTATCGAGTCGCAT--------T-TTTTTGCGT-CAAGCTCATTGCAAGCG--TGGTTAAC------ATTCAGCAGTGCGGATCTAATGCCGTCGTTGATGTTAAT-CAGCTGTTGGTTA-ATGATGTTCTTTGACTGGCTCA-CA-----TATACCGGTCA-
YMZ361_Leiophron_AZ                           TCTAAGTGGGTGGTAAACTCCATCTAAGGCTAAATATGACCACGAGACC-GATAGCGAACAAGTACCGTGAGGGAAAGTTGAAAAGAACTTTGAA-GAGAG-AGTTCAAGAGTACGTGAAACCGTTCAGGGGAAAACCTGAG-AAA--CCCAAAAGATCG-AAT-GGGGAGATTCATCGTCA-GCATATTTGGTATATGTGCGAGTT--ATGATAT-AA-----------GTTAT-CC--TTGSGGTA-----------ATTATAA--TA-CATGCTTGTATCATTTT-TG-GCTGAGTA-TGTCGGCGTGCACTTCTCCCCTAGTAGGACGTCGTGACCCGTTGGGTGTCGTTCTATGGCCCAAATGGTAGTCTTTGAT------------TA--TTTTTATA-ATTAAAGACCA-TTGGTG---TA-CCTGATCGACTGCTCGGCGGTATTCA-CATGGTATTGAGTCGCAA--------T-TTTTTGCGT-CAAACTCATTGCAAGCG--CGGTTTTC------ATTCAGCAGTGCGGATTTAATGCCGTCGTTGATGTTAAT-CAGCTGTTGGTTA-ATGATGTTCTTTGACTGACTCR-CAATT--TTTACCGGTCA-
YMZ363_Euphoriella_COL                      TCTAAGTGGGTGGTAAACTCCATCTAAGGCTAAATATGACCACGAGACC-GATAGCGAACAAGTACCGTGAGGGAAAGTTGAAAAGAACTTTGAA-GAGAG-AGTTCAAGAGTACGTGAAACCGTTCAGGGGTAAACCTGAG-AAA--CTCAAAAGATCG-AAT-GAGGAGATTCATCGTCA-ATACATTCAGTATATGCGCAGGTC--ATGATAT-AA-----------GCTAT-CC--CTGTGGTA-----------ACTATAA--TA-CATGCTTGTGTCATTTT-TC-GCTGAGTG-TGTCGGCGTGCACTTCTCCTCTAGTAGGACGTCGTGACCCGTTGAGTGTCGTTTTATGGCCCAAATGGTAGTCTTTGAT------------CA--GTTTC-TT-TTTGAAGACCA-TTGGTG----A-CCTGATCGGCTGCTCGACGGTATTCA-CATGGTATCGAGTCGCAA--------T-ATTTTGCGT-CAAGCTCATTGCAAGCG--TGGTTAAC------ATTCAGCAGTGCGGATCTAATGCCGTCGTTGATGTTAAT-CAGCTGTTGGTTA-ATGATGTTCTTTGACTGGCTCT-CA-----TATACCGGTCA-
YMZ364_Euphoriella_CR                       TCTAAGTGGGTGGTAAACTCCATCTAAGGCTAAATATGACCACGAGACC-GATAGCGAACAAGTACCGTGAGGGAAAGTTGAAAAGAACTTTGAA-GAGAG-AGTTCAAGAGTACGTGAAACCGTTCAGGGGTAAACCTGAG-AAA--CTCAAAAGATCG-AAT-GAGGAGATTCATCGTCA-ATACAATCAGTATATGTGCAGGTC--ATGATAT-AA-----------GCTAT-CC--TTGTGGTA-----------ACTATAA--TA-CATGCTTGTGTCATTTT-TC-GCTGAGTG-TGTCGGCGTGCACTTCTCCTCTAGTAGGACGTCGTGACCCGTTGAGTGTCGTTTTATGGCCCAAATGGTAGTCTTTGAA------------CAGAATCTC-TG-TTTGAAGACCA-TTGGTG----A-CCTGATCGGCTGCTCGACGGTATTCA-TATGGTATCGAGTCGCAA------ATT-TTTTTGCGT-CAAGCTCATTGCAAGCG--TGGCTAAC------ATTCAGCAGTGCGGATCTAATGCCGTCGTTGATGTTAAT-CAGCTGTTGGTTA-ATGATGCTCTTTGACTGGCTCA-CA-----TATACCGGTCA-
YMZ365_Euphoriella_CR                       TCTAAGTGGGTGGTAAACTCCATCTAAGGCTAAATATGACCACGAGACC-GATAGCGAACAAGTACCGTGAGGGAAAGTTGAAAAGAACTTTGAA-GAGAG-AGTTCAAGAGTACGTGAAACCGTTCAGGGGTAAACCTGAG-AAA--CTCAAAAGATCG-AAT-GGGGAGATTCATCGTCA-ATACATTCAGTATATGTGCAGGTC--ATGATAT-AA-----------GCTAT-CT--T--TGGTA-----------GCTATAA--TA-CATGCTTGTGTCATTTT-TC-GCTGAGTG-TGTCGGCGTGCACTTCTCCTCTAGTAGGACGTCGTGACCCGTTGAGTGTCGTTCTATGGCCCAAATGGTAGTCTTTGAT------------CA--GTCTC-TG-TTTGAAGACCA-TTGGTG----A-CCTGATCGGCTGCTCGACGGTATTCA-TATGGTATCGAGTCGCAT--------T-TTTTTGCGT-CAAGCTCATTGCAAGCG--TGGTTAAC------ATTCAGCAGTGCGGATCTAATGCCGTCGTTGATGTTAAT-CAGCTGTTGGTAA-ATGATGTTCTTTGACTGGCTCT-CA-----TATACCGGTCA-
YMZ366_Euphoriella_GUA                      TCTAAGTGGGTGGTAAACTCCATCTAAGGCTAAATATGACCACGAGACC-GATAGCGAACAAGTACCGTGAGGGAAAGTTGAAAAGAACTTTGAA-GAGAG-AGTTCAAGAGTACGTGAAACCGTTCAGGGGTAAACCTGAG-AAA--CTCAAAAGATCG-AAT-GAGGAGATTCATCGTCA-ATACATTCAGTATATGTGCAGGTC--ATGATAT-AA-----------GCTAT-CC--TTGTGGTA-----------GCTATAA--TA-CATGCTTGTGTCATTTT-TC-GCTGAGTG-TGTCGGCGTGCACTTCTCCTCTAGTAGGACGTCGCGACCCGTTGAGTGTCGTTTTATGGCCCAAATGGGAGTCTTTGAT------------CA-GTTTTC-TG-ATTGAAGACCA-TTGGTG----A-CCTGATCGGCTGCTCGACGGTATTCA-TATGGTAACGAGTCGCAA--------T-TTTTTGCGT-CAAACTCATTGCAAGTG--TGGTTAAT------ATTCAGCAGTGCGAATCTAATGTCGTCGTTGATGTTAAT-CAGCTGTTGGTCG-ATGATGTTCTTTGACTGTCTCT-TA-----TTTACCGGTCA-
YMZ367_Leiophron_HON                          TTTAAGGGGGTGGTAAATTCCATTTAAGGTTAAATATGACCACGAGACC-GATAGCGAACAAGTACCGKGAGGGAAAGTTGAAAAGAACTTTGAA-GAGAG-AGTTCAAGAGTACGTGAAACCGTTCAGGGGTAAACCTGAG-AAA--CCCAAAAGATCG-AAT-GGGGAGATTCATCGTCA-GCACACTTGGTATATGTGCAAGTT--ATGATAT-AA-----------GTTAT-CC--TTGTGTTA-----------ACTATAA--TA-CATTCTTGTATCATTTA-TT-GTSGAGTG-GGTCGGCGTGCACTTCTCCCCTAGTAGGACGTCGTGACCCGTTGAGTGTCGTTCTATGGCCCGAATGGTAGTCTTTGTT------------TA--TTTCTATA-AATAAAGACCA-TCGGTG---TA-CCTGATCGACTGCTSGACGGTATTCA-CATGGTATTGAGTCGCAA------TTT-TTTTTGCGT-CAAACTCATTGCAAGCG--CGGTCAAT------ATTCGGTAGTGCGGATTCAAYGCCGTCGCTGATGTTGAC-CAGCTGTTGGTTA-ATGATGTTCTTTGACTGACTCA-CTTTTAAATTACCGGTCA-
YMZ368_Leiophron_VEN                         TCTAAGTGGGTGGTAAACTCCATCTAAGGCTAAATATGACCACGAGACC-GATAGCGAACAAGTACCGTGAGGGAAAGTTGAAAAGAACTTTGAA-GAGAG-AGTTCAAGAGTACGTGAAACCGTTCAGGGGTAAACCTGAG-AAA--CCCAAAAGATCG-AAT-GGGGAGATTCATCGTCA-GCACACTTGGTATATGTGCGAGTT--ATGATAT-AA-----------GTTAT-CT--TTGTGGTA-----------ACTATAA--TA-CATGCTTGTATCATTTA-TT-GCTGAGTG-TGTCGGCGTGCACTTCTCCCCTGGTAGGACGTCGTGACCCGTTGGGTGTCGTTCTATGGCCCAAATGGTAGTCTTTGAT------------CA-TTTTTT-TG-ATTAAAGACCA-TTGGTG---TA-CTTGATCGACTGCTCGACGGTATTCA-CATGGTATTGAGTCGCAA-------TT-TATTTGCGT-CAAGCTCATTGCAAGCG--CGGTTATC------ATTCAGTAGTGCGGATTTAATGCCGTCATTGATGCTAAC-CAGCTGTTGGTTA-ATGATGTTCTTTGACTGACTCT-TAAAT--GTTACCGGTCA-
YMZ370_Euphoriella_PER                      TCTAAGTGGGTGGTAAACTCCATCTAAGGCTAAATATGACCACGAGACC-GATAGCGAACAAGTACCGTGAGGGAAAGTTGAAAAGAACTTTGAA-GAGAG-AGTTCAAGAGTACGTGAAACCGTTCAGGGGTAAACCTGAG-AAA--CTCAAAAGATCG-AAT-GAGGAGATTCATCGTCA-ATACATTCAGTATATGTGCAGGTC--ATGATAT-AA-----------GCTAT-CC--TTGTGGTA-----------ACTATAA--TA-CATGCTTGTGTCATTTT-TC-GCTGAGTG-CGTCGGCGTGCACTTCTCCTCTAGTAGGACGTCGTGACCCGTTGAGTGTCGTTTTATGGCCCAAGTGGTAGTCTTTGAT------------CA--GTCTC-TG-TTTGAAGACCA-TTGGTG----A-CCTGATCGGCTGCTCGACGGTATTCA-TATGGTATCGAGTCGCAA--------T-TTTTTGCGT-CAAGCTCATTGCAAGCG--TGGTTAAC------ATTCAGCAGTGCGGATCTGATGCCGTCGTTGATGTTAAT-CAGCTGTTGGTTA-ATGATGTTCTTTGACTGGCTCT-CA-----TATACCGGTCA-
YMZ371_Leiophron_PER                          TCTAAGTGGGTGGTAAACTCCATCTAAGGCTAAATATGACCACGAGACC-GATAGCGAACAAGTACCGTGAGGGAAAGTTGAAAAGAACTTTGAA-GAGAG-AGTTCAAGAGTACGTGAAACCGTTCAGGGGTAAACCTGAG-AAA--CTCAAAAGATCG-AAT-GAGGAGATTCATCGTCA-ATACATTCAGTATATGTGCAGGTC--ATGATAT-AA-----------GCTAT-CC--TTGTGGTA-----------ACTATAA--TA-CATGCTTGTGTCATTTT-TC-GCTGAGTG-TGTCGGCGTGCACTTCTCCTCTAGTAGGACGTCGTGACCCGTTGAGTGTCGTTTTATGGCCCAAATGGTAGTCTTTGAA------------CAGAATCTC-TG-TTTGAAGACCA-TTGGTG----A-CCTGATCGGCTGCTCGACGGTATTCA-TATGGTATCGAGTCGCAA------ATT-TTTTTGCGT-CAAGCTCATTGCAAGCG--TGGTTAAC------ATTCAGCAGTGCGGATCTAATGCCGTCGTTGATGTTAAT-CAGCTGTTGGTTA-ATGATGCTCTTTGACTGGCTCA-CA-----TATACCGGTCA-
YMZ372_Peristenus_PER                          TCTAAGTGGGTGGTAAACTCCATTTAAGGCTAAATATAACCACGAGACC-GATAGCGAACAAGTACCGTGAGGGAAAGTTGAAAAGAACTTTGAA-GAGAG-AGTTCAAGAGTACGTGAAACCGTTCAGGGGTAAACCTGAG-AAA--CTCAAAAGATCG-AAT-GGGGAGATTCATCGTCA-ACACATTTGGTATATGTGCAAGTT--ATGATATGAA-----------GTTTT-CC--TTGTGTTA-----------GCTATAG--TA-CATACTTGTATCATTTG-TT-GCTGAATG-TGTCGGCGTGCACTTCTCCCCTAGTAGGACATCGCGACCCGTTGAGTGTCGTTCTATGGCCCAAATGGTAGTCTTTAAT------------TA--TTTTA-TA-ATTGAAGACCT-TTGGTG---TA-CCTGATCGACTGCTCGGCGGTATTCA-CATGGTATTGAGTCGCAT--------T-TATTTGCGT-CAAACCCATTGCAAGCG--CGGTCAGT---A--TCTCGGTAGTGCGGATTTAATGCCGTCGCTGAGMCTGAC-CAGCTGTTGGTTT-ATGGTG-TCTTTGACTGATTCA-AAATA--ATTACCGGTCG-
YMZ373_Leiophron_THA                          TCTAAGTGGGTGGTAAACTCCATCTAAGGCTAAATATGACCACGAGACC-GATAGCGAACAAGTACCGTGAGGGAAAGTTGAAAAGAACTTTGAA-GAGAG-AGTTCAAGAGTACGTGAAACCGTTCAGGGGTAAACCTGAG-AAA--CTCAAAAGATCG-AAT-GGGGAGATTCATCGTCA-GCACACTTGTTATATGTGCGAGTT--ATGATAT-AA-----------GTTAT-CC--TTGTGGTA-----------TCTATAA--TA-CGTGCTCGTATCATTTG-TT-GTCAGGTG-TGTCGGCGTGCACTTCTCCCCTAGTAGGACGTCGTGACCCGTTGAGTGTCGTTCTATGGCTCAAATGGTAGTCTTTGGT------------TA--TTATT-TG-ACTGAAGACCA-TTGATG---CATTCTGATCGGCTGCTCGACGGTATTCA-CATGGTATTGAGTCGCAA-------TT-AATTTGCGT-CAGACTCATTGCAAGCG--CGGTTATC------ATTCGGTAGTGCGGATTTAATGCCGTCACTGATGTTAAT-CAGCTGTTGGTTG-ATGATGTTCTCTGACTGACTCT-ATT----TTTACCGGTCA-
YMZ375_Leiophron_KEN                          ???????????????????????????????????????????????????????????????????????????????????????????????????????????????????????????????????????????????????????????????????????????????????????????????????????????????????????????????????????????????????????????????????????????????????????????????????????????????????????????????????????????????????????????????????????????????????????????????????????????????????????????????????????????????????????????????????????????????????????????????????????????????????????????????????????????????????????????????????????????????????????????????????????????????????????????????????????????????
YMZ376_Leiophron_THA                          TATAAGTGGGTGGTAAACTCCATCTAAGGCTAAATATGACCACGAGACC-GATAGCGAACAAGTACCGTGAGGGAAAGTTGAAAAGAACTTTGAA-GAGAG-AGTTCAAGAGTACGTGAAACCGTTCAGGGGTAAACCTGAG-AAA--CCCAAAAGATCG-AAT-GGGGAGATTCATCGTCA-RCACATTTGGTATATGCGCAAGTT--ATGATAT-AA-----------GTTAT-CC--TTGTGTTA-----------ACTATAA--TA-CATGCTTGTGTCATTTA-TT-GCTGAGTG-TGTCGGCGTGCACTTCTCCCCTAGTAGGACGTCGTGACCCGTTAGGTGTCGTTCTATGGCCCAAATGGTAGTCTTTGAT------------CT--TTTAT-TG-TTCAAAGACCA-TTGGTG---TA-CCTGATCGACTGCTTGGCGGTATTCA-CATGGTATTGAGTCGCAA-------TT-TATTTGCGT-CAAGCTCATTGCAAGCG--TGRTTATC------ATTCAGTAGTACGGATTTAATGCCGTCATTGATGTTAAT-CAGCTGTTGGTTG-ATGATGTTCTTTGACTGACTCT-ATAT---ATTACCGGTCG-
YMZ377_Leiophron_THA                          TCTAAGTGGGTGGTAAACTCCATCTAAGGCTAAATATGACCACGAGACC-GATAGCGAACAAGTACCGTGAGGGAAAGTTGAAAAGAACTTTGAA-GAGAG-AGTTCAAGAGTACGTGAAACCGTTCAGGGGTAAACCTGAG-AAA--CCCAAAAGATCG-AAT-GGGGAGATTCATCGTCA-GCACATTTGATATATGTGCGAGTC--ATGATAT-AA-----------GTTAT-CC--TTGTGGTA-----------TCTATAA--TA-CATGCTTGTATCATTTG-TC-GTCAAGTG-TGTCGGCGTGCACTTCTCCCCTAGTAGGACGTCGTGACCCATTGAGTGTCGTTTTATGGCCCAAATGGTAGTCTTTGTT------------CA---ATTT-TG-ATTAAAGACCA-TTGGTG---TA-CCTGAACGACTGCTCGGTGGTATTCA-CATGGTATTGAGTCGCA-----------TTTTTGCGT-CAAACTCATTGCAAGCG--CGGCTATT------ATTTGGTAGTGCGGATTCAATGCCGTCGCCGATGTTAGT-CAGCTGTTGGTTA-ATGATGTTCTTTGACTGACTCT-TTTTT--TTTACCGGTCG-
YMZ378_Leiophron_THA                          TCTAAGTGGGTGGTAAACTCCATCTAAGGCTAAATATGACCACGAGACC-GATAGCGAACAAGTACCGTGAGGGAAAGTTGAAAAGAACTTTGAA-GAGAG-AGTTCAAGAGTACGTGAAACCGTTCAGGGGTAAACCTGAG-AAA--CCCAAAAGATCG-AAT-AGGGAGATTCATTGTCA-GCATACATGGTATATGTGCGAGTT--ATGATAT-AA-----------GTTAT-CC--TTGTGGTA-----------ACTATAA--TA-CATGCTTGTATCATTTA-TT-GCCTAGTG-TGTCGGCGAGCACTTCTCCCCTAGTAGGACGTCGTGACCCGTTGGGTGTCGTTCTATAGCCCAAATGGTAGTCTTTGAT------------CA--TTTTT-TG-ATTGAAGACCA-TTGGTG---TA-CTTGATCGACTGCTCGACGGTATTCA-CATGGTATTGAGTCGCAA-------TT-TATTTGCGT-TAAGCTCATTGCAAGCG--CGGTTATC------ATTCAGTAGTGCGGATTTAATGCCGTCACTGATGCTAAC-CAGCTGTTGGTTA-ATGATGTTCTTTAACTGACTCT-A------TTTACCGGTCG-
YMZ380_Leiophron_CON                          TCTAAGTGGGTGGTAAACTCCATCTAAGGCTAAATATGACCACGAGACC-GATAGCGAACAAGTACCGTGAGGGAAAGTTGAAAAGAACTTTGAA-GAGAG-AGTTCAAGAGTACGTGAAACCGTTCAGGGGTAAACCTGAG-AAA--CCCAAAAGATCG-AAT-GGGGAGATTCATCGTCA-GCATACTTGATATATGTGCGAGTT--ATGATAT-AA-----------GTTGT-CC--TTGTGATA-----------ACTACAA--TA-CATGCTTGTATCATTTG-TC-GTTGAGTG-TGTCGGCGTGCACTTCTTCCCTAGTAGGACGTCGTGACCCGTTGAGTGTCGTTCTATGACTCAAATGGTAGTCTTTAGT------------CA--TTTTT-TG-ATTGAAGACCA-TTGATG---GT-ACTGATCGGCTGCTCGACGGTATTCA-CAAGGTATTGAGTCGCAA-------TT-TATTTGCGT-CAGGCTCATTGCAAGCG--CGATTATC------ATTCAATAAAGCGGATTTAATGCCGTCATTGATGTTAAT-CAGCTGTTGGTTA-ATGATGTTCTCTGACTGACTCT-ATT----TTTACCGGTCA-
YMZ382_Leiophron_KOR                          ???????????????????????????????????????????????????????????????????????????????????????????????????????????????????????????????????????????????????????????????????????????????????????????????????????????????????????????????????????????????????????????????????????????????????????????????????????????????????????????????????????????????????????????????????????????????????????????????????????????????????????????????????????????????????????????????????????????????????????????????????????????????????????????????????????????????????????????????????????????????????????????????????????????????????????????????????????????????
YMZ383_Leiophron_KOR                          ???????????????????????????????????????????????????????????????????????????????????????????????????????????????????????????????????????????????????????????????????????????????????????????????????????????????????????????????????????????????????????????????????????????????????????????????????????????????????????????????????????????????????????????????????????????????????????????????????????????????????????????????????????????????????????????????????????????????????????????????????????????????????????????????????????????????????????????????????????????????????????????????????????????????????????????????????????????????
YMZ384_Leiophron_KOR                          TCTAAGTGGGTGGTAAACTCCATCTAAGGCTAAATATGACCACGAGACC-GATAGCGAACAAGTACCGTGAGGGAAAGTTGAAAAGAACTTTGAA-GAGAG-AGTTCAAGAGTACGTGAAACCGTTCAGGGGTAAACCTGAG-AAA--CCCAAAAGATCG-AAT-GGGGAGATTCATCGTCA-GCACATTTGGTATATGCGCAAGTT--ATGATAT-AA-----------GTTAT-CC--TTGTGTTA-----------ACTATAA--TA-CATGCTTGTGTCATTTA-TT-GCTGAGTG-TGTCGGCGTGCACTTCTCCCCTAGTAGGACGTCGTGACCCGTTAGGTGTCGTTCTATGGCCCAAATGGTAGTCTTTGAT------------CT--TTTAT-TG-TTCAAAGACCA-TTGGTG---TA-CCTGATCGACTGCTTGGCGGTATTCA-CATGGTATTGAGTCGCAA-------TT-TATTTGCGT-CAAGCTCATTGCAAGCG--TGGTTATC------ATTCAGTAGTACGGATTTAATGCCGTCATTGATGTTAAT-CAGCTGTTGGTTG-ATGATGTTCTTTGACTGACTCT-ACAT---ATTACCGGTCG-
YMZ385_Leiophron_KOR                          TCTAAGTGGGTGGTAAACTCCATCTAAGGCTAAATATGACCACGAGACC-GATAGCGAACAAGTACCGTGAGGGAAAGTTGAAAAGAACTTTGAA-GAGAG-AGTTCAAGAGTACGTGAAACCGTTCAGGGGTAAACCTGAG-AAA--CCTAAAAGATCG-AAT-GGGGAGATTCATCGTCA-GCACGCTTGATATATGTGCRAGTT--ATGATAT-AA-----------GTTAT-CC--TTGTGGTA-----------GCTATAA--TA-CATGCTTGTATCATTTG-TT-GTTGGGTG-TGTCGGCGTGCACTTCTCCCCTAGTAGGACGTCGTGACCCGTTGGGTGTCGTTCTATGGCCCAAATGGTAGTCTTTGAT------------TA--TTTTT-TA-ATTAAAGACCA-TTGGTG----A-CCTGATCGGCTGCTCGACGGTATTCA-CACGGTATTGAGTCGCAA-------TT-TATTTGCGT-CAAACTCATTGCAAGCG--CGGTTATC------ATTCGGTAGTGCGGATTTTATGCCGTCACTGATGTTAAC-CAGCTGTTGGTTA-ATGATGTTCTTTGACTGACTCT-ATT----TTTACCGGTCG-
YMZ386_Leiophron_CON                          TCTAAGTGGGTGGTAAACTCCATCTAAGGCTAAATATGACCACGAGACC-GATAGCGAACAAGTACCGTGAGGGAAAGTTGAAAAGAACTTTGAA-GAGAG-AGTTCAAGAGTACGTGAAACCGTTCAGGGGTAAACCTGAG-AAA--CCCAAAAGATCG-AAT-GGGGAGATTCATCGTCA-GCACACTTGGTATATGTGCGAGTT--ATGATAT-AA-----------GTTAT-CC--TTGTGGTA-----------ACTATAA--TA-CATGCTTGTA-CATTTG-TT-GTTGAGTG-TGTCGGCGTGCACTTCTCCCCTAGTAGGACGTCGTGACCCGTTGGGTGTCGTTCTATGGCCCAAATGGTAGTCTTTGAT------------CA--TTTTT-TG-ATTGAAGACCG-TTGGTG----A-CCTGATCGACTGCTCGGCGGTATTCA-CACGGTATTGAGTCGCAA-------TT-TATTTGCGT-CAAACTCATTGCAAGCG--CGGTTATC------ATTCAGTAGTGCGGATTTAATGCCGTCATTGATGCTAAC-CAGCTGTTGGCTG-ATGATGTTCTTTGACTGACTCT-ATTA---TTTACCGGTCG-
YMZ388_Leiophron_pallidistigma_KOR TTTAAGTGGGTGGTAAACTCCATTTAAGGCTAAATATGACCACGAGACC-GATAGCGAACAAGTACCGTGAGGGAAAGTTGAAAAGAACTTTGAA-GAGAG-AGTTCAAGAGTACGTGAAACCGTTCAGGGGTAAACCTGAG-AAA--CCCAAAAGATCG-AAT-GGGGAGATTCATCGTCA-GCACATTTGGTATATGTGCGAGTT--ATGATAT-AA-----------GTTAT-CC--TTGTGGTA-----------ACTATAA--TA-CATGCTTGTATCATTTA-TT-GCCGAGTG-TGTCGGCGTGCACTTCTCCCCTAGTAGGACGTCGTGACCCGTTGGGTGTCGTTTTATGGCCCGAATGGTAGCCTTTGAT------------CA--TTTTT-TG-ATTGAAGACCATTTAGTG---TA-CTTGATCGACTGCTMGACGGTAATCA-CATGGTATTGAGTCGCAA--------T-TTTTTGCGT-CAAGCTCATGACAAGCATGTGGTTATC------ATTCAGTAGTGCGGATTTAATGSCGTCACTGATGTTAAC-CCGCTGTTGGTTA-ATGATGTTCTTTGACTGACTCT-A------TTTACCGGTCA-
YMZ390_Leiophron_KOR                          TCTAAGTGGGTGGTAAACTCCATCTAAGGCTAAATATGACCACGAGACC-GATAGCGAACAAGTACCGTGAGGGAAAGTTGAAAAGAACTTTGAA-GAGAG-AGTTCAAGAGTACGTGAAACCGTTCAGGGGTAAACCTGAG-AAA--CCTAAAAGATCG-AAT-GGGGAGATTCATCGTTA-GCATATTTGGTATATGTGCAAGTT--ATGATAT-AA-----------GTTAT-CC--TTGTGTTA-----------ACTATAA--TA-CGTGCTTGTA-CATTTG-TC-GTCAGGTA-TGTCGGCGTGCACTTCTCCCCTAGTAGGACGTCGTGACCCGTTGGGTGTCGTTCTATGGCCCAAATGGTAGTCTTTGAT------------CA---TATC-CG-ATTGAAGACCA-TTGGTG----A-TCTGAACGACTGTTCGACGGTA-TAA-CGTGGTATTGAGTCGCAA--------T-TATTTGCGT-CAAACTCATTGCAAGCG--TGGTTAAT------ACTCAGTAGTGCGGATCTAATGCCGTCATTGATATTAAC-CAGCTGTTGGTCG-ATGATGTTCTTTGACTGACTCT-A------TTTACCGGTCA-


[CAD_align]
07_Yves_Leiophron_PNG                                     ???????????????????????????????????????????????????????????????????????????????????????????????????????????????????????????????????????????????????????????????????????????????????????????????????????????????????????????????????????????????????????????????????????????????????????????????????????????????????????????????????????????????????????????????????????????????????????????????????????????????????????????????????????????????????????????????????????????????????????????????????????????????????????????
08_Yves_Leiophron_PNG                                     ???????????????????????????????????????????????????????????????????????????????????????????????????????????????????????????????????????????????????????????????????????????????????????????????????????????????????????????????????????????????????????????????????????????????????????????????????????????????????????????????????????????????????????????????????????????????????????????????????????????????????????????????????????????????????????????????????????????????????????????????????????????????????????????
10_Yves_Leiophron_PNG                                     ???????????????????????????????????????????????????????????????????????????????????????????????????????????????????????????????????????????????????????????????????????????????????????????????????????????????????????????????????????????????????????????????????????????????????????????????????????????????????????????????????????????????????????????????????????????????????????????????????????????????????????????????????????????????????????????????????????????????????????????????????????????????????????????
AB016_Peristenus_KS                                    ???????????????????????????????????????????????????????????????????????????????????????????????????????????????????????????????????????????????????????????????????????????????????????????????????????????????????????????????????????????????????????????????????????????????????????????????????????????????????????????????????????????????????????????????????????????????????????????????????????????????????????????????????????????????????????????????????????????????????????????????????????????????????????????
AB020_Peristenus_KY                                    ???????????????????????????????????????????????????????????????????????????????????????????????????????????????????????????????????????????????????????????????????????????????????????????????????????????????????????????????????????????????????????????????????????????????????????????????????????????????????????????????????????????????????????????????????????????????????????????????????????????????????????????????????????????????????????????????????????????????????????????????????????????????????????????
AB023_Peristenus_KY                                    ???????????????????????????????????????????????????????????????????????????????????????????????????????????????????????????????????????????????????????????????????????????????????????????????????????????????????????????????????????????????????????????????????????????????????????????????????????????????????????????????????????????????????????????????????????????????????????????????????????????????????????????????????????????????????????????????????????????????????????????????????????????????????????????
AB102_Microctonus                        TTGGTTTTTGAATAAAATGAAAAATATTATTACATGCTATAAATCATTAGAAAATCTTGGTCAAGGAATTCTTCCGCATGCAGTGTTACTAGGCGCCAAAAAAATAGGATTCTCTGACAAACAAATTGCAGTCGCAATTAAAAGTACAGAATTAGCAGTACGTAAACAACGGAAAGAAAGTAATATTCGCCCATTTGTTAAGCAAATTGATACAGTGGCCGCCGAATGGCCAGCGTCGACCAATTATCTTTATCTGACATATAATGGATCAACTCATGATATTGATTATCCTGGTGGTTACACAATGGTAATTGGTTCAGGTGTATATCGTATTGGAAGCTCAGTGGAATTTGATTGGTGTGCAGTCAGTTGTCTTCGTGAGCTTCGTAAACTTAAGAGAAAAACTATTATGGTTAATTATAATCCTGAAACTGTAAGCACAGATTACGATATGTCTGATCGTTTATACTTTGAAGAAATATCATTTGAAGTTGTAATGGATATATA
Euph001_Euphorus_pallidistigma_SWE  TTGGTTTTTGTATAAAATGAAGAATATTATATCATATTATGAATTATTAGAGAATCTCGGTCAAGGTGTTCTTCCACATGCGGTATTGTTGGGTGCAAAACAAATTGGATTTTCCGATAAACAAATTGCAGTTGCAATAAAGAGTACGGAATTAGCGGTACGTAAACAACGAAAAGAGAGTAATATTCAACCATTTGTCAAGCAAATTGATACGGTGGCTGCTGAATGGCCGGCAACGACAAATTATCTTTATCTCACGTATAATGGTTCCAGACATGACATTGATTATCCCGGTGGTTATACAATGGTTATTGGTTCAGGCGTATATCGTATAGGAAGTTCAGTGGAATTTGACTGGTGTGCTGTCAGTTGTTTACGAGAACTTCGCAATCTCGGTAAAAAAACAATCATGATTAATTATAATCCCGAGACTGTAAGTACAGATTACGATATGTCTGATAGATTATATTTTGAAGAAATATCTTTTGAAGTTGTGATGGACATTTA
Euph017_Peristenus_JAP                       TTGGTTTTTGTATAAAATGAAAAATATTATTTCGTGTTATGAATTATTGGAAAATCTCGGTCAAGGTGTTCTTCCACATGCAGTGTTACTGGGCGCAAAACAAATTGGTTTTTCTGATAAACAAATTGCAGGTGCGATAAAGAGTACGGAATTAGCAGTACGTAAACAACGGAAAGAAAGTAATATTCGACCATTTGTTAAACAAATTGATACAGTGGCTGCTGAATGGCCAGCTACGACGAATTATTTATACCTCACATATAATGGATCAACACACGATATTGATTATCCAGGTGGTTACATCATGGTGATTGGTTCAGGCGTATATCGTATTGGAAGTTCAGTGGAATTTGACTGGTGTGCTGTTAGTTGTTTACGAGAACTTCGTAATCTCGAAAAAAAAACAATCATGGTCAATTATAATCCCGAAACTGTCAGTACAGATTACGATATGTCTGATAGATTATATTTTGAAGAAATATCTTTTGAAGTTGTGATGGACATTTA
Euph020_Peristenus_SWE                       TTGGTTTTTGTATAAAATGAAAAATATTATTTCGTGTTATGAATTGTTGGAAAATCTCGGTCAAGGTGTTCTTCCACATGCGGTGTTACTGGGCGCAAAACAAATTGGTTTTTCTGATAAACAAATTGCAGGTGCGATAAAGAGTACGGAATTAGCAGTACGTAAACAACGGAAAGAAAGTAATATTCAACCATTTGTTAAGCAAATTGATACAGTGGCTGCTGAATGGCCAGCTACGACGAATTATTTATACCTCACATATAATGGATCAACACACGATATTGATTATCCAGGTGGTTACATCATGGTGATTGGTTCAGGCGTATATCGTATTGGAAGTTCAGTAGAATTTGACTGGTGTGCTGTTAGTTGTTTACGAGAACTTCGTAATCTCGGAAAAAAAACAATCATGGTCAATTATAATCCCGAAACTGTCAGTACAGATTACGATATGTCTGATCGATTATATTTTGAAGAAATATCTTTTGAAGTTGTGATGGACATTTA
Euph083_Peristenus_HUN                       ???????????????????????????????????????????????????????????????????????????????????????????????????????????????????????????????????????????????????????????????????????????????????????????????????????????????????????????????????????????????????????????????????????????????????????????????????????????????????????????????????????????????????????????????????????????????????????????????????????????????????????????????????????????????????????????????????????????????????????????????????????????????????????????
Euph162_Leiophron_apicalis_SWE                 ???????????????????????????????????????????????????????????????????????????????????????????????????????????????????????????????????????????????????????????????????????????????????????????????????????????????????????????????????????????????????????????????????????????????????????????????????????????????????????????????????????????????????????????????????????????????????????????????????????????????????????????????????????????????????????????????????????????????????????????????????????????????????????????
JS01000218_Townesilitus                 CTGGTTTTTGTCTAAAATGAAAAATATTATTTCGTGCTATGAATTACTGGAATTGCTCGGTCAAGGTGTTCTCCCGCATGCAGTCTTACTAGGAGCAAAACAAATTGGATTCTCTGATAAACAAATTGCGGGTGCAATAAAAAGTACTGAATTGGCGGTACGTAAACAACGAAAAGAGAGTAATATTCGCCCGTTCGTTAAGCAAATTGATACAGTGGCTGCCGAATGGCCGGCAACTACGAATTATCTTTACCTTACATATAACGGATCAACTCATGACATTAATTATCCAGGTGGGTACACAATGGTGATTGGTTCGGGTGTATATCGCATTGGAAGTTCAGTGGAATTTGATTGGTGTGCAGTCAGTTGCTTACGGGAACTTCGTAATCTTGGTAAAAAAACAATTATGGTCAATTACAATCCCGAAACCGTAAGCACGGATTACGACATGTCCGATCGTTTATACTTTGAAGAGATATCATTTGAAGTTGTGATGGACATTTA
JS01000238_Leiophron_fascipennis_SWE           ???????????????????????????????????????????????????????????????????????????????????????????????????????????????????????????????????????????????????????????????????????????????????????????????????????????????????????????????????????????????????????????????????????????????????????????????????????????????????????????????????????????????????????????????????????????????????????????????????????????????????????????????????????????????????????????????????????????????????????????????????????????????????????????
JS01000242_Leiophron_SWE                     ???????????????????????????????????????????????????????????????????????????????????????????????????????????????????????????????????????????????????????????????????????????????????????????????????????????????????????????????????????????????????????????????????????????????????????????????????????????????????????????????????????????????????????????????????????????????????????????????????????????????????????????????????????????????????????????????????????????????????????????????????????????????????????????
JS01000267_Leiophron_FRGU                     ???????????????????????????????????????????????????????????????????????????????????????????????????????????????????????????????????????????????????????????????????????????????????????????????????????????????????????????????????????????????????????????????????????????????????????????????????????????????????????????????????????????????????????????????????????????????????????????????????????????????????????????????????????????????????????????????????????????????????????????????????????????????????????????
JS01000499_Mama_mariae_RUS                    ???????????????????????????????????????????????????????????????????????????????????????????????????????????????????????????????????????????????????????????????????????????????????????????????????????????????????????????????????????????????????????????????????????????????????????????????????????????????????????????????????????????????????????????????????????????????????????????????????????????????????????????????????????????????????????????????????????????????????????????????????????????????????????????
JS01000515_Euphoriana_dispar_RUS           ???????????????????????????????????????????????????????????????????????????????????????????????????????????????????????????????????????????????????????????????????????????????????????????????????????????????????????????????????????????????????????????????????????????????????????????????????????????????????????????????????????????????????????????????????????????????????????????????????????????????????????????????????????????????????????????????????????????????????????????????????????????????????????????
JS01000538_Euphorus_duploclaviventris_SWE ???????????????????????????????????????????????????????????????????????????????????????????????????????????????????????????????????????????????????????????????????????????????????????????????????????????????????????????????????????????????????????????????????????????????????????????????????????????????????????????????????????????????????????????????????????????????????????????????????????????????????????????????????????????????????????????????????????????????????????????????????????????????????????????
JS01000539_Euphorus_oblitus_SWE           ???????????????????????????????????????????????????????????????????????????????????????????????????????????????????????????????????????????????????????????????????????????????????????????????????????????????????????????????????????????????????????????????????????????????????????????????????????????????????????????????????????????????????????????????????????????????????????????????????????????????????????????????????????????????????????????????????????????????????????????????????????????????????????????
JS01000540_Euphoriella_deficiens_SWE ???????????????????????????????????????????????????????????????????????????????????????????????????????????????????????????????????????????????????????????????????????????????????????????????????????????????????????????????????????????????????????????????????????????????????????????????????????????????????????????????????????????????????????????????????????????????????????????????????????????????????????????????????????????????????????????????????????????????????????????????????????????????????????????
JS01000542_Leiophron_reclinator_SWE                     ???????????????????????????????????????????????????????????????????????????????????????????????????????????????????????????????????????????????????????????????????????????????????????????????????????????????????????????????????????????????????????????????????????????????????????????????????????????????????????????????????????????????????????????????????????????????????????????????????????????????????????????????????????????????????????????????????????????????????????????????????????????????????????????
JS01000547_Euphoriella_MAD                 ???????????????????????????????????????????????????????????????????????????????????????????????????????????????????????????????????????????????????????????????????????????????????????????????????????????????????????????????????????????????????????????????????????????????????????????????????????????????????????????????????????????????????????????????????????????????????????????????????????????????????????????????????????????????????????????????????????????????????????????????????????????????????????????
JS01000552_Peristenus_SWE                    TTGGTTTTTGTATAAAATGAAAAATATTATTTCGTGTTATGAATTGTTGGAAAATCTCGGTCAAGGTGTTCTTCCACATGCGGTGTTACTGGGCGCAAAACAAATTGGTTTTTCTGATAAACAAATTGCAGGTGCGATAAAGAGTACGGAATTAGCAGTACGTAAACAACGGAAAGAAAGTAATATTCAACCATTTGTTAAACAAATTGATACAGTGGCTGCTGAATGGCCAGCTACGACGAATTATTTATACCTCACATATAATGGATCAACACACGATATTGATTATCCAGGTGGTTACATCATGGTGATTGGTTCAGGCGTATATCGTATTGGAAGTTCAGTGGAATTTGACTGGTGTGCTGTTAGTTGTTTACGAGAACTTCGTAATCTCGGAAAAAAAACAATCATGGTCAATTATAATCCCGAAACTGTCAGTACAGATTACGATATGTCTGATCGATTATATTTTGAAGAAATATCTTTTGAAGTTGTGATGGA------
JS01000553_Euphorus_basalis_SWE           TTGGTTTTTGTACAAAATGAAGAATATTATATCATACTATGAATTACTAGAGAATCTCGGTCAAGGTGTTCTTCCACATGCAGTATTGCTGGGCGCAAAACAAATTGGATTTTCCGATAAACAAATTGCAGTTGCAATAAAGAGTACGGAATTAGCAGTACGTAAACAACGGAAAGAAAGCAATATTCAACCGTTTGTCAAGCAAATTGATACAGTGGCTGCTGAATGGCCGGCAACGACAAATTATCTTTATCTCACGTATAATGGATCAAGACATGACATTGATTATCCAGGTGGTTATACAATGGTCATTGGTTCAGGTGTATATCGTATAGGAAGTTCAGTGGAATTTGATTGGTGTGCTGTTAGTTGTTTACGAGAACTTCGCAATCTCGGTAGAAAAACAATCATGATTAATTATAATCCTGAAACTGTCAGCACAGATTACGATATGTCTGATCGATTATATTTTGAAGAAATATCTTTTGAAGTTGTGATGGACATTTA
JS01000554_Euphorus_fulvipes_SWE        TTGGTTTTTACATAAAATGAAGAATATTATATCTTACTATGAATTATTAGAGAATCTCGGTCAAGGTGTGCTTCCACATGCGGTATTGCTGGGTGCGAAACAAATTGGATTTTCCGATAAACAAATTGCAGTTGCAATWAAGAGCACGGAATTAGCGGTACGTAAACAACGAAAAGAGAGCAATATTCAACCATTTGTCAAGCAAATTGATACGGTGGCTGCTGAATGGCCGGCAACGACAAATTATCTTTATCTCACGTATAATGGATCAAGACATGACATTGATTATCCCGGTGGTTATACAATGGTAATTGGTTCAGGCGTATATCGTATAGGAAGTTCAGTGGAATTTGACTGGTGTGCTGTCAGTTGTTTACGAGAACTTCGCAATCTCGGTAAAAAAACAATCATGATTAATTATAATCCCGAGACTGTCAGCACGGATTACGATATGTCTGATCGATTATATTTTGAAGAAATATCTTTTGAAGTTGTGATGGACATTTA
JS068_Leiophron_COL                       TTGGTTTTTGTATAAAATGAAGAATATTATATCATACTATGAATTATTAGAGAATCTCGGCCAAGGTGTTCTTCCACATGCAGTATTGTTGGGCGCAAAACAAATTGGATTTTCTGATAAACAAATTGCAGTTGCAATAAAGAGTACGGAATTAGCGGTACGTAAACAACGAAAAGAGAGCAATATTCAACCATTTGTCAAGCAAATTGATACGGTGGCTGCTGAATGGCCGGCAACGACAAATTATCTTTATCTCACGTATAATGGATCAAGACATGACATTGATTATCCCGGTGGTTATACAATGGTCATTGGTTCAGGCGTATATCGTATAGGAAGTTCAGTGGAATTTGACTGGTGTGCTGTTAGTTGTTTACGAGAACTTCGCAATCTCGGTAAAAAAACAATCATGATTAATTATAATCCCGAGACTGTCAGCACGGATTACGATATGTCTGATCGATTATATTTTGAAGAAATATCTTTTGAAGTTGTGATGGACATTTA
JS115_Chrysopophthorus               TTGGTTTTTGTCAAAAATGAAAAATATTATTTCATACTATAGATTATTAGAAAATCTTGGTCAAGGTAGTTTACCACATGGGGTATTGCTCGGCGCTAAACAAATTGGTTTCTCCGACAAACAAATTGCAATGGCAATAAAAAGTACAGAATTAGCAGTACGTAAACAACGAAAGGAGAGTAATATTATGCCGTTTGTGAAACAAATTGATACAGTGGCTGCTGAGTGGCCAACAACCACGAATTATTTGTACCTCACATACAATGGATCGACACATGATATTGAATTTCCTGGTAGTTATACAATGGTGATAGGTTCAGGTGTCTACCGCATTGGAAGCTCTGTGGAATTTGATTGGTGTGCTGTTAGTTGTTTACGCGAACTTCGTAATCTTGGAAAAAAGACAATTATGATCAATTATAATCC---------------------------------------------------------------------------------
JS120_Leiophron_THA                        TTGGTTTTTGTATAAAATGAAAAATATCATATCGTATTATGAATTATTGGAGAATCTCGGCCAAGGTGTTCTTCCTCATGCGGTATTGTTGGGCGCGAAACAGATTGGATTTTCCGATAAACAAATTGCAGTTGCAATAAAGAGTACGGAATTAGCGGTACGTAAACAACGAAAAGAGAGCAATATTCGACCATTTGTCAAGCAAATTGATACGGTGGCTGCTGAATGGCCGGCAACGACAAATTATCTTTATCTCACGTATAATGGATCCAGACATGATATTGATTATCCCGGTGGTTACACAATGGTCATTGGTTCAGGCGTATATCGTATAGGAAGTTCAGTGGAATTTGACTGGTGTGCTGTCAGTTGTTTACGAGAACTTCGCAATCTCGGTAAAAAAACAATCATGATTAATTATAATCCCGAGACTGTCAGCACGGATTACGATATGTCTGATAGATTATACTTTGAAGAAATATCTTTTGAAGTTGTGATGGACATTTA
JS129_Leiophron_THA                        TTGGTTTTTGTATAAAATGAAGAATATTATTTCATACTATGAATTATTGGAGAATCTCGGTCAAGGTGTTCTTCCACATGCGGTATTGCTGGGCGCAAAACAAATTGGATTTTCCGATAAACAAATTGCAGTTGCAATAAAAAGTACGGAATTAGCGGTACGTAAACAACGAAAAGAGAGTAATATTCAACCATTTGTTAAACAAATTGATACGGTGGCTGCTGAATGGCCGGCAACGACAAATTATCTTTATCTCACGTATAATGGATCAAAACATGACATTGATTATCCAGGTGGTTATACAATGGTCATTGGTTCAGGTGTATATCGTATAGGAAGTTCAGTGGAATTTGATTGGTGTGCTGTTAGCTGTTTACGAGAACTTCGCAATCTCGGTAAAAAAACAATCATGATTAATTATAATCCTGAAACTGTCAGCACAGATTACGATATGTCTGATCGATTATATTTTGAAGAAATATCTTTTGAAGTTGTGATGGACATTTA
PNG5_Leiophron_PNG                               ???????????????????????????????????????????????????????????????????????????????????????????????????????????????????????????????????????????????????????????????????????????????????????????????????????????????????????????????????????????????????????????????????????????????????????????????????????????????????????????????????????????????????????????????????????????????????????????????????????????????????????????????????????????????????????????????????????????????????????????????????????????????????????????
PNG6_Leiophron_PNG                               ???????????????????????????????????????????????????????????????????????????????????????????????????????????????????????????????????????????????????????????????????????????????????????????????????????????????????????????????????????????????????????????????????????????????????????????????????????????????????????????????????????????????????????????????????????????????????????????????????????????????????????????????????????????????????????????????????????????????????????????????????????????????????????????
PNG7_Leiophron_PNG                               ???????????????????????????????????????????????????????????????????????????????????????????????????????????????????????????????????????????????????????????????????????????????????????????????????????????????????????????????????????????????????????????????????????????????????????????????????????????????????????????????????????????????????????????????????????????????????????????????????????????????????????????????????????????????????????????????????????????????????????????????????????????????????????????
YMZ038_Peristenus_GER                        TTGGTTTTTGTATAAAATGAAAAATATTATTTCGTGTTATGAATTGTTGGAAAATCTCGGGCCAGGTGTTCTTCCACATGCGGTGTTATTGGGTGCAAAACAAATAGGTTTTTCTGATAAACAAATTGCAGGTGCAATAAAGAGTACGGAATTAGCAGTACGTAAACAACGGAAAGAAAGTAATATTCGACCATTTGTTAAGCAAATTGATACAGTAGCTGCTGAATGGCCAGCTACGACGAATTATTTATATCTCACGTATAATGGATCAACACACGATATTGATTATCCAGGTGGTTACATCATGGTGATTGGTTCAGGCGTATATCGTATTGGAAGTTCAGTGGAGTTTGACTGGTGTGCTGTTAGTTGTTTACGAGAACTTCGTAATCTCGAAAAAAAAACAATCATGATCAATTATAATCCCGAAACTGTCAGTACAGATTACGATATGTCTGATCGATTATATTTTGAAGAAATATCTTTTGAAGTTGTGATGGACATTTA
YMZ077_Leiophron_MB                           TTGGTTTTTGTATAAAATGAAGAATATTATATCGTGTTATGAATTATTGGAGAATCTCGGTCAAGGTGTTCTTCCACATGCGGTATTGCTGGGCGCGAAACGAATTGGATTTTCCGATAAACAAATTGCTGTTGCAATTAAGAGTACGGAATTAGCGGTACGTAAACAACGAAAAGAGAGCAATATTCAACCATTTGTCAAGCAAATTGATACGGTAGCTGCTGAATGGCCGGCAACAACAAATTATCTTTATCTCACGTATAATGGATCAAGACATGACATTGATTATCCAGGTGGTTATACAATGGTTATTGGTTCAGGCGTCTATCGTATTGGGAGTTCAGTGGAATTTGACTGGTGTGCTGTTAGTTGTTTACGAGAACTTCGCAATCTCGGTAAAAAAACAATCATGATTAATTATAATCCCGAAACTGTCAGCACAGATTACGATATGTCTGATCGATTATATTTTGAAGAAATATCTTTTGAAGTTGTGATGGACATTTA
YMZ081_Euphoriella_MB                       TTGGTTTTTGTATAAAATGAAAAATATCATATCATGCTATGGATTGTTGGAGAATCTCGGTCAAGGTGTTCTTCCACATGGAGTATTGCTGGGGGCAAAACAAATTGGATTTTCCGATAAACAAATTGCAGTCGCAATAAAGAGCACTGAATTAGCAGTACGTAAACAACGAAAAGAGAGCAATATTCAACCATTTGTCAAGCAAATTGATACAGTAGCCGCCGAATGGCCGGCAACAACGAATTATCTTTATCTTACGTACAATGGATCAAATCATGACATTTGTTATCCAGGTGGTTATACAATGGTCATTGGTTCAGGCGTATATCGTATTGGCAGTTCAGTGGAATTTGATTGGTGCGCTGTTAGTTGTTTACGAGAGCTTCGCAATCTCGGTAAAAAAACAATCATGATTAATTATAATCCCGAGACTGTCAGCACAGATTACGATATGTCTGATCGATTATATTTCGAAGAAATATCTTTTAAAGTTGTGATGGACCATTT
YMZ124_Peristenus_mellipes_MB          TTGGTTTTTGCATAAAATGAAAAATATTATTTCGTGTTATGAATTGTTGGAAAATCTCGGTCAAGGTGTTCTTCCACATGCGGTGTTACTGGGCGCAAAACAAATTGGTTTTTCTGATAAACAAATTGCAGGTGCGATAAAGAGTACGGAATTAGCAGTACGTAAACAACGGAAAGAAAGTAATATTCAACCATTTGTTAAGCAAATTGATACAGTGGCTGCTGAATGGCCAGCTACGACGAATTATTTATACCTCACATATAATGGATCAACACACGATATTGATTATCCAGGTGGTTACATCATGGTGATTGGTTCAGGCGTATATCGTATTGGAAGTTCAGTGGAATTTGACTGGTGTGCTGTTAGTTGTTTACGAGAACTTCGTAATCTCGGAAAAAAAACAATCATGGTCAATTATAATCCCGAAACTGTCAGTACAGATTACGATATGTCTGATCGATTATATTTTGAAGAAATATCTTTTGAAGTTGTGATG--------
YMZ132_Leiophron_KY                          TTGGTTTTTGTATAAAATGAAGAATATCATATCGTGCTACGAATTATTGGAGAATCTTGATCAAGATGTTCTTCCACATGCGGTATTGCTGGGTGCAAAACAAATTGGATTTTCCGATAAACAAATTGCAATTGCAATAAAGAGTACAGAATTAGCAGTACGTAAACAAAGAAAAGAGAGTAATATTCAACCATTTGTCAAGCAAATTGATACAGTGGCTGCTGAATGGCCGGCGACAACAAATTATCTTTACCTCACTTATAATGGATCAACACATGACATTGATTATCCAGGTGGTTATACAATGGTCATTGGTTCAGGTGTATATCGTATTGGGAGTTCAGTGGAATTCGACTGGTGTGCTGTTAGTTGTTTACGAGAACTTCGCAATCTCGGCAAAAAAACAATCATGATTAATTACAATCCTGAGACTGTCAGCACAGATTACGATATGTCTGATCGATTATATTTTGAAGAAATATCTTTTGAAGTTGTGATGGACATTTA
YMZ133_Leiophron_KY                          CTGGTTTTTGTATAAAATGAAAAATATTATATCGTGCTATGAATTATTAGAGAATCTTGGTCAAGGTATCCTTCCACATGCGGTATTACTGGGTGCCAAACAAATTGGATTTTCCGATAAACAAATTGCAGTTGCAATAAAAAGTACGGAATTGGCTGTTCGAAAACAACGAAAAGAGAGCAATATTCAACCATTTGTTAAACAAATTGATACAGTAGCTGCCGAATGGCCGGCAACAACAAATTATCTTTATCTTACGTATAATGGATTAAGACATGACATCAACTATCCAGGTGGTTATACAATGGTTATTGGTTCAGGCGTATATCGTATTGGAAGTTCAGTAGAATTTGACTGGTGTGCCGTCAGTTGTTTACGAGAACTTCGTAATCTCGGTAAAAAAACGATCATGATTAATTATAATCCCGAGACTGTCAGCACAGATTACGATATGTCTGATCGATTATATTTTGAAGAAATATCATTTGAAGTTGTGATGGACATTTA
YMZ134_Leiophron_WV                           TTGGTTTTTGTATAAAATGAAGAATATTATATCGTGTTATGAATTATTGGAAAAACTCGGTCAAGGTGTTCTTCCACATGCGGTATTGCTGGGCGCAAAACAAATTGGATTCTCCGATAAACAAATTGCAGTTGCAATAAAGAGTACAGAATTAGCGGTGCGTAAACAACGAAAAGAGAGCAATATTCAACCCTTTGTCAAACAAATTGATACGGTGGCTGCCGAATGGCCGGCTACAACAAATTATCTTTATCTCACGTATAATGGATCAAGACATGACATTGATTATCCAGGTGGTTATACAATGGTCATTGGTTCAGGCGTATATCGTATTGGAAGTTCAGTGGAATTTGACTGGTGTGCTGTCAGTTGTTTACGAGAACTTCGCAATCTCGGTAAAAAAACAATCATGATTAATTATAATCCCGAAACTGTCAGCACAGATTACGATATGTCTGATCGATTATATTTTGAAGAAATATCTTTTGAAGTTGTGATGGACATTTA
YMZ136_Leiophron_KY                           TTGGTTTTTGTATAAAATGAAGAATATTATATCGTGTTATGAATTATTGGAGAATCTCGGTCAAGGTGTTCTTCCACATGCGGTATTGCTGGGCGCGAAACAAATTGGATTTTCCGATAAACAAATTGCTGTTGCAATTAAGAGTACGGAATTAGCGGTACGTAAACAACGAAAAGAGAGCAATATTCAACCATTTGTCAAGCAAATTGATACGGTAGCTGCTGAATGGCCGGCAACAACAAATTATCTTTATCTCACGTATAATGGATCAAGACATGACATTGATTATCCAGGTGGTTATACAATGGTTATTGGTTCAGGCGTCTATCGTATTGGGAGTTCAGTGGAATTTGACTGGTGTGCTGTTAGTTGTTTACGAGAACTTCGCAATCTCGGTAAAAAAACAATCATGATTAATTATAATCCCGAAACTGTCAGCACAGATTACGATATGTCTGATCGATTATATTTTGAAGAAATATCTTTTGAAGTTGTGATGGACATTTA
YMZ139_Leiophron_uniformis_FRA         ???????????????????????????????????????????????????????????????????????????????????????????????????????????????????????????????????????????????????????????????????????????????????????????????????????????????????????????????????????????????????????????????????????????????????????????????????????????????????????????????????????????????????????????????????????????????????????????????????????????????????????????????????????????????????????????????????????????????????????????????????????????????????????????
YMZ141_Leiophron_THA                          ATGGTTTTTGCATAAAATGAAGAATATTATATTTCATTATGAATTATTGGAGAATCTTGGCCAAGGTGTTCTTCCACATGCAGTATTGCTCGGTGCAAAACAAATTGGATTTTCCGATAAACAAATTGCAGTTGCAATAAAGAGTACGGAATTAGCGGTACGTAAACAACGAAAAGAGAGCAATATTCAACCATTTGTAAAGCAAATTGATACGGTGGCTGCTGAATGGCCGGCAACGACAAATTATCTTTATCTCACGTATAATGGATCAAGACATGATATTGATTATCCAGGTGGTTACACAATGGTCATTGGTTCAGGCGTATATCGTATTGGAAGTTCAGTGGAGTTTGATTGGTGTGCTGTAAGTTGTTTACGAGAACTTCGCAATCTCGGTAAAAAAACCATAATGATTAATTATAATCCCGAAACTGTTAGCACCGATTACGATATGTCCGATCGTTTATATTTTGAAGAAATATCTTTTGAAGTTGTGATGGACATTTA
YMZ142_Peristenus_MAD                        ???????????????????????????????????????????????????????????????????????????????????????????????????????????????????????????????????????????????????????????????????????????????????????????????????????????????????????????????????????????????????????????????????????????????????????????????????????????????????????????????????????????????????????????????????????????????????????????????????????????????????????????????????????????????????????????????????????????????????????????????????????????????????????????
YMZ145_Leiophron_COL                          TTGGTTTTTGTATAAAATGAAGAATATTATATCATACTATGAATTATTAGAGAATCTCGGCCAAGGTGTTCTTCCACATGCGGTATTGTTGGGCGCAAAACAAATTGGATTTTCTGATAAACAAATTGCAGTTGCAATAAAGAGTACGGAATTAGCGGTACGTAAACAACGAAAAGAGAGCAATATTCAACCATTTGTCAAGCAAATTGATACGGTGGCTGCTGAATGGCCGGCTACGACAAATTATCTTTATCTCACGTATAATGGATCAAGACATGACATTGATTATCCCGGCGGTTATACAATGGTCATTGGTTCAGGCGTATATCGTATAGGAAGTTCAGTGGAATTTGACTGGTGTGCTGTTAGTTGTTTACGAGAGCTTCGCAATCTCGGTAAAAAAACAATCATGATTAATTATAATCCCGAGACTGTCAGCACGGATTACGATATGTCTGATCGATTATATTTTGAAGAAATATCTTTTGAAGTTGTGATGGACATTTA
YMZ146_Leiophron_COL                          ???????????????????????????????????????????????????????????????????????????????????????????????????????????????????????????????????????????????????????????????????????????????????????????????????????????????????????????????????????????????????????????????????????????????????????????????????????????????????????????????????????????????????????????????????????????????????????????????????????????????????????????????????????????????????????????????????????????????????????????????????????????????????????????
YMZ148_Euphoriella_GUA                      TTGGTTTTTGTATAAAATGAAGAATATCATATCATGCTATGAATTATTGGAGAATCTCGGTCAAGGTGTTCTTCCACATGGAGTATTGCTGGGCGCAAAACAAATTGGATTTTCCGATAAACAAATTGCAGTCGCAATAAAGAGCACTGAATTAGCAGTACGTAAACAACGAAAAGAGAGCAATATTCAACCATTTGTCAAGCAAATTGATACGGTAGCCGCCGAATGGCCGGCAACAACGAATTATCTTTATCTTACGTACAATGGATCAAATCATGACATTTGTTATCCAGGTGGTTATACAATGGTCATTGGTTCAGGCGTTTATCGTATTGGAAGTTCAGTGGAATTTGATTGGTGCGCTGTTAGTTGTTTACGAGAACTTCGCAATCTCGGTAAAAAAACAATCATGATTAATTATAATCCCGAGACTGTCAGCACAGATTACGATATGTCTGATCGATTATATTTCGAAGAAATATCTTTTGAAGTTGT------------
YMZ211_Peristenus_dayi_MB                  TTGGTTTTTGTATAAAATGAAAAATATTATTTCGTGTTATGAATTGTTGGAAAATCTCGGTCAAGGTGTTCTTCCACATGCGGTGTTACTGGGCGCAAAACAAATTGGTTTTTCTGATAAACAAATTGCAGGTGCGATAAAGAGTACGGAATTAGCAGTACGTAAACAACGGAAAGAAAGTAATATTCAACCATTTGTTAAGCAAATTGATACAGTGGCTGCTGAATGGCCAGCTACGACGAATTATTTATACCTCACATATAATGGATCAACACACGATATTGATTATCCAGGTGGTTACATCATGGTGATTGGTTCAGGCGTATATCGTATTGGAAGTTCAGTGGAATTTGACTGGTGTGCTGTTAGTTGTTTACGAGAACTTCGTAATCTCGGTAAAAAAACAATCATGGTCAATTATAATCCCGAAACTGTCAGTACAGATTACGATATGTCTGATCGATTATATTTTGAAGAAATATCTTTTGAAGTTGTGATG-ACATTTA
YMZ335_Peristenus_howardi_AB           TTGGTTTTTGCATAAAATGAAAAATATTATTTCGTGTTATGAATTGTTGGAAAATCTCGGTCAAGGTGTTCTTCCACATGCGGTGTTACTGGGCGCAAAACAAATTGGTTTTTCTGATAAACAAATTGCAGGTGCGATAAAGAGTACGGAATTAGCAGTACGTAAACAACGGAAAGAAAGTAATATTCAACCATTTGTTAAGCAAATTGATACAGTGGCTGCTGAATGGCCAGCTACAACGAATTATTTATACCTCACATATAATGGATCAACACACGATATTGATTATCCAGGTGGTTACATCATGGTGATTGGTTCAGGCGTATATCGTATTGGAAGTTCAGTGGAATTTGACTGGTGTGCTGTTAGTTGTTTACGAGAACTTCGTAATCTCGGAAAAAAAACAATCATGGTCAATTATAATCCCGAAACTGTCAGTACAGATTACGATATGTCTGATCGATTATATTTTGAAGAAATATCTTTTGAAGTTGTGATG--------
YMZ341_Peristenus_relictus            TTGGTTTTTGTATAAAATGAAAAATATTATTTCGTGTTATGAATTGTTGGAAAATCTCGGGCCAGGTGTTCTTCCACATGCGGTGTTATTGGGTGCAAAACAAATAGGTTTTTCTGATAAACAAATTGCAGGTGCAATAAAGAGTACGGAATTAGCAGTACGTAAACAACGGAAAGAAAGTAATATTCGACCATTTGTTAAGCAAATTGATACMGTAGCTGCTGAATGGCCAGCTACGACGAATTATTTATATCTCACGTATAATGGATCAACACACGATATTGATTATCCAGGTGGTTACATCATGGTGATTGGTTCAGGCGTATATCGTATTGGAAGTTCAGTGGAGTTTGACTGGTGTGCTGTTAGTTGTTTACGAGAACTTCGTAATCTCGAAAAAAAAACAATCATGATCAATTATAATCCCGAAACTGTCAGTACAGATTACGATATGTCTGATCGATTATATTTTGAAGAAATATCTTTTGAAGTTGTGATG--------
YMZ343_Peristenus_digoneutis        TTGGTTTTTGTATAAAATGAAAAATATTATTTCGTGTTACGAATTGTTGGAAAATCTCGGTCAAGGTGTTCTTCCACATGCAGTGTTACTGGGTGCAAAACAAATTGGTTTTTCTGATAAACAAATTGCAGGTGCGATAAAGAGTACGGAATTAGCAGTACGTAAACAACGGAAAGAAAGTAATATTCGACCATTTGTTAAGCAAATTGATACAGTAGCTGYTGAATGGCCAGCTACGACGAATTATTTATATCTCACGTATAATGGATCAACACACGATATTGATTATCCAGGTGGTTACATCATGGTGATTGGTTCAGGCGTATATCGTATCGGAAGTTCAGTGGAATTTGACTGGTGTGCTGTTAGTTGTTTACGAGAACTTCGTAATCTCGAAAAAAAAACAATCATGGTCAATTATAATCCCGAAACTGTCAGCACAGATTA------------------------------------------------------------
YMZ345_Leiophron_KY                           ???????????????????????????????????????????????????????????????????????????????????????????????????????????????????????????????????????????????????????????????????????????????????????????????????????????????????????????????????????????????????????????????????????????????????????????????????????????????????????????????????????????????????????????????????????????????????????????????????????????????????????????????????????????????????????????????????????????????????????????????????????????????????????????
YMZ346_Peristenus_WI                         ???????????????????????????????????????????????????????????????????????????????????????????????????????????????????????????????????????????????????????????????????????????????????????????????????????????????????????????????????????????????????????????????????????????????????????????????????????????????????????????????????????????????????????????????????????????????????????????????????????????????????????????????????????????????????????????????????????????????????????????????????????????????????????????
YMZ349_Peristenus_IL                         ???????????????????????????????????????????????????????????????????????????????????????????????????????????????????????????????????????????????????????????????????????????????????????????????????????????????????????????????????????????????????????????????????????????????????????????????????????????????????????????????????????????????????????????????????????????????????????????????????????????????????????????????????????????????????????????????????????????????????????????????????????????????????????????
YMZ351_Leiophron_VA                           TTGGTTTTTGTATAAAATGAAGAATATTATATCATACTATGAATTATTAGAGAATCTCGGCCAAGGTGTTCTTCCACATGCGGTATTGTTGGGCGCAAAACAAATTGGATTTTCTGATAAACAAATTGCAGTTGCAATAAAGAGTACGGAATTAGCGGTACGTAAACAACGAAAAGAGAGCAATATTCAACCATTTGTCAAGCAAATTGATACGGTGGCTGCTGAATGGCCGGCAACGACAAATTATCTTTATCTCACATATAATGGATCAAGACATGACATTGATTATCCCGGTGGTTATACAATGGTCATTGGTTCAGGCGTATATCGTATAGGAAGTTCAGTGGAATTTGACTGGTGTGCTGTTAGTTGTTTACGAGAACTTCGCAATCTCGGTAAAAAAACAATCATGATTAATTACAATCCCGAGACTGTCAGCACAGATTACGATATGTCTGATCGATTATATTTTGAAGAAATATCTTTTGAAGTTGTGATGGACATTTA
YMZ356_Peristenus_WI                         ???????????????????????????????????????????????????????????????????????????????????????????????????????????????????????????????????????????????????????????????????????????????????????????????????????????????????????????????????????????????????????????????????????????????????????????????????????????????????????????????????????????????????????????????????????????????????????????????????????????????????????????????????????????????????????????????????????????????????????????????????????????????????????????
YMZ358_Euphoriella_KY                         ???????????????????????????????????????????????????????????????????????????????????????????????????????????????????????????????????????????????????????????????????????????????????????????????????????????????????????????????????????????????????????????????????????????????????????????????????????????????????????????????????????????????????????????????????????????????????????????????????????????????????????????????????????????????????????????????????????????????????????????????????????????????????????????
YMZ359_Euphoriella_FL                         ???????????????????????????????????????????????????????????????????????????????????????????????????????????????????????????????????????????????????????????????????????????????????????????????????????????????????????????????????????????????????????????????????????????????????????????????????????????????????????????????????????????????????????????????????????????????????????????????????????????????????????????????????????????????????????????????????????????????????????????????????????????????????????????
YMZ361_Leiophron_AZ                           ???????????????????????????????????????????????????????????????????????????????????????????????????????????????????????????????????????????????????????????????????????????????????????????????????????????????????????????????????????????????????????????????????????????????????????????????????????????????????????????????????????????????????????????????????????????????????????????????????????????????????????????????????????????????????????????????????????????????????????????????????????????????????????????
YMZ363_Euphoriella_COL                      TTGGTTTTTGTATAAAATGAAGAATATCATATTATGCTATGAATTATTGGAGAGTCTCGGTCAAGGTGTTCTTCCACATGGAGTATTGCTGGGCGCAAAACAAATTGGATTTTCCGATAAACAAATTGCAGTCGCAATAAAGAGCACTGAATTAGCAGTACGTAAACAACGAAAAGAGAGCAATATTCAACCATTTGTCAAGCAAATTGATACGGTAGCCGCCGAATGGCCGGCAACAACGAATTATCTTTATCTTACGTACAATGGATCAAATCATGACATTCGTTATCCAGGTGGTTACACAATGGTAATTGGTTCAGGCGTATATCGTATTGGAAGTTCAGTGGAATTTGATTGGTGCGCTGTTAGTTGTTTACGAGAACTTCGCAATCTCGGTAAAAAAACAATCATGATTAATTATAATCCCGAGACTGTCAGCACAGATTACGATATGTCTGATCGATTATATTTCGAGGAAATATCTTTTGAAGTTGTGATGGACATTTA
YMZ364_Euphoriella_CR                       ???????????????????????????????????????????????????????????????????????????????????????????????????????????????????????????????????????????????????????????????????????????????????????????????????????????????????????????????????????????????????????????????????????????????????????????????????????????????????????????????????????????????????????????????????????????????????????????????????????????????????????????????????????????????????????????????????????????????????????????????????????????????????????????
YMZ365_Euphoriella_CR                       ???????????????????????????????????????????????????????????????????????????????????????????????????????????????????????????????????????????????????????????????????????????????????????????????????????????????????????????????????????????????????????????????????????????????????????????????????????????????????????????????????????????????????????????????????????????????????????????????????????????????????????????????????????????????????????????????????????????????????????????????????????????????????????????
YMZ366_Euphoriella_GUA                      TTGGTTTTTATATAAAATGAAGAATATCATATCATACTATGAATTATTGGAGAATCTCGGTCAGGGTGTTCTTCCACATGGTGTATTGTTGGGTGCAAAACAAATTGGATTTTCTGATAAACAAATTGCAGTCGCAATAAAGAGTACTGAATTAGCAGTACGCAAACAACGAAAAGAGAGCAATATTCAACCATTTGTCAAGCAAATTGATACGGTAGCCGCCGAATGGCCGGCAACAACGAATTATCTTTATCTTACGTACAATGGATCAAATCATGACGTTTGTTATCCAGGTGGTTATACAATGGTCATTGGTTCAGGCGTTTATCGTATTGGAAGTTCAGTGGAATTTGATTGGTGCGCTGTTAGTTGTTTACGAGAGCTTCGCAATCTCGGTAAAAAAACAATCATGATTAATTATAATCCCGAGACTGTCAGCACAGATTACGATATGTCTGATCGATTATATTTCGAAGAAATATCTTTTGAAGTTGTGATGGACATTTA
YMZ367_Leiophron_HON                          ???????????????????????????????????????????????????????????????????????????????????????????????????????????????????????????????????????????????????????????????????????????????????????????????????????????????????????????????????????????????????????????????????????????????????????????????????????????????????????????????????????????????????????????????????????????????????????????????????????????????????????????????????????????????????????????????????????????????????????????????????????????????????????????
YMZ368_Leiophron_VEN                         ???????????????????????????????????????????????????????????????????????????????????????????????????????????????????????????????????????????????????????????????????????????????????????????????????????????????????????????????????????????????????????????????????????????????????????????????????????????????????????????????????????????????????????????????????????????????????????????????????????????????????????????????????????????????????????????????????????????????????????????????????????????????????????????
YMZ370_Euphoriella_PER                      ???????????????????????????????????????????????????????????????????????????????????????????????????????????????????????????????????????????????????????????????????????????????????????????????????????????????????????????????????????????????????????????????????????????????????????????????????????????????????????????????????????????????????????????????????????????????????????????????????????????????????????????????????????????????????????????????????????????????????????????????????????????????????????????
YMZ371_Leiophron_PER                          TTGGTTTTTGTATAAAATGAAGAATATCATATCATGCTATGAATTATTGGAGAATCTCGGTCAAGGTGTTCTTCCACATGGGGTATTGCTGGGCGCAAAACAAATTGGATTTTCCGATAAACAAATTGCAGTCGCAATAAAGAGCACTGAATTAGCAGTACGTAAACAACGAAAAGAGAGCAATATTCAACCATTTGTCAAGCAAATTGATACGGTGGCCGCTGAATGGCCGGCAACAACGAATTATCTTTATCTTACGTACAATGGATCAATCCATGACATTTGTTATCCAGGTGGTTATACAATGGTCATTGGTTCAGGCGTATATCGTATTGGAAGTTCAGTGGAATTTGATTGGTGCGCTGTTAGTTGTTTACGAGAACTTCGCAATCTCGGTAAAAAAACAATCATGATTAATTATAATCCCGAGACTGTCAGCACAGATTATGATATGTCTGATCGATTATATTTCGAAGAAATATCTTTTGAAGTTGTGATGGACATTTA
YMZ372_Peristenus_PER						???????????????????????????????????????????????????????????????????????????????????????????????????????????????????????????????????????????????????????????????????????????????????????????????????????????????????????????????????????????????????????????????????????????????????????????????????????????????????????????????????????????????????????????????????????????????????????????????????????????????????????????????????????????????????????????????????????????????????????????????????????????????????????????
YMZ373_Leiophron_THA                          TTGGTTTTTGTATAAAATGAAAAATATTATATCATACTATGAATTATTAGAGAATCTTGGTCAAGGTATTCTTCCACATGCGGTATTGTTGGGCGCAAAACAAATTGGATTTTCCGATAAACAAATTGCAGTGGCAATAAAAAGTACGGAGTTAGCAGTACGTAAACAACGAAAAGAGAGTAATATTCAACCATTTGTCAAGCAAATTGATACGGTGGCTGCTGAATGGCCGGCAACGACAAATTATCTTTATCTCACGTATAATGGATCAAGACATGATATTGATTATCCAGGTGGTTATACAATGGTCATTGGTTCAGGCGTATATCGTATAGGAAGTTCAGTGGAATTTGATTGGTGTGCTGTCAGTTGTTTACAAGAACTTCGCAATCTCGGTAAAAAAACAATCATGATTAATTATAATCCCGAAACTGTCAGTACAGATTACGATATGTCCGATCGATTATATTTTGAAGAAATATCTTTTGAAGTTGTGATGGACATTTA
YMZ375_Leiophron_KEN                          ???????????????????????????????????????????????????????????????????????????????????????????????????????????????????????????????????????????????????????????????????????????????????????????????????????????????????????????????????????????????????????????????????????????????????????????????????????????????????????????????????????????????????????????????????????????????????????????????????????????????????????????????????????????????????????????????????????????????????????????????????????????????????????????
YMZ376_Leiophron_THA                          ???????????????????????????????????????????????????????????????????????????????????????????????????????????????????????????????????????????????????????????????????????????????????????????????????????????????????????????????????????????????????????????????????????????????????????????????????????????????????????????????????????????????????????????????????????????????????????????????????????????????????????????????????????????????????????????????????????????????????????????????????????????????????????????
YMZ377_Leiophron_THA                          TTGGTTTTTATACAAAATGAAGAATATTATATCGTGTTATGACTTATTGGAGAATCTCGGTCATGGTATTCTTCCACATGCAATATTACTGGGCGCAAAACAAATTGGATTTTCCGATAAACAAATTGCAGTTGCAATAAAGAGTACGGAATTAGCGGTACGGAAACAACGAAAAGAGAGTAATATTCAACCATTTGTCAAACAAATTGATACGGTGGCTGCTGAATGGCCGGCAACGACAAATTATCTTTATCTCACGTATAATGGATCAAAACATGACATCGATTATCCAGGTGGTTATACAATGGTCATTGGCTCAGGCGTATATCGTATTGGAAGTTCAGTGGAATTTGACTGGTGTGCTGTGAGTTGTTTACGAGAACTTCGTAATCTCGGTAAAAAAACAATCATGATTAATTATAATCCTGAGACTGTCAGCACAGATTACGATATGTCTGATAGATTATATTTCGAAGAAATATCTTTTGAAGTTGTGATGGACATTTA
YMZ378_Leiophron_THA                          ATGGTTTTTGTATAAAATGAAGAATATTATTTCGTATTATGAATTATTAGAGAATCTCGGCCAAGGTGTTCTTCCACATGCGATATTGCTGGGCGCAAAACAAATTGGATTTTCCGATAAACAAATTGCAGTGGCAATAAAGAGTACGGAATTAGCGGTACGTAAACAACGAAAAGAGAGCAATATTCAACCATTTGTCAAGCAAATTGATACGGTGGCTGCTGAATGGCCGGCAACGACAAATTATCTTTATCTCACGTATAATGGATCAAAACATGACATTGATTATCCCGGTGGTTATACGATGGTCATTGGTTCCGGCGTATATCGTATAGGAAGTTCAGTGGAATTTGACTGGTGTGCTGTTAGTTGTTTACGCGAACTTCGCAATCTCGGTAGAAAAACAATCATGATTAATTATAATCCCGAGACTGTCAGCACAGATTACGATATGTCTGATCGATTATATTTTGAAGAAATATCTTTTGAAGTTGTGATGGACATTTA
YMZ380_Leiophron_CON                          ATGGTTTTTGCATAAAATGCAGAATATTATACTTCACTATGAATTATTGGAGAATCTCGGTCAAGGTGTTCTTCCGCATGCAGTATTGTTACGTGCAAAACAAATTGGATTTTCCGATAAACAAATCGCAGTTGCAATAAAGAGTACGGAATTAGCGGTACGTAAACAACGCAAAGAGAGCAATATTCAACCATTTGTTAAGCAAATTGATACGGTGGCTGCTGAATGGCCGGCAACGACAAATTATTTATATCTCACGTATAATGGATCAAGACATGATATTGATTATCCAGGTGGTTACACAATGGTCATTGGTTCAGGCGTATATCGCATAGGAAGTTCAGTAGAGTTTGATTGGTGTGCTGTTAGTTGTTTACGAGAACTTCGCAATCTTGGTAAAAAAACAATAATGATTAATTATAATCCCGAAACTGTCAGTACAGATTACGATATGTCCGATCGATTATATTTTGAAGAAATATCATTTGAAGTTGTGATGGACATTTA
YMZ382_Leiophron_KOR                          TTGGTTTTTGTACAAAATGAAGAATATTATATCATACTATGAATTACTAGAGAATCTCGGTCAAGGTGTTCTTCCACATGCAGTATTGCTGGGCGCAAAACAAATTGGATTTTCCGATAAACAAATTGCAGTTGCAATAAAGAGTACGGAATTAGCAGTACGTAAACAACGAAAAGAAAGCAATATTCAACCGTTTGTCAAGCAAATTGATACGGTGGCTGCTGAATGGCCGGCAACGACAAATTATCTTTATCTCACGTATAATGGATCAAGACATGACATTGATTATCCAGGTGGTTACACAATGGTCATTGGTTCAGGTGTATATCGTATAGGAAGTTCAGTGGAATTTGATTGGTGTGCTGTTAGTTGTTTACGAGAACTTCGCAATCTCGGTAAAAAAACAATCATGATTAATTATAATCCTGAAACTGTCAGCACAGATTACGATATGTCTGATCGATTATATTTTGAAGAAATATCTTTTGAAGTTGTGATGGACATTTA
YMZ383_Leiophron_KOR                          TTGGTTTTTACATAAAATGAAGAATATTATATCTTACTATGAATTATTAGAGAATCTCGGTCAAGGTGTGCTTCCACATGCGGTATTGCTGGGTGCGAAACAAATTGGGTTTTCCGATAAACAAATTGCAGTTGCAATTAAGAGCACGGAATTAGCGGTACGTAAACAACGAAAAGAGAGCAATATTCAACCATTTGTCAAGCAAATTGATACGGTGGCTGCTGAATGGCCGGCAACGACAAATTATCTTTATCTCACGTATAATGGTTCAAGACATGACATTGATTATCCCGGTGGTTATACAATGGTCATTGGTTCAGGCGTATATCGAATAGGAAGTTCAGTGGAATTTGACTGGTGTGCTGTCAGTTGTTTACGAGAACTTCGCAATCTCGGTAAAAAAACAATCATGATTAATTATAATCCCGAGACTGTCAGCACGGATTACGATATGTCTGATCGATTATATTTTGAAGAAATATCTTTTGAAGTTGTGATGGACATTTA
YMZ384_Leiophron_KOR                          ???????????????????????????????????????????????????????????????????????????????????????????????????????????????????????????????????????????????????????????????????????????????????????????????????????????????????????????????????????????????????????????????????????????????????????????????????????????????????????????????????????????????????????????????????????????????????????????????????????????????????????????????????????????????????????????????????????????????????????????????????????????????????????????
YMZ385_Leiophron_KOR                          ???????????????????????????????????????????????????????????????????????????????????????????????????????????????????????????????????????????????????????????????????????????????????????????????????????????????????????????????????????????????????????????????????????????????????????????????????????????????????????????????????????????????????????????????????????????????????????????????????????????????????????????????????????????????????????????????????????????????????????????????????????????????????????????
YMZ386_Leiophron_CON                          ???????????????????????????????????????????????????????????????????????????????????????????????????????????????????????????????????????????????????????????????????????????????????????????????????????????????????????????????????????????????????????????????????????????????????????????????????????????????????????????????????????????????????????????????????????????????????????????????????????????????????????????????????????????????????????????????????????????????????????????????????????????????????????????
YMZ388_Leiophron_pallidistigma_KOR ???????????????????????????????????????????????????????????????????????????????????????????????????????????????????????????????????????????????????????????????????????????????????????????????????????????????????????????????????????????????????????????????????????????????????????????????????????????????????????????????????????????????????????????????????????????????????????????????????????????????????????????????????????????????????????????????????????????????????????????????????????????????????????????
YMZ390_Leiophron_KOR                          ???????????????????????????????????????????????????????????????????????????????????????????????????????????????????????????????????????????????????????????????????????????????????????????????????????????????????????????????????????????????????????????????????????????????????????????????????????????????????????????????????????????????????????????????????????????????????????????????????????????????????????????????????????????????????????????????????????????????????????????????????????????????????????????

[COI_aligned]
07_Yves_Leiophron_PNG                                     TGTATTTTTTATTTGGGATTTGAGCAGGAATAATAGGGTTGGCTTTGAGTATACTTATTCGTATAGAATTGTCAATTTCTGGTAATTTGATTGGTAGGGATCAGATTTATAATAGGGTTGTCACTTCTCATGCTTTTGTAATAATTTTTTTTATAGTTATACCTATTATAATTGGGGGGTTTGGTAATTGATTAATTCCGCTGATAATGGGGGCTCCTGATATAGCTTTCCCTCGAATAAATAATATAAGGTTTTGGTTACTTCCTCCTTCTATATTAATATTGGTTTTGGGGGGTGTTGTAGGATTGGGAGCAGGAACTGGTTGAACTGTTTATCCCCCATTATCATTAAATTTAAGACATTCTAGAATATCAGTAGATTATACTATTTTTTCTTTACATTTAGCAGGGGTATCTTCTATTATGGGGGCTGTAAATTTTATTACAACTGTTTATAATATACGATTGTTAGGGTTAAAGATGGATAATATTTCTTTATTTTCTTGATCAGTTTATATTACAGCTTTATTATTATTATTATCTTTACCAGTATTAGCTGGGGCAATTACTATATTATTAACTGATCGTAATTTAAATACAAGATTTTTTGATCCCTCTGGGGGGGGGGATCCAGTATTGTATCAACATT--
08_Yves_Leiophron_PNG                                     TATATTTTGTTTTTGGAGTTTGATCTGGATTTTTAGGTTTATCAATAAGGATAATTATTCGTATAGAATTATCTATGGTTGGTAGATTAATTGGTAATGACCAGATTTATAATAGTATTGTCACAGCTCATGCTTTTGTGATAATTTTTTTTATAGTTATACCAATTATAATTGGTGGGTTTGGAAATTGGTTGATTCCTTTAATAATAGGAGCTCCTGATATAGCTTTTCCTCGTATGAATAATATAAGATTTTGATTATTACCTCCTTCTTTATTTTTATTATTATTAAGAAGAATAATAGGAACGGGAGTAGGAACTGGGTGAACTGTTTATCCCCCGTTATCTCTTAGATCTAGACATTCTGGCATGTCAGTTGATTTGGCAATTTTTTCTTTACATTTAGCAGGTATATCATCTATTATAGGGGCAATTAATTTTATTTCAACAATTATTAATATACGATTGTTAGGTTTAAAAATAGATAATGTTTCTTTATTTACTTGATCTGTTAATATTACTGCATTTTTATTATTGTTATCATTACCAGTTTTAGCTGGAGCAATTACTATATTATTGACTGATCGTAATTTAAATACTAGATTTTTTGATCCTTCGGGTGGGGGGGATCCAATTTTATATCAGCATTTA
10_Yves_Leiophron_PNG                                     TATATTTTATTTTTGGGGTTTGAGCTGGGTTTTTAGGTTTGTCTATAAGAATAATTATTCGTATAGAGTTATCTATAATTGGGAGATTAATTGGTAATGATCAAATTTATAATAGTGTTGTTACAGCTCATGCTTTTGTAATAATTTTTTTTATAGTCATACCCATTATAATTGGTGGATTTGGTAATTGATTAATTCCTTTAATAATAGGAGCGCCTGATATAGCTTTCCCTCGAATAAATAATATGAGATTTTGGTTATTACCTCCTTCTTTATTTTTATTATTATTGAGTAGTATGACAGGAGTGGGAGCGGGGACTGGTTGGACGGTGTATCCTCCTTTATCTTTAAATGTGAGACATGGGGGGGTATCAGTTGATTTAGCAATTTTTTCTTTACATTTAGCTGGGATATCTTCAATTATAGGTGCAATTAATTTTATTTCTACAATTATAAATATGCGTTTATTAGGGTTAAAAATAGATAATATTTCTTTATTTATTTGATCTGTAAATATTACAGCGGTATTATTGTTGTTATCTTTACCTGTGTTAGCAGGGGCTATTACTATATTATTAACTGATCGAAATTTAAATACTAGATTTTTTGATCCATCTGGGGGGGGGGATTCTA-----------------
AB016_Peristenus_KS                                    TATATTTTATATTTGGATTTTGATCCGGGATATTGGGAATATCTATGAGAATAATTATTCGAATAGAATTAGGAACTTCAGGAAATTTAATTGGGAATGATCAGATTTATAACATGATTGTAACAGCTCATGCTTTTGTAATGATTTTTTTTATAGTAATACCAATTATAATTGGTGGATTTGGGAATTGGTTAATTCCTTTAATATTAGGAGCTCCAGATATAGCTTTTCCTCGTATAAATAATATAAGATTTTGATTACTTCCACCTTCTTTAATAATATTATTAATAAGAAGAATAATTGGGTTAGGGGCTGGGACAGGATGAACAGTTTATCCCCCCTTATCTTTAAATATAAGACATTCTAGTATATCGGTAGATTTAGCTATTTTTTCTTTACATTTAGCTGGAATTTCTTCAATTATAGGGGCTATTAATTTTATTACTACGGTTTTAAATATACGTTTAATAGGATTAAAAATAGATAATATTTCTTTATTTATTTGGTCAGTTAATATTACTGCATTATTATTATTATTATCATTGCCTGTTTTAGCAGGGGCAATTACAATGTTGTTAACAGATCGAAATTTAAATACTTCATTTTTTGATCCGGCTGGTGGGGGAGACCCAATTTTATATCAACATTTA
AB020_Peristenus_KY                                    TATATTTTATATTTGGATTTTGGTCTGGGATACTGGGGATATCTATAAGAATAATTATTCGAATAGAGTTAGGAACCTCGGGGAATTTAATTGGGAATGATCAGATTTATAATATAATTGTAACAGCTCATGCTTTTGTAATAATTTTTTTTATAGTTATACCAATTATAATTGGTGGATTTGGTAATTGATTAATTCCTTTAATATTAGGAGCCCCAGATATAGCCTTCCCACGGATAAATAATATGAGATTTTGATTACTTCCCCCTTCTTTAATAATATTATTAATAAGAAGAATAATTGGATTAGGAGCTGGGACTGGATGAACAGTTTATCCCCCCCTATCTTTAAATATAAGACATTCTAGAATATCGGTAGATTTGGCTATTTTTTCTTTACATTTAGCTGGAATTTCTTCAATTATAGGGGCTATTAATTTTATTACTACAGTTTTGAATATACGTTTAATAGGATTAAAAATAGATAATATTTCTTTATTTATTTGATCAGTTAATATTACTGCATTATTATTATTATTGTCTTTGCCTGTCTTAGCGGGAGCAATTACAATATTATTAACAGATCGAAATTTAAATACTTCATTTTTTGATCCGGCTGGTGGGGGGGATCCAATTTTATATCAACATTTA
AB023_Peristenus_KY                                    TATATTTTATATTTGGATTTTGATCTGGGATATTGGGGATATCTATAAGAATAATTATTCGAATAGAATTAGGAATTTCGGGGAATTTAATTGGGAATGATCAGATTTATAATATGATTGTAACAGCTCATGCTTTTGTAATGATTTTTTTTATGGTAATACCAATTATAATTGGTGGGTTTGGAAATTGGTTAATTCCTTTAATATTGGGAGCCCCAGATATAGCTTTTCCACGGATAAATAATATAAGATTTTGGTTACTTCCCCCATCTTTAATAATATTATTAATAAGAAGGATAATTGGGTTAGGAGCTGGAACAGGATGAACAGTTTATCCCCCCTTATCTTTAAATATAAGACATTCTGGTATATCGGTAGATTTAGCTATTTTTTCTTTACATTTAGCTGGAATTTCTTCAATTATAGGGGCCATTAATTTTATTACTACGGTTTTAAATATACGTTTAATAGGATTAAAAATAGATAATATTTCTTTATTTATTTGATCAGTTAATATTACTGCATTATTATTATTATTATCATTGCCTGTTTTAGCAGGGGCAATTACAATGTTATTAACAGATCGAAATTTAAATACTTCATTTTTTGATCCGGCTGGTGGGGGGGACCCAGTTTTATATCAACATTTA
AB102_Microctonus                        TATATTTTATTTTTGGAATTTGGGCAGGTATCTTAGGTTTATCAATAAGAATAATTATTCGAATAGAATTAAGAAGAGCTGGGAGGTTAATTGGTAATGATCAAATTTATAATAGAATTGTTACTAGTCATGCTTTTGTAATAATTTTTTTTATAGTTATACCAATTATAATTGGGGGATTTGGTAATTGATTAATTCCGTTAATATTAGGTGCACCAGATATAATATTTCCTCGAATAAATAATATAAGATTTTGATTATTACCTCCTTCTTTATTTTTATTAATTGTTAGTAGATTTTTAAATATTGGGACTGGAACAGGGTGAACTGTTTACCCCCCATTATCATTAAATGTAAGACATGGGGGTATTTCAGTAGATATAAGGATTTTTTCTCTTCATTTAGCCGGAATTTCTTCTATTATAGGGGCAATTAATTTTATTTCAACTATTTTTAATATACGATTAATAGGTTTAATATTAAATAATATTTCTTTATTTATTTGGTCTGTAATAATTACTGCTGTATTATTATTATTGTCATTGCCAGTTTTGGCTGGGGCTATTACTATATTATTAACAGATCGAAATTTGAATACTACATTTTTTGATCCTGCAGGAGGGGGGGATCCTGTTTTATACCAACATTTA
Euph001_Euphorus_pallidistigma_SWE  TATATTTTATTTTTGGATTTTGAGCGGGAGTGTTGGGTTTATCAATAAGAATAATTATTCGTATAGAGTTATCAATAGTGGGGAGATTAATTGGTAATGATCAAATTTATAATAGTGTTGTTACTGCACATGCATTTGTAATAATTTTTTTTATAGTGATACCAATTATAATTGGTGGGTTTGGAAATTGGTTAATTCCTTTAATAATAGGAGCCCCTGATATGGCTTTCCCTCGAATAAATAATATAAGATTTTGGCTTTTACCCCCTTCTTTATTTTTATTGTTATTAAGAAGATTAATAGGGGTAGGGGCAGGTACAGGATGAACTGTTTACCCTCCTTTATCATTAAATTTAAGTCATTCTGGTATATCCGTAGATTTAGCTATTTTTTCTTTACATTTAGCTGGGATATCTTCTATTATAGGTGCTATTAATTTTATTTCTACTATTTTAAATATACGTTTATTAGGAATAAAAATAGATAATATTTCTTTATTTATTTGATCAGTTAATATTACGGCGGTATTATTGTTATTATCCTTACCAGTTTTAGCTGGAGCTATTACTATATTATTAACTGATCGAAATTTAAATACAAGATTTTTTGACCCATCTGGAGGTGGGGATCCAATTTTATATCAGCATTTA
Euph017_Peristenus_JAP                       TATATTTTATATTTGGAATTTGAGCTGGGATATTAGGATTATCAATAAGAATAATTATTCGAATAGAATTAGGAGTTGCAGGTAATTTAATTGGTAATGATCAAATTTACAATATAATTGTCACATCTCATGCATTTGTAATAATTTTTTTTATAGTTATACCAATTATAATTGGAGGATTTGGAAATTGGTTAGTTCCTATAATATTAGGTGCTCCTGATATAGCTTTTCCTCGAATAAATAATATGAGATTTTGATTATTATTTCCTTCATTAATAATATTATTGTTAAGAAGAATAATTGGGTTAGGAGCTGGAACAGGGTGAACAGTTTATCCTCCTTTATCTATAAATATAAGACATTCTAGGATTTCAGTAGATTTAGCAATTTTTTCTTTACATTTAGCTGGTATTTCTTCAATTATAGGGGCTGTAAATTTTATTTCTACAATTTTAAATATACGTTTAATAGGATTAAAAATAGATAATATTTCTTTATTTATTTGATCTGTAAATATTACTGCGTTATTATTGTTATTATCATTACCTGTTTTAGCTGGGGCTATTACAATACTATTAACAGATCGAAATTTAAATACATCTTTTTTTGATCCAGCTGGTGGAGGAGATCCTGTTTTATATCAACATTTA
Euph020_Peristenus_SWE                       TATATTTTATATTTGGATTTTGAGCCGGAATGTTAGGTATGTCAATAAGAATAATTATTCGAATAGAGTTAGGAACTTCTGGTAATTTAATTGGGAATGATCAGATTTATAATGTTATTGTTACAGCTCATGCTTTTGTGATAATTTTTTTTATAGTGATACCAATTATAATTGGAGGGTTTGGTAACTGGTTAATTCCTTTAATACTTGGAGCTCCTGATATAGCGTTCCCTCGAATAAATAATATGAGATTTTGGTTACTTCCTCCTTCTTTAATAATGTTATTAATAAGAAGAATAATTGGGCTAGGGGCTGGGACAGGATGGACAGTCTATCCCCCATTATCTTTGAATATGAGGCATTCTAGGATGTCAGTAGATTTGGCTATTTTTTCTTTACATTTAGCCGGGATTTCTTCAATTATAGGGGCAATTAATTTTATTACTACAGTTTTAAATATACGTTTAATAGGATTGAAAATAGATAATATTTCTTTATTTGTTTGATCTGTTAATATTACTGCTTTATTACTATTATTATCATTACCTGTTTTAGCGGGAGCAATTACTATATTATTAACAGATCGAAATTTAAATACCTCTTTTTTTGATCCGGCTGGGGGGGGGGACCCCATTTTATACCAACATTTG
Euph083_Peristenus_HUN                       TATATTTTATATTTGGATTTTGGGCTGGTATATTAGGTTTATCCATAAGTATAATTATTCGGATAGAATTGGGGGTACCTGGTAATTTAATTGGTAATGATCAAATTTATAATATAATTGTTACAGCTCATGCTTTTGTAATAATTTTTTTTATAGTTATACCAATTATAATTGGTGGATTTGGTAATTGATTAGTACCATTAATATTAGGAGCTCCTGATATAGCCTTTCCTCGAATAAATAATATAAGATTTTGACTACTTCCTCCTTCTTTAATAATATTATTAATAAGAAGATTAATTGGATTAGGGGCAGGGACTGGTTGAACAGTTTATCCACCTTTATCTTTAAATATAAGACATTCAAGTATTTCAGTAGATTTAGCAATTTTTTCTTTACATTTAGCTGGGATTTCTTCAATTATAGGAGCTATTAATTTTATTACAACAGTGTTAAATATACGATTAATAGGATTAAAAATAGATAATATTTCTTTATTTGTTTGGTCAGTTAATATTACTGCTTTATTATTATTATTATCATTACCAGTTTTAGCAGGAGCAATTACTATATTATTAACTGATCGTAATTTAAATACTTCATTTTTTGATCCTGCAGGTGGGGGGGATCCAATTTTATACCAACATTTA
Euph162_Leiophron_apicalis_SWE                 TATATTTTTTATTCGGAATTTGGGCGGGTATAGTTGGTTTATCTTTAAGAATAATTATTCGGATGGAGTTATCTGTTGCGGGTAGGTTTATCGGTAATGATCAAATTTATAATAGGATTGTTACAGCTCATGCTTTTATTATAATTTTTTTTATGGTTATACCAATTATAATTGGTGGGTTTGGAAATTGATTAGTTCCTTTAATAATAGGTGCTCCTGATATAGCTTTCCCACGTATAAATAATATAAGATTTTGATTATTACCTCCTTCTTTATTAATATTATTATTAAGTAGATTAATAGGAGTTGGGGCAGGTACTGGTTGAACCGTTTATCCTCCTTTATCTTTAAGTATAAGTCATTCAGGTATATCTGTAGATTTTGCTATTTTTTCTTTGCATCTGGCTGGGATATCTTCAATTATAGGGGCTATTAATTTTATCTCTACAGTTTATAATATGCGGTTATTAGGGTTGAATATAGATAATATTTCTTTATTTGTTTGGTCTGTGAATATTACTGCTTTATTATTATTATTGTCATTACCAGTGTTAGCTGGGGCTATTACAATATTATTAACTGATCGTAATTTAAATACTAGATTTTTTGATCCTTCAGGAGGGGGGGATCCTATTTTATACCAACATTTA
JS01000218_Townesilitus                 ??????????????????????????????????????????????????????????????????????????????????????????????????????????????????????????????????????????????????????????????????????????????????????????????????????????????????????????????????????????????????????????????????????????????????????????????????????????????????????????????????????????????????????????????????????????????????????????????????????????????????????????????????????????????????????????????????????????????????????????????????????????????????????????????????????????????????????????????????????????????????????????????????????????????????????????????????????????????????????????????????????????
JS01000238_Leiophron_fascipennis_SWE           TATATTTTTTATTTGGGGTTTGGTCTGGGATAGTTGGGTTATCATTAAGTATAATCATTCGAATAGAATTATCTGTTGTTGGTAGTTTAATTGGTAATGATCAAATTTATAATAGTGTTGTAACTTCACATGCTTTTATTATAATTTTTTTTATAGTGATACCAATTATAATTGGGGGGTTTGGAAATTGATTAGTTCCATTAATAATAGGGGCTCCGGATATAGCTTTTCCTCGTATAAATAATATAAGATTTTGACTTCTTCCTCCTTCTTTATTTATATTATTATTAAGAATAATAATAGGGATAGGGGCAGGTACTGGGTGAACAGTTTATCCCCCATTATCTTTAAATTTAAGTCATTCTAGAATGTCTGTTGATTTTACTATTTTTTCATTACATTTGGCAGGGATATCTTCAATTATAGGGGCTATTAATTTTATATCAACTATTTTTAATATGCGTTTATTAGGTTTAAAAATAGATAATATTTCTTTATTTGTTTGGTCAGTTAATATTACTGCTTTATTATTATTATTATCTTTACCAGTTTTAGCTGGAGCTATTACTATGTTACTAACTGATCGTAATTTAAATACAAGATTTTTTGATCCTTCAGGTGGTGGAGATCCAATTTTATATCAACATTTA
JS01000242_Leiophron_SWE                     TATATTTTATTTTTGGAGTATGGGCGGGGATATTGGGTTTATCAATAAGGATAATTATTCGTATAGAGTTATCAATAGTTGGTAGATTAATTGGTAATGATCAAATTTATAATAGTATTGTTACAGCTCATGCTTTTATTATAATTTTTTTTATAGTTATACCTGTAATAATTGGGGGGTTTGGAAATTGATTAGTTCCTTTAATAATAGGGGCCCCAGATATAGCTTTCCCTCGAATAAATAATATAAGATTTTGATTATTACCTCCTTCATTAATTTTATTATTATTAAGAGGTTTTATAGGAAGAGGGGCAGGTACTGGTTGAACTGTGTATCCTCCATTATCTTTAAATATAAGACATTCTGGTATATCAGTAGATTTAGCAATTTTTTCTTTACATTTAGCAGGAATATCATCTATTATAGGAGCTATTAATTTTATTTCGACAATTTTTAATATGCGATTATTAGGTTTAAAGATAGATAATATTAGTTTATTTTCTTGGTCTGTAAATATTACGGCTTTTTTATTATTATTATCATTACCAGTTTTAGCAGGAGCTATTACAATATTATTAACTGATCGAAATTTAAATACTAGATTTTTTGATCCTTCTGGTGGTGGAGATCCAATTTTATATCAACATTTA
JS01000267_Leiophron_FRGU                     TATATTTTTTATTGGGGGTTTGGTCGGGAATATTTGGATTATCATTAAGTTTATTAATTCGAATGGAATTATCTACTTTAGGTAAATTAATTGGGAATGATCAGATTTATAATATACTTGTTACAGCTCATGCTTTTATTATAATTTTTTTTATAGTTATACCAATTATAATTGGAGGATTTGGTAATTGGTTAATTCCTTTAATAATGGGTAGTCCTGATATATCTTTTCCTCGAATAAATAATATAAGATTTTGATTATTACCTCCTTCATTAATGTTATTAATTTTGGGGATATTAATAAGTTCGGGGTCTGGGACTGGGTGAACAATTTATCCTCCATTGTCTTTAAGAATAAGACATTCTGGCGTATCAGTTGATTTTACTATTTTTTCTTTGCATATAGCAGGGGTATCTTCAATTATAGGGGCGATTAATTTTATTTCAACAATTATAAATATACAATTATATGGGTTGAAAATAGAAAATATTACTTTATTTGTTTGGTCAGTGTTAATTACAGCTTTTTTACTTTTGTTATCATTACCTGTTTTAGCTGGGGCTATTACTATGTTGTTAACTGATCGTAATTTAAATACAAGATTTTTTGATCCTTCAGGAAGTGGGGACCCAGTTTTATACCAGCATTTA
JS01000499_Mama_mariae_RUS                    TATATTTTATTTTTGGAGTTTGAGCAGGGATAGTAGGACTATCTTTGAGAATTTTAATTCGGATAGAATTATCTATAGTGGGGAGATTTATTGGTAATGATCAAATTTATAATAGAATTGTTACTGCTCATGCTTTTGTAATAATTTTTTTTATGGTGATACCAATTATAATTGGTGGATTTGGGAATTGATTAATTCCTTTAATAATAGGTGCCCCTGACATGGCTTTCCCTCGTATAAATAATATAAGATTCTGATTGTTACCCCCTTCTTTATTTTTATTATTATTAAGGAGGATAATTAGGCTAGGGGCAGGGACTGGTTGGACAGTTTATCCCCCTTTATCTTTAAATTTAAGTCATTCTGGGATATCAGTTGATATATCAATTTTTTCTTTACATTTAGCGGGTATATCATCTATTATAGGGGCAATTAACTTTATTTCTACAATTTTTAATATACGTTTATTAGGATTAAAAATAGATAACATTTCTTTATTTGTCTGGTCAGTCAATATTACAGCCTTTTTATTATTATTATCTTTACCAGTTTTAGCAGGAGCAATTACAATATTATTGACTGATCGAAATTTAAATACAAGGTTTTTTGATCCTTCGGGTGGTGGAGATCCAATTTTATACCAGCATTTA
JS01000515_Euphoriana_dispar_RUS           ----------------------------------------------------------------------------------------------TAATGATCAGATTTATAATAGAATTGTTACTGCNCATGCTTTTATTATAATTTTTTTTATAGTTATACCTATTATAATTGGAGGGTTTGGAAATTGACTTGTACCTTTAATAATAGGTGCTCCTGATATAGCATTTCCACGAATAAATAATATGAGATTTTGACTATTACCTCCTTCTTTATTATTATTGTTATTAAGAAGAATAATAGGAAGAGGAGCTGGAACTGGGTGAACAGTTTATCCTCCTTTATCATTAAATTTAAGTCATCCAAGTATATCAGTAGATTTTGTGATTTTTTCTTTACATTTAGCAGGGATATCTTCTATTATAGGGGCAATTAATTTTATTTCAACAATTTTTAATATACCGTTATTAGGTTTAAAAATAGATAATATTTCTTTATTTGTTTGATTAGTTAATATTACAGCTTTATTATTATTATTATCGTTACCTGTATTAGCTGGAGCTATTACAATATTATTAACTGATCGAAATTTAAATACAAGATTTTTTGATCCTTCAGGGGGAGGGGATCCTATTTTATACCAACATTTA
JS01000538_Euphorus_duploclaviventris_SWE TATATTTTATTTTTGGATTTTGATCGGGGATATTAGGACTATCATTGAGAATAATTATTCGTATAGAATTAACTGCGTTAGGTAGTCTTATTGGCAATGATCAAATTTATAATAGAATTGTCACTGCACATGCTTTTATTATAATTTTTTTTATAGTAATGCCTGTAATAATTGGTGGGTTTGGAAATTGATTAATTCCTTTAATAATAGGAGCTCCTGATATAGCTTTCCCCCGAATAAATAATATAAGATTTTGGTTGTTACCTCCTTCATTATTATTATTATTGTTGAGAAGAATTATAGGTACTGGTGCGGGGACTGGTTGAACTGTGTATCCCCCCTTATCTTTAAATTTAAGTCATGCAGGAATATCTGTAGATTTAGCTATTTTTTCTTTACATTTAGCAGGAATATCTTCAATTATAGGGGCAATTAATTTTATTACTACTATTATTAATATACGTTTATTAGGGTTAAAAATAGATAATATTTCTTTATTTACATGATCAGTTAATATTACAGCAATTTTATTGTTATTATCTTTACCTGTTTTGGCAGGTGCAATTACTATATTATTAACTGATCGAAATTTAAATACAAGATTTTTTGACCCTTCTGGTGGTGGGGATCCAATTTTGTATCAGCATTTA
JS01000539_Euphorus_oblitus_SWE           TATATTTTATTTTTGGTATTTGATCTGGGGTATTGGGTTTATCAATAAGTATAATTATTCGTATAGAATTATCTGTATTAGGAAGTTTAATTGGTAATGATCAAATTTATAATAGAATTGTTACTGCTCATGCTTTTATTATAATTTTTTTTATAGTTATGCCTATTATAATTGGTGGGTTTGGTAATTGGTTAATTCCTTTAATAATAGGTGCTCCTGATATAGCTTTCCCTCGTATAAATAATATAAGATTTTGGTTGCTCCCTCCATCGTTATTTTTATTGTTGTTAAGAAGAGTTATAGGGAGTGGAGCTGGTACGGGGTGAACAGTTTATCCTCCATTATCTTTAAATTTGAGACATTCAGGTATGTCTGTAGATTTAGCAATTTTTTCTTTACATTTAGCAGGTATATCTTCAATTATAGGAGCAATTAATTTTATTTCTACAATTATTAATATACGTTTGTTAGGGTTAAAAATAGATAATATTTCTTTATTTACTTGATCAGTTAATATTACAGCAGTCCTACTTTTACTATCATTACCGGTGTTAGCAGGTGCAATTACTATATTATTAACTGATCGAAATTTAAATACAAGATTTTTTGATCCTTCTGGTGGAGGGGACCCAATTTTGTATCAACATTTA
JS01000540_Euphoriella_deficiens_SWE TATATTTTTTATTTGGTATTTGAGCTGGAATAGTAGGTTTATCTTTAAGAATAATTATTCGAATAGAATTATCTATAAGTGGAAGATTTATTGGGAATGATCAAATTTATAATAGTATTGTTACAGCTCATGCTTTTATTATAATTTTTTTTATAGTTATACCAATTATAATTGGTGGATTTGGAAATTGATTAGTTCCTTTAATAATAGGTGCACCTGATATAGCTTTCCCCCGAATAAATAATATAAGATTTTGATTATTACCTCCTTCATTAATTTTATTATTATTAAGAAGAATAATAGGAGTTGGAGCAGGAACTGGATGAACAGTTTATCCCCCTTTATCATTAAATATAAGTCATTCAGGAATATCAGTAGATTTTGCTATTTTTTCTTTACATATAGCAGGAGCATCTTCAATTATAGGAGCAATTAATTTTATTTCAACTGTGTTAAATATACGATTATTAGGATTGAAAATAGATAATATTTCTTTATTTGTTTGGTCTGTGAATATTACAGCATTATTATTATTATTATCTTTACCTGTATTAGCTGGTGCTATTACAATATTATTAACAGATCGAAATTTAAATACTAGATTTTTTGATCCTTCAGGAGGGGGGGATCCAATTTTATATCAGCATTTA
JS01000542_Leiophron_reclinator_SWE                     TATATTTTATTTTTGGAGTTTGAGCAGGGATAGTAGGGCTATCTTTGAGAATTTTAATTCGGATAGAATTATCTATAGTGGGGAGATTTATTGGTAATGATCAAATTTATAATAGAATTGTTACTGCTCATGCTTTTGTAATAATTTTTTTTATGGTGATACCAATTATAATTGGCGGATTTGGGAATTGATTAATTCCTTTAATAATAGGTGCTCCTGACATGGCTTTCCCTCGTATAAATAATATAAGATTCTGATTGTTACCCCCTTCTTTATTTTTATTATTATTAAGGAGGATAATTAGGCTAGGGGCAGGGACTGGTTGGACAGTTTATCCCCCTTTATCTTTAAATTTAAGTCATTCTGGGATATCAGTTGATATATCAATTTTTTCTTTACATTTAGCGGGGATATCATCTATTATAGGGGCAATTAATTTTATTTCTACAATTTTTAATATACGTTTATTAGGATTAAAAATAGATAACATTTCTTTATTTGTCTGGTCAGTCAATATTACAGCCTTTTTATTATTATTATCTTTACCAGTTTTAGCAGGAGCAATTACAATATTATTGACTGATCGAAATTTAAATACAAGGTTTTTTGATCCTTC----------------------------------
JS01000547_Euphoriella_MAD                 TATATTTTATTTTTGGAGTATGAGCAGGTGTACTAGGGTTATCTATAAGGATACTTATTCGTATAGAATTATCTATAGTTGGGAGATTAATTGGTAATGATCAGATTTATAATACTATTGTTACTGCACATGCTTTTATTATAATTTTTTTTATAGTTATACCAATCATAATTGGTGGTTTTGGAAATTGATTAGTTCCTCTTATAATAGGAGCTCCTGACATAGCTTTTCCACGAATAAATAATATAAGATTTTGGTTATTACCTCCATCATTGATTTTATTATTATTAAGAAGATTAATTGGTAGAGGTACTGGCACTGGTTGAACAGTTTATCCTCCTTTATCTTTAGGTATGAGACATTCAGGTATGTCAGTTGATTTATCTATTTTTTCTTTACATTTAGCTGGTATATCTTCAATTATAGGGGCAGTTAATTTTATTACAACAATTTTTAATATACGTTTATGTGGATTAAAAATAGATAATATTAGATTATTTGCTTGATCAGTTAATATTACAGCTTTATTATTATTATTATCTTTACCTGTTTTAGCAGGTGCAATTACTATATTATTAACTGATCGTAATTTAAATACAAGATTTTTTGATCCCTCTGGGGGGGGAGACCCCATTCTATATCAACATTTA
JS01000552_Peristenus_SWE                    TATATTTTATATTTGGATTTTGAGCTGGAATGTTAGGTATGTCAATAAGAATAATTATTCGAATAGAGTTAGGGACTTCTGGTAATTTAATTGGGAATGATCAGATTTATAATGTGATTGTTACAGCTCATGCTTTTGTAATAATTTTTTTTATAGTGATACCAATTATAATTGGAGGGTTTGGTAACTGGTTAATTCCTTTAATACTTGGAGCTCCTGATATAGCCTTCCCTCGAATAAATAACATGAGATTTTGGTTACTTCCTCCTTCTTTAATAATGTTATTAATAAGAAGAATAATTGGGCTAGGGGCTGGGACAGGATGGACAGTTTACCCTCCATTATCTTTGAATATGAGACATTCTAGTATGTCAGTAGATTTGGCTATTTTTTCTTTACATTTAGCCGGGATTTCTTCAATTATAGGGGCAATTAATTTTATTACTACAGTTTTAAATATACGTTTAATAGGATTGAAAATAGATAATATTTCTTTATTTGTTTGATCTGTAAATATTACTGCTTTATTACTATTATTATCATTACCTGTTTTAGCGGGAGCAATTACTATATTATTAACAGATCGAAATTTAAATACCTCTTTTTTTGATCCGGCTGGAGGGGGAGACCCCATTTTATACCAACATTTG
JS01000553_Euphorus_basalis_SWE           TATATTTTATTTTTGGTGTTTGGGCTGGAATATTAGGTTTATCTTTAAGATTAATTATTCGAATAGAGTTATCTATGGTGGGTAGTTTGATTGGTAATGATCAAATTTATAATAGAATTGTTACAGCTCATGCTTTTGTTATGATTTTTTTTATAGTTATACCTATTATGATTGGAGGATTTGGTAATTGGTTAATTCCTTTAATAATAGGAGCTCCTGATATGGCTTTCCCTCGTATAAATAATATAAGATTTTGATTACTACCTCCTTCTTTAATAATATTATTATTTAGAAGATTAATAGGGACCGGGGCTGGTACAGGATGAACAGTTTATCCTCCATTATCATTAAATTTAAGTCATTCTAGGATATCTGTTGATTTAGCAATTTTTTCTTTGCATTTAGCTGGTATATCATCAATTATAGGAGCTATTAATTTTATTACTACTATTATTAATATACGTTTATGAGGGTTAAAATTAGATAATATTACTTTATTTTCATGATCTGTTAATATTACAGCTTTATTATTATTATTATCTTTACCAGTTTTAGCGGGAGCAATTACTATATTATTAACTGATCGTAATTTAAATACAAGATTTTTTGATCCTTCTGGTGGGGGGGATCCTGTTTTATATCAACATTTA
JS01000554_Euphorus_fulvipes_SWE        TATATTTTATTTTTGGAGCATGGGCTGGAGTTTTAGGTTTGTCAATGAGAATAATTATTCGTATAGAGCTTTCTATAGTAGGAAGATGAATTGGTAATGATCAAATTTATAATACAATTGTTACAGCTCATGCTTTTGTAATAATTTTTTTTATAGTTATACCAATTATAATTGGTGGATTTGGTAATTGATTAATTCCTTTAATAATAGGAGCTCCAGATATAGCTTTCCCTCGTATAAATAATATAAGTTTTTGATTGTTACCTCCTTCTTTATTTTTATTATTGTTAAGTAGGATAATGGGGAGGGGAGCTGGTACTGGTTGAACAGTTTATCCTCCTTTATCTTTAAGTTTAAGTCATTCAGGGATATCAGTAGATTTAGCTATTTTTTCATTACATATAGCTGGTATATCTTCAATTATAGGGGCTATTAATTTTATTTCTACAATTTTTAATATACGATTATTAGGATTAAAAATAGATAATATTTCTTTATTTACTTGATCAGTTAATATTACAGCAATTTTATTATTATTATCTTTACCTGTGTTAGCAGGAGCTATTACTATATTATTAACTGATCGAAATTTAAATACAAGATTTTTTGATCCTTCAGGAGGTGGGGATCCAATTTTATATCAACATTTG
JS068_Leiophron_COL                       TATATTTTATTTTTGGTTTATGGTCTGGAGTTTTAGGGTTATCAATAAGAATAATTATTCGTATAGAGTTGTCAATAGTTGGAAGTTTAATTGGGAATGATCAAATTTATAATAGTATTGTTACTGCTCATGCTTTTGTTATAATTTTTTTTATAGTTATACCAATTATAATTGGAGGATTTGGAAATTGGTTAATTCCTTTAATAATAGGGGCTCCTGATATAGCTTTTCCTCGAATGAATAATATAAGATTTTGATTGTTACCACCTTCATTATTTTTATTATTATTAAGAAGAATTATAGGGGCAGGGGCAGGTACAGGATGAACAGTTTATCCTCCTTTATCTTTAAATTTAAGTCATTCTGGATTATCTGTTGATTTAGCAATTTTTTCTTTACATATAGCAGGTATATCTTCAATTATGGGAGCAATTAATTTTATTTCAACTATTTTAAATATACGTTTATTAGGGTTAAAAATAGATAATATTTCTTTATTTACTTGATCTGTTAATATTACTGCAATTTTGCTTTTATTATCATTACCTGTTTTAGCGGGTGCTATTACTATACTATTAACTGATCGAAATTTAAATACAAGTTTTTTTGATCCTTCAGGTGGGGGTGATCCTATTTTATATCAACATTTA
JS115_Chrysopophthorus               TATATTTTATTTTTGGAGTGTGATCTGGTATTTTAGGTCTTTCTTTTAGAATATTAATTCGTATAGAATTAGGAATATTAGGTAGTTTAATTGGTAATGATCAAATTTATAATAGAATCGTTACTATTCATGCTTTTGTAATGATTTTTTTTATAGTTATACCTATTATAATTGGGGGATTTGGTAATTGGTTAGTTCCACTTATATTAGGGGCTCCTGATATAGCATTTCCTCGGATAAATAATATAAGATTTTGATTATTAATTCCTTCTTTATTAATATTATTGTTAAGAAGTTTTGTAAATTCTGGGGTTGGAACTGGTTGAACTGTTTATCCTCCTTTATCATTGAATGTTAGTCATGGTGGAATTTCTGTTGATTTATCAATTTTTTCTTTACATATAGCGGGTATTTCATCAATTATAGGGTCTATTAATTTTATTAGAACAATTATAAATATAAAGTTAAGAGGTTTAATAATAGATAATATTAGATTATTTGTTTGGTCTGTATTTATTACAGTTATTTTATTAATTTTATCCTTACCTGTTTTAGCAGGGGCTATTACTATATTATTAACAGATCGTAATTTAAATACTTCTTTTTTTGATCCTTCAGGAGGGGGGGATCCTATTTTGTATCAGCATTTA
JS120_Leiophron_THA                        TATATTTTATTTTTGGTGTTTGATCAGGATTTTTAGGGTTATCTATAAGAATAATTATTCGTATAGAGTTATCAATAGTTGGGAGTTTAATTGGTAATGATCAAATTTATAATAGTATTGTAACTGCTCATGCTTTTGTTATAATTTTTTTTATAGTTATACCAATTATAATTGGGGGGTTTGGTAATTGATTAATTCCTTTAATAATAGGTTCACCTGATATAGCTTTCCCTCGAATAAATAATATAAGATTTTGGTTGTTGCCTCCTTCATTATTTTTATTATTATTAAGAAGAATAATAGGAATAGGGGCGGGTACAGGTTGAACAGTTTATCCTCCTTTATCTTTAAATTTAAGTCATTCAGGGATATCTGTTGATTTAGCAATTTTTTCTCTTCATTTAGCTGGTATATCTTCTATTATAGGGGCAATTAATTTTATTTCAACTATTTTTAATATACGTTTATTAGGATTAAAAATAGATAATATTTCTTTATTCACATGATCAGTTAATATTACAGCAGTTTTATTATTATTATCATTGCCTGTTTTGGCAGGGGCAATTACTATATTGTTAACTGATCGAAATTTAAATACAAGATTTTTTGATCCTTCAGGTGGGGGGGATCCTATTTTATATCAACATTTA
JS129_Leiophron_THA                        TATATTTTATTTTTGGAGTTTGAGCTGGAGTTTTAGGTTTATCATTAAGGATTTTAATTCGAATAGAGTTATCTATAGTTGGTAGATTAATTGGTAATGATCAAATTTATAATACTATTGTTACTGCTCATGCTTTTATTATAATTTTTTTTATAGTTATACCAATTATAATTGGAGGATTTGGAAATTGGTTGATTCCTTTAATATTAGGAGCTCCAGATATAGCTTTCCCACGAATAAATAATATAAGTTTTTGATTATTACCCCCTTCTTTAATTTTGTTATTATTAAGAAGATTAATTGGTATAGGTGCTGGTACAGGTTGAACAGTTTATCCTCCTTTATCAATGAATTTAAGTCATTCAGGCATATCAGTGGATTTAGCTATTTTTTCTTTACATTTAGCGGGGATATCTTCAATTATAGGTGCTATTAATTTTATTTCAACTATTTTAAATATACGATTGTTAGGTTTAAAAATGGATAATATTTCTTTATTTGTTTGGTCTGTTAATATTACAGCTTTATTATTATTATTATCTTTGCCTGTTTTAGCAGGTGCTATTACTATATTGTTGACAGATCGTAATTTAAATACAAGATTTTTTGATCCTGCTGGGGGTGGGGATCCAATTTTATATCAACATTTA
PNG5_Leiophron_PNG                               TATATTTTTTATTTGGGATTTGAGCTGGGATAGTAGGATTGTCCCTAAGAATATTAATTCGTATAGAATTATCAGTAGTAGGGAGATTTATTGGTAATGATCAAATTTATAATACTATTGTGACTGCTCATGCTTTTGTTATAATTTTTTTTATAGTGATACCAATTATAATTGGGGGGTTTGGGAATTGGCTAGTCCCATTGATGATAGGGGCCCCCGATATGGCTTTCCCACGAATAAATAATATAAGATTTTGGTTGTTACCCCCATCATTAATTTTATTATTATTGAGAGGAATAATGGGCAGAGGAGCGGGTACTGGGTGAACGGTTTATCCTCCATTATCTTTAAATTTAAGTCATTCTGGGGTATCTGTAGATTTGGCTATTTTTTCATTACACTTAGCAGGAGCTTCTTCTATTATAGGGGCTATTAATTTTATTTCTACAATTATTAATATACGTTTAATAGGGTTAAAAATAGATAATATTTCTTTATTTGTTTGATCAGTTAATATTACAGCGTTGTTGTTATTATTATCTTTACCTGTTTTAGCGGGGGCAATTACAATACTATTGACTGATCGAAACTTAAATACTAGATTTTTTGATCCCTCAGGAGGGGGGGACCCTATTTTGTATCAACATTTA
PNG6_Leiophron_PNG                               TATATTTTATATTTGGAATTTGGGCAGGTATGGTTGGTTTATCCTTAAGAATAATTATTCGAATAGAATTATCTATATTAGGGAGAGTTATTGGTAATGATCAAATTTATAATAGTGTAGTTACTGCCCATGCTTTTATTATAATTTTTTTTATAGTTATACCTATTATAATTGGGGGATTTGGTAATTGGCTGGTTCCTTTAATAATAGGGTCTCCCGATATGGCATTTCCTCGAATAAATAATATAAGATTTTGATTATTACCACCATCTTTGTTATTATTATTATTAGGTGGATTTATAGGGGCAGGAGCAGGTACTGGGTGAACAGTTTATCCTCCTTTATCTTTAAATTTAAGACATTCTGGTATGTCCGTTGATTTTTCAATTTTTTCTTTACATTTAGCAGGTATATCATCAATTATGGGTGCTATTAATTTTATTTCTACAATTTTTAATATACGATTAATAGGATTAAAAATAGATAATATTTCATTATTTACATGATCAGTAAATATTACTGCTTTATTATTATTATTGTCTTTACCTGTTTTGGCCGGGGCTATTACTATATTATTAACTGATCGTAATTTAAATACAAGGTTTTTTGATCCATCAGGAGGTGGTGATCCAATTTTATATCAACATTTA
PNG7_Leiophron_PNG                               TATATTTTTTATTTGGTATTTGATCTGGAATGGTTGGATTATCATTAAGTATACTTATTCGTATAGAATTAGCTTCAGTTGGGAGTTTGATTGGGAATGATCAAATTTATAATAGTATTGTTACTTCTCATGCATTTATTATGATTTTTTTTATGGTTATACCTATTATAATTGGAGGGTTTGGGAATTGGTTGGTTCCTTTGATAATAGGGGCTCCTGATATAGCTTTTCCTCGAATAAATAATATAAGATTTTGATTATTACCTCCTTCTTTGTTTATGTTATTATTAAGAGGATTAATGGGAGGGGGGACTGGAACAGGATGAACAGTTTATCCTCCTTTATCTTTAAATATAAGGCATTCAAGTATATCAGTTGATTTTTCTATTTTTTCTTTGCATTTAGCTGGAATATCTTCTATTATAGGAGCAGTAAATTTTATTACAACTATTTTCAATTTGCGTTTATTAGGGTTGATGATGGATAATATTTCTTTATTTGTTTGATCAGTTAATATTACAGCAGTTTTATTATTATTATCTTTGCCGGTATTAGCGGGGGCTATTACTATATTATTAACGGATCGTAATTTAAATACTAGATTTTT-------------------------------------------
YMZ038_Peristenus_GER                        -----------------------GCTGGTATATTAGGTTTATCCATAAGTATAATTATTCGGATAGAATTGGGGGTMCCTGGTAATTTAATTGGTAATGATCAAATTTATAATATAATTGTTACAGCTCATGCTTTTGTAATAATTTTTTTTATAGTTATACCAATTATAATTGGTGGATTTGGTAATTGATTAGTACCATTAATATTAGGAGCTCCTGATATAGCTTTTCCTCGGATAAATAATATAAGATTTTGACTACTTCCTCCTTCTTTAATAATATTATTAATAAGAAGATTAATTGGATTGGGGGCAGGGACTGGTTGAACAGTTTATCCACCTTTATCTTTAAATATAAGACATTCAAGTATTTCAGTAGATTTAGCAATTTTTTCTTTACATTTAGCTGGGATTTCTTCAATTATAGGAGCTATTAATTTTATTACAACAGTGTTAAATATACGATTAATAGGATTAAAAATAGATAATATTTCTTTATTTGTTTGGTCAGTTAATATTACTGCTTTATTATTGTTATTATCATTACCAGTTTTAGCAGGAGCAATTACTATACTATTAACTGATCGTAATTTAAATACTTCATTTTTTGATCCTGCAGGTGGGGGGGATCCAATTTTATATCAACATTTA
YMZ077_Leiophron_MB                           ??????????????????????????????????????????????????????????????????????????????????????????????????????????????????????????????????????????????????????????????????????????????????????????????????????????????????????????????????????????????????????????????????????????????????????????????????????????????????????????????????????????????????????????????????????????????????????????????????????????????????????????????????????????????????????????????????????????????????????????????????????????????????????????????????????????????????????????????????????????????????????????????????????????????????????????????????????????????????????????????????????????
YMZ081_Euphoriella_MB                       TTTATTTTATTTTTGGGATTTGGTCAGGTATGGTAGGGTTATCTTTGAGAATAATTATTCGAATAGAGTTGTCTGTTTCTGGGAGATTTATTGGCAATGATCAAATTTATAATGTGATTGTGACTGCTCATGCTTTTATTATAATTTTTTTTATGGTTATACCAATTATGATTGGGGGATTTGGAAATTGGTTAATTCCTTTAATAATGGGGGCCCCCGATATAGCTTTCCCTCGAATAAATAATATGAGATTTTGGTTGTTACCTCCTTCTTTAATATTTTTATTAATAAGAAGAATGGTAGGAAGAGGGGCAGGGACTGGGTGAACAGTATATCCTCCTCTATCATTAAATCTTAGACATTCTGGCATATCTGTAGATTTAGCTATTTTTTCTTTACATTTAGCAGGTATATCTTCAATCATAGGGGCTATTAATTTTATTTGTACAATTATAAATATGCGAACTTTGGGAATAAATTTTGATAATATTAGATTATTTGCTTGATCTGTAAATATTACTGCTATTTTATTGTTGTTATCTTTGCCGGTATTGGCTGGGGCTATTACTATATTATTGACTGATCGTAATTTAAATACTAGTTTTTTTGACCCTGCTGGTGGGGGGGATCCTATTTTGTATCAACATTTA
YMZ124_Peristenus_mellipes_MB          TATATTTTATATTTGGATTTTGGTCTGGGATATTGGGGTTATCTATAAGAATAATTATTCGAATAGAGTTAGGAACTTCAGGGAATTTAATTGGCAATGATCAGATTTATAATATAATTGTAACAGCTCATGCTTTTGTAATAATTTTTTTTATAGTTATACCAATTATAATTGGTGGGTTTGGAAACTGGTTAATTCCTTTAATATTAGGAGCTCCAGATATAGCTTTCCCACGGATAAATAATATAAGATTTTGGTTACTTCCCCCCTCTTTAATAATATTATTAATAAGAAGAATAATTGGGTTAGGAGCTGGAACTGGGTGAACAGTTTATCCCCCTTTATCTTTAAATATAAGACATTCTAGAATATCGGTAGATTTAGCTATTTTTTCTTTACATTTGGCTGGAATTTCTTCAATTATAGGGGCTATTAATTTTATTACTACAGTTTTGAATATACGTTTAATAGGGTTAAAAATAGATAATATTTCTTTATTTATTTGATCAGTTAATATTACTGCATTATTATTATTATTATCATTGCCTGTATTAGCAGGAGCAATTACGATATTATTAACAGATCGAAACTTAAATACTTCATTTTTTGATCCGGCTGGCGGAGGGGATCCAATTTTATATCAACATTTA
YMZ132_Leiophron_KY                          TATATTTTATTTTTGGGGTTTGATCTGGGATAGTAGGGTTATCTTTAAGAATTTTGATTCGTATAGAATTAGCTACTGCAGGTAGTTTAATTGGTAATGATCAAATTTATAATAGAATTGTTACTTCTCATGCTTTTGTTATGATTTTTTTTATAGTTATACCTATTATAATTGGAGGGTTTGGTAATTGATTAGTTCCATTAATAATAGGGGCTCCTGACATAGCTTTCCCTCGAATAAATAATATAAGATTTTGATTATTACCACCATCTTTAATTTTATTGTTATTAAGAATAATAATAGGGAGGGGGGCTGGCACAGGATGAACAGTTTATCCTCCTTTATCATTAAATGTGAGGCATTCAGGATTATCAGTTGATTTAGCGATTTTTTCTTTACATTTGGCTGGGATATCTTCTATTATAGGAGCTATTAATTTTATTACTACTATTTTAAATATACGATTATTAGGGTTAAATATAGATAATGTTACTTTATTTGTATGATCAGTTAATATTACTGCTTTATTATTATTATTATCATTACCAGTTTTAGCAGGAGCAATTACTATATTATTAACTGATCGTAATTTAAATACAAGATTTTTTGATCCATCAGGAGGAGGAGATCCAATTTTGTACCAACATTTA
YMZ133_Leiophron_KY                          TATATTTTATTTTTGGTATATGATCAGGTATAGTTGGTTTATCAATAAGAATAATTATTCGAATAGAATTATCAATAGTTGGTAGATTTATTGGGAATGATCAAATTTATAATAGAATTGTAACTGCTCATGCTTTTGTTATAATTTTTTTTATAGTCATACCTATTATAATTGGTGGATTTGGAAATTGATTAATTCCTTTAATAATAGGAGCTCCTGATATAGCTTTTCCTCGTATAAATAATATAAGATTTTGATTACTTCCTCCTTCATTATTTTTATTACTTTTAGGAAGAATAATAGGAAGAGGAGCAGGGACAGGTTGAACAGTTTATCCTCCTTTATCATTGAGTCTTAGACATTCAAGAATTTCAGTAGATTTATCTATTTTTTCTTTACATCTAGCTGGAATATCTTCAATTATAGGAGCTGTAAATTTTATTTCTACAATTTTGAATATACGATTATTAGGTTTAAAAATAGATAATATTTCTTTATTTTCTTGATCTGTTAATATTACTGCTTTATTATTGTTATTGTCTTTACCTGTATTAGCAGGAGCTATTACTATATTATTAACTGATCGTAATTTAAATACAAGATTTTTTGATCCTTCAGGAGGTGGTGATCCAATTTTATATCAACATTTA
YMZ134_Leiophron_WV                           TATATTTTATTTTTGGAATTTGATCTGGAATTTTGGGGCTATCTTTGAGTTTAATCATTCGTATAGAATTATCTATAGTTGGGAGATTAATTGGTAATGATCAAATTTATAACAGTATTGTTACAGCTCATGCATTTGTAATAATTTTTTTTATAGTTATGCCTATTATAATTGGGGGGTTTGGAAATTGATTAATTCCTTTAATAATAGGGGCGCCAGATATAGCTTTCCCTCGAATGAATAATATAAGATTTTGATTATTGCCTCCTTCTTTATTTTTATTATTATTAAGAAGAATAATAGGAACTGGAGCAGGAACAGGATGAACAGTTTATCCTCCTTTATCTTTAAGTTTAAGACATTCTAGTATATCTGTTGATTTAGCTATTTTTTCTTTACATTTAGCTGGGGCATCTTCTATTATGGGGGCTGTAAATTTTATTTCTACAATTATTAATATACGATTGTTAGGGTTGAAAATAGATAATATTCCATTATTTGTTTGATCAGTTAATATTACGGCTTTATTATTATTATTATCTTTACCAGTTTTAGCCGGGGCTATTACAATATTATTAACAGACCGAAATTTAAATACAAGATTTTTTGATCCTGCAGGGGGCGGGGATCCTATTTTATATCAACATTTA
YMZ136_Leiophron_KY                           TATATTTTTTATTTGGAATTTGATCTGGTATAGTAGGTTTATCTTTAAGAATAATTATTCGAATAGAATTATCAATAAGAGGAAGATTTATTGGTAATGATCAAATTTATAATAGTATTGTAACAGCTCATGCTTTTATTATAATTTTTTTTATGGTTATACCTATTATAATTGGGGGGTTTGGTAATTGGTTAGTACCTTTAATAATAGGTGCTCCAGATATAGCTTTTCCTCGAATAAATAATATAAGATTTTGATTATTACCTCCTTCATTAATCTTGTTATTATTAAGAAGAATAATAGGAGTTGGTGCTGGTACTGGTTGAACAGTTTATCCTCCATTGTCTTTAAATATGAGACATTCAGGCATATCAGTAGATTTTGCAATTTTTTCTTTACATATAGCTGGTGCATCATCAATTATAGGGGCTATTAATTTTATTTCTACTGTTTTAAATATACGTTTATTAGGATTAAAAATAGATAATATTTCATTATTTGTTTGATCAGTAAATATTACAGCATTATTATTATTATTATCTTTACCTGTGTTAGCTGGAGCAATTACAATATTATTAACAGATCGTAATTTAAATACTAGATTTTTTGATCCTTCAGGTGGTGGGGATCCAATTTTATATCAGCATTTA
YMZ139_Leiophron_uniformis_FRA         TATATTTTATTTTTGGTATTTGAGCAGGTTTTGTAGGATTATCAATAAGAATAATTATTCGAATAGAATTATCTAGAGTAGGAAGATTTTTAGGTAATGATCAGATTTATAATAGAATTGTTACTGCTCATGCATTTATTATAATTTTTTTTATAGTTATACCAATTATAATTGGGGGATTTGGGAATTGGTTAGTTCCTTTAATAATAGGAGCACCTGACATAGCTTTCCCTCGAATGAATAATATGAGATTTTGGTTGCTTCCTCCTTCTTTATTATTATTGTTAATAAGTAGTATAATTGGTTCTGGTACAGGGACAGGATGAACAGTTTATCCTCCTTTATCATTAAATTTAAGTCATTCTAGAATATCTGTTGATTTTTCAATTTTTTCTTTACATTTAGCTGGTATATCATCAATTATAGGAGCAGTTAATTTTATTTCTACCATTTTTAATATGCGTTTATTTGGGTTAAAGATAGATAATATTTCTTTATTTATTTGATCAGTTAATATTACAGCTTTATTATTATTATTATCTTTACCAGTTTTAGCTGGTGCAATTACAATATTATTAACAGATCGAAATTTAAATACAAGTTTTTTTGATCCGTCGGGAGGTGGTGATCCAATTTTGTACCAACATTTA
YMZ141_Leiophron_THA                          TATATTTTATTTTTGGAATTTGATCTGGTATTTTAGGATTATCATTAAGATTAATTATTCGTATAGAATTATCAATAGTGGGTAGATTAATTGGTAATGATCAAATTTATAATAGGATTGTAACTGCTCATGCTTTTGTTATAATTTTTTTTATAGTTATACCTATTATAATTGGTGGATTTGGTAATTGATTAATTCCTTTAATATTGGGAGCTCCTGATATAGCTTTTCCTCGAATAAATAATATAAGATTTTGATTACTTCCTCCTTCATTGTTATTATTATTATTAAGAAGATTAATAGGAACTGGGGCTGGTACAGGATGGACAGTTTATCCTCCTTTATCATTAAATCTTAGTCATTCAAGGATATCTGTTGATATAGCAATTTTTTCTTTACATTTAGCAGGTATATCATCAATTATAGGTGCTGTTAATTTTATTACTACAATTTTAAATATACGGTTATTAGGTTTAAAAATAGATAATATTTCTTTGTTTATTTGATCAGTTAATATTACAGCTTTATTATTGTTATTATCTTTACCTGTTTTGGCAGGAGCTATTACTATATTATTAACTGATCGTAATTTAAATACTAGATTTTTTGATCCTTCTGGTGGTGGGGATCCTATTTTATATCAACATTTA
YMZ142_Peristenus_MAD                        TATATTTTATATTTGGAATTTGATCWGGAATAATGGGGCTATATATAAGAATAATTATTCGAATAGAGTTGGGCACTCTAAGWARAGTAATTAATAATGATCAGATTTATAATATAATTGTAACAGCTCATGCTTTTGTAATAATTTTTTTTTTAGTAATACCAGTTATAATTGGGGGGTTTGGTAATTGATTAATTCCATTAATATTAGGAGCTCCTGATATAGCTTTCCCCCGAATAAATAATATAAGGTTTTGGTTATTACCACCTTCGTTAGTGATATTAATTTTTAGTATAATTATTGGTTTGGGAGCTGGAACAGGATGGACAGTTTATCCCCCCCTATCACTTAATGTTAGACATTCAACAATATCTGTGGATTGTGTAATTTTTTCTTTACATTTAGCAGGTGTATCTTCAATTATAGGAGCGGTTAATTTTATTTCTACAATTTTAAATATGCGGTTATTAGGTCTAAAATTAGACAATATTTCTTTGTTTGTTTGATCAGTTAATATTACAGCTTTATTGTTATTGTTATCATTGCCAGTTTTATCTGGGGCTATTACTATGTTGTTAACTGATCGKAATTTAAATACTTCTTTTTTTGACCCGGCAGGGGGGGGAGATCCAATTTTATATCAACACTTA
YMZ145_Leiophron_COL                          TATATTTTATTTTTGGAATTTGGTCAGGGGTGTTAGGTTTATCAATAAGAATAATTATTCGTATAGAATTATCAATAGTAGGAAGTTTGATTGATAATGATCAAATTTATAATAGAATTGTTACTGCTCATGCTTTCATTATAATTTTTTTTATAGTTATGCCTATTATAATTGGGGGATTTGGAAATTGGTTAATTCCTTTAATATTAGGGGCTCCTGATATAGCTTTCCCACGAATAAATAATATAAGATTTTGACTTTTACCCCCTTCATTATTTTTATTATTATTAAGAAGAGTTATAGGAATAGGAGCTGGAACAGGATGAACAGTTTACCCTCCTTTATCTTTAAATTTAAGTCATTCTGGTATATCTGTTGATTTAGCTATTTTTTCTTTACATTTAGCTGGCATATCTTCAATTATAGGGGCAATTAATTTTATTTCTACTATTATTAATATGCGGTTATTAGGGTTAAAAATAGATAATATTTCTTTATTTATTTGATCTGTTAATATCACTGCTGTTTTACTTTTACTATCTTTACCTGTGTTAGCAGGAGCTATTACTATATTATTAACTGATCGAAATTTAAATACAAGTTTTTTTGATCCTTCTGGTGGGGGGGATCCTATTTTATATCAACATTTG
YMZ146_Leiophron_COL                          TATATTTTATTTTCGGGATTTGGTCAGGGGTAGTAGGTTTATCAATAAGAATAATTATTCGGATAGAATTATCAATAGTTGGGAGATTAATTGGTAATGATCAAATTTATAATAGAATTGTCACTGCTCATGCTTTTATTATAATTTTTTTTATAGTTATGCCCATTATAATTGGGGGATTTGGTAATTGGTTAATTCCTTTAATGATAGGGGCTCCGGATATAGCTTTTCCTCGAATAAACAATATAAGATTTTGACTTTTACCTCCATCATTATTTTTATTACTATTGAGAGGAATTATAGGTACAGGAGCTGGGACAGGGTGAACAGTTTATCCTCCACTATCTTTAAATTTTAGTCATTCAGGTATATCTGTTGATTTAGCTATTTTTTCTTTACATTTAGCTGGGATATCTTCTATCATAGGTGCTATTAATTTTATTTCTACTATTATTAATATACGTTTATTAGGGTTAAAAATAGATAATATTTCTTTATTTATTTGATCGGTCAATATTACTGCTGTATTGCTTTTATTATCATTGCCTGTTTTAGCGGGGGCTATTACTATATTATTAACAGATCGTAATTTAAATACAAGGTTTTTTGACCCTTCTGGTGGGGGGGACCCTATTTTATATCAACATTTA
YMZ148_Euphoriella_GUA                      TATATTTTATTTTTGGTGTTTGATCTGGGATAGTGGGGTTGTCTTTAAGGATAATTATTCGAATAGAACTTTCTGTTTCTGGGAGATTAATTGGTAATGATCAAATTTATAATGTTGTTGTGACTGCTCATGCTTTTGTAATAATTTTTTTTATAGTTATACCAATTATAATTGGGGGGTTTGGAAATTGATTAATTCCTTTGATAATAGGAGCTCCTGATATAGCTTTTCCTCGAATAAATAATATGAGATTTTGGCTTTTACCTCCTTCTTTAATATTTTTATTGTTGAGAAGAATAATAGGAATTGGAGCTGGAACGGGATGAACTGTTTATCCTCCTTTATCTTTGAATCTGAGGCATTCTGGGATATCTGTAGATTTAGCTATTTTTTCTCTACATTTAGCTGGGATATCTTCTATTATAGGAGCAATCAATTTTATTAGGACTATTATAAATATACGATTGTATGGAATAAAATTGGATAATGTGAGATTATTTGCTTGATCAGTTAATATTACAGCTGTGTTATTGTTGTTATCATTGCCAGTTTTAGCAGGAGCAATTACTATATTATTAACTGATCGTAATTTAAATACTAGATTTTTTGATCCTGCGGGAGGAGGAGACCCTATTTTGTATCAACATTTA
YMZ211_Peristenus_dayi_MB                  TGTATTTTATATTTGGATTTTGAGCTGGAATATTAGGTATATCAATAAGAATAATTATTCGAATAGAGTTAGGAACTTCTGGTAATTTAATTGGTAATGATCAAATTTATAATGTAATTGTGACAGCTCATGCTTTTGTGATAATTTTTTTTATAGTAATACCAATTATAATTGGGGGGTTTGGAAATTGATTAATTCCTTTAATACTTGGAGCCCCTGATATAGCTTTCCCTCGAATAAATAATATAAGATTTTGGTTATTACCTCCTTCTTTAATAATATTATTAATGAGAAGAATAATTGGGTTAGGGGCTGGTACGGGATGAACGGTTTATCCTCCGTTATCTTTGAATATAAGACATTCTAGGATATCAGTAGATTTAGCTATTTTTTCTTTACATTTAGCTGGAATTTCTTCGATTATAGGGGCAGTTAATTTTATTACTACAGTTTTAAATATACGTTTAATAGGATTGAAAATAGATAATATTTCTTTATTTGTTTGATCTGTAAATATTACTGCTTTGTTATTATTATTATCTTTACCTGTTTTAGCGGGGGCAATTACTATGTTATTAACAGATCGAAATTTAAATACTTCTTTTTTTGATCCAGCTGGGGGGGGAGACCCAATTTTATACCAACATTTG
YMZ335_Peristenus_howardi_AB           TATATTTTATATTTGGATTTTGGTCTGGTATGTTAGGGATATCTATAAGAATAATTATTCGAATAGAGTTAGGTATTTCGGGTAATTTAATTGGGAATGATCAGATTTATAATATAATTGTAACAGCTCATGCTTTTGTAATGATTTTTTTTATGGTTATACCAATTATAATTGGTGGATTTGGAAATTGGTTAATTCCCTTAATATTAGGAGCCCCAGATATAGCTTTCCCACGGATAAATAATATAAGATTTTGGTTGCTTCCTCCTTCTTTAATAATATTATTAATAAGAAGAATAATTGGGTTAGGAGCTGGAACGGGGTGAACAGTTTATCCTCCTTTATCTTTAAATATAAGACATTCTAGAATATCGGTAGATTTAGCTATTTTTTCTTTACATTTAGCTGGAATTTCTTCAATTATAGGGGCTATTAATTTTATTACTACGGTTTTAAATATACGTTTAATAGGGTTAAAAATAGATAATATTTCTTTATTTATTTGATCAGTTAATATTACTGCATTATTATTATTATTATCATTGCCTGTTTTAGCAGGAGCAATTACAATATTATTAACAGATCGAAATCTAAATACTTCATTTTTTGATCCGGCTGGAGGGGGGGATCCAATTTTATATCAACATTTA
YMZ341_Peristenus_relictus            TATATTTTATATTCGGGKTTTGGGCTGGAGTTTTAGGATTGTCTATAAGTATAATTATTCGTATAGAATTAGGAACTCCGGGTAGACTAATTGGTAATGATCAAATTTATAATATAATTGTTACTGCCCATGCTTTTGTAATAATTTTTTTTATAGTTATACCAATTATAATTGGTGGATTTGGAAATTGGTTAGTTCCTTTAATAATAGGGGCTCCTGATATAGCATTTCCACGAATAAATAATATGAGGTTTTGATTATTACCCCCTTCATTAATAATATTATTATTAAGAAGAATAGTAGGGTTAGGGGCTGGTACTGGTTGGACTGTTTATCCACCTCTATCATTAAATGTTAGACATGCGAGTATCTCAGTTGATTTAGCTATTTTTTCTTTACATTTAGCTGGGATATCATCAATTATAGGGGCTATTAATTTTATTACAACTATTTTAAATATACGATTATTGGGGTTAAAAATAGATAATATTTCATTATTTGTTTGATCAGTTAATATTACAGCTTTATTATTATTGTTATCTTTACCAGTTTTAGCAGGAGCTATTACTATATTATTAACTGATCGTAACTTAAATACTTCATTTTTTGATCCTGCTGGTGGGGGAGACCCTATTTTATATCAACACTTA
YMZ343_Peristenus_digoneutis        TATATTTTATATTTGGATTTTGATCTGGAGTATTAGGATTATCAATAAGAATAATTATTCGAATAGAGTTAGGGACTACAGGAAGGTTAATTGGTAATGATCAAATTTATAATATAATTGTAACATCTCATGCTTTTGTAATAATTTTTTTTATAGTTATGCCAATTATAATTGGTGGGTTTGGAAATTGATTAATTCCAATAATATTAGGAGCTCCTGATATAGCTTTTCCTCGAATGAATAATATAAGATTTTGACTTTTACCTCCTTCATTAATAATATTATTAATAAGTAGAATAATTGGGTTAGGTGCCGGTACAGGGTGAACTGTGTATCCCCCTCTTAGATTAAATATAAGACATTCAGGAATTTCTGTAGATTTAGCTATTTTTTCTTTACATTTAGCAGGTATTTCTTCAATTATGGGGGCTATTAATTTTATTTCTACTATTTTAAATATGCGATTAATAGGGTTAAAAATAGATAATATTTCTTTATTTATTTGATCTGTAAATATTACAGCTTTATTATTATTATTGTCATTACCAGTTTTAGCTGGAGCTATTACTATATTATTGACTGACCGAAATTTAAATACATCATTTTTTGATCCTGCCGGAGGAGGGGATCCAATTTTATATCAACATTTA
YMZ345_Leiophron_KY                           TATATTTTATTTTTGGAATTTGAGCAGGGATTTTAGGATTATCTTTAAGAATAATTATTCGTATAGAATTATCTATAGTAGGGAGGTTAATTGGGAATGATCAAATTTATAATAGAATTGTAACAGCTCATGCATTTGTTATAATTTTTTTTATAGTTATACCTATTATAATTGGAGGATTTGGAAATTGATTAATTCCTTTAATAATAGGAGCCCCAGATATGGCTTTCCCCCGAATAAATAATATAAGATTTTGGTTATTACCTCCTTCTTTAATTATATTATTATTAAGAAGAATAATAGGAACTGGTGCTGGAACTGGTTGAACTGTTTATCCTCCTTTATCTTTAAATTTAAGTCATTCTGGAATATCAGTTGATTTAGCTATTTTTTCTTTGCATTTAGCGGGATTATCTTCTATTATAGGTGCAGTAAATTTTATTTCTACAATTTTAAATATACGATTATTAGGATTAAAAATAGATAATATTTCTTTATTTGTTTGATCTGTAAATATTACAGCTTTATTACTTTTATTATCTTTACCAGTTTTAGCGGGAGCTATTACAATATTATTGACAGATCGTAATTTAAATACAAGATTTTTTGATCCAGCTGG-------------------------------
YMZ346_Peristenus_WI                         TATATTTTATATTTGGGTTTTGATCTGGGGTATTGGGGATATCTATAAGAATAATTATTCGAATAGAATTAGGAACTTCAGGGAATTTAATTGGGAATGATCAAGTTTATAATATGATTGTAACAGCTCATGCTTTTGTAATGATTTTTTTTATAGTAATACCAATTATAATTGGTGGGTTTGGAAATTGGTTAATTCCTTTAATATTAGGAGCCCCAGATATAGCTTTCCCGCGGATAAATAATATAAGATTTTGGTTACTCCCCCCTTCTTTAATAATATTATTAATAAGAATAATAATTGGGTTAGGAGTTGGAACAGGATGAACAGTTTATCCTCCTTTATCTTTAAATATTAGACATTCTGGTATATCGGTAGATTTAGCTATTTTTTCTTTACATTTAGCTGGGATTTCTTCAATTATAGGGGCTATTAATTTTATTACTACAATTTTAAATATACGTTTAATAGGATTAAAAATAGATAATATTTCTTTATATATTTGATCAGTTAATATTACTGCATTATTATTATTATTATCATTGCCTGTTTTAGCAGGGGCAATTACAATGTTATTAACAGATCGAAATTTAAATACTTCATTTTTTGATCCGGCGGGAGGGGGAGATCCAATTTTATATCAACATTTG
YMZ349_Peristenus_IL                         TATATTTTATATTTGGATTTTGATCTGGGATACTGGGAATATCTATAAGAATAATTATTCGAATAGAATTAGGAACTTCAGGAAATTTAATTGGGAATGATCAGATTTATAACATGATTGTAACAGCTCATGCTTTTGTAATGATTTTTTTTATAGTGATACCAATTATAATTGGTGGATTTGGAAATTGGTTAATTCCTTTAATATTGGGAGCTCCAGATATAGCTTTCCCTCGTATAAATAATATAAGATTTTGATTACTTCCGCCTTCTTTAATAATATTATTAATAAGAAGAATAATTGGGTTAGGGGCTGGGACAGGATGAACAGTTTATCCCCCCTTATCTTTAAATATAAGACATTCTAGTATATCGGTAGATTTAGCTATTTTTTCTTTACATTTAGCTGGAATTTCTTCAATTATAGGGGCTATTAATTTTATTACTACGGTTTTAAATATACGTTTAATAGGATTAAAAATAGATAATATTTCTTTATTTATTTGGTCAGTTAATATTACTGCATTATTATTATTATTATCATTGCCTGTTTTAGCAGGAGCAATTACAATGTTGTTAACAGATCGAAATTTAAATACTTCATTTTTTGATCCGGCTGGTGGGGGAGACCCAATTTTATATCAACATTTA
YMZ351_Leiophron_VA                           TATATTTTATTTTTGGGATTTGATCTGGGTTTTTGGGGTTGTCTATAAGAATAATTATTCGTATAGAATTATCTATGGTTGGTAGTTTAATTGGCAATGATCAAATCTATAATAGAGTTGTTACTGCTCATGCTTTTGTTATAATTTTTTTTATAGTCATACCAATTATAATTGGGGGGTTTGGAAATTGATTAGTACCTTTAATAATAGGAGCCCCAGATATAGCTTTCCCTCGTATAAATAATATAAGATTTTGATTATTACCTCCTTCATTATTTTTGTTATTAATAAGAAGAATTATAGGTGTAGGAGCTGGAACTGGATGAACAGTGTATCCACCTTTATCTTCTAGTTTAGGTCATACTGGATTTTCTGTAGATTTGGCGATTTTTTCTTTACATTTAGCTGGTATTTCGTCTATTATAGGGGCAATTAACTTTATTTCAACTATTTTTAATATACGGTTATTAGGGTTAAAAATAGATAATATTTCTTTATTTATTTGATCAGTCAATATTACTGCTATTTTATTATTATTATCTTTACCTGTTTTAGCAGGTGCTATTACAATATTATTAACTGATCGTAATTTAAATACAAGATTTTTTGATCCTTCTGGAGGGGGGGATCCTATTTTGTATCAACATTTA
YMZ356_Peristenus_WI                         TATATTTTATATTTGGATTTTGATCTGGTATACTGGGGATATCTATAAGAATAATTATTCGAATAGAGTTAGGAATTTCGGGGAATTTAATTGGGAATGATCAGATTTATAATATAATTGTAACAGCTCACGCTTTTGTAATGATTTTTTTTATAGTAATACCAATTATAATTGGTGGGTTTGGAAATTGGTTAATTCCCTTAATATTAGGAGCCCCTGATATAGCTTTCCCACGGATAAATAATATAAGATTTTGGTTACTTTCCCCTTCTCTAATAATGTTATTAATAAGGAGAATAATTGGATTAGGGGCTGGAACAGGATGAACAGTCTATCCTCCCTTATCCTTAAATATAAGACATTCTAGAATGTCGGTAGATTTAGCTATTTTTTCTTTACATTTAGCTGGAATTTCTTCAATTATAGGGGCCATTAATTTTATTACTACGGTTTTGAATATACGTTTAATAGGGTTAAAAATAGATAATATTTCTTTATTTATTTGATCAGTTAATATTACTGCATTATTATTATTATTATCATTGCCTGTCTTAGCAGGAGCAATTACAATATTATTAACAGATCGAAATTTAAATACTTCATTTTTTGACCCAGCTGGTGGAGGAGACCCAATTTTGTATCAACATTTA
YMZ358_Euphoriella_KY                         TGTATTTTATTTTTGGAATTTGATCAGGTATAGTTGGTTTATCTTTAAGGATAATTATTCGAATAGAATTATCTGTTTCTGGCAGATTTATTGGGAATGATCAAATTTATAATGTTATTGTTACTGCTCATGCTTTTATTATAATTTTTTTTATAGTTATGCCTATTATAATTGGAGGGTTTGGGAATTGACTAATTCCTTTAATGATAGGGGCCCCTGATATGGCTTTCCCTCGAATAAATAATATAAGGTTTTGATTATTACCCCCTTCTTTATTATTTTTATTAATGAGGAGGATGGTAGGTGGGGGAGCAGGAACTGGTTGAACAGTATATCCTCCTTTATCATTAAATTTGAGTCATTCAGGAATATCTGTTGACTTGGCTATTTTTTCTTTACATTTAGCAGGGATATCTTCTATTATAGGAGCAATTAATTTTATTTGTACAATTATAAATATACGAACTTTAGGAATAAAATTTGATAATATTAGTTTATTTGCTTGATCTGTTAATATTACTGCTGTTTTGTTGTTATTATCTTTACCAGTATTAGCTGGGGCTATTACTATATTATTAACTGATCGTAATTTAAATACTAGTTTTTTTGATCCTGCAGGGGGGGGGGATCCTATTTTATATCACCTTTTG
YMZ359_Euphoriella_FL                         TTTATTTTATTTTTGGGATTTGGTCAGGTATGGTAGGGCTATCTTTGAGAATAATTATTCGAATAGAGTTGTCTGTTTCTGGGAGATTTATTGGCAATGATCAAATTTATAATGTGATTGTGACTGCTCATGCTTTTATTATAATTTTTTTTATGGTTATACCAATTATGATTGGGGGATTTGGAAATTGGTTAATTCCTTTAATAATGGGGGCCCCCGATATAGCTTTCCCTCGAATAAATAATATGAGATTTTGGTTGTTACCTCCTTCTTTAATATTTTTATTAATAAGAAGAATGGTAGGAAGAGGGGCAGGGACTGGGTGAACAGTATATCCTCCCCTATCATTAAATCTTAGACATTCTGGCATATCTGTAGATTTAGCTATTTTTTCTTTACATTTAGCAGGTATATCTTCAATCATAGGGGCTATTAATTTTATTTGTACAATTATAAATATGCGAACTTTGGGAATAAATTTTGATAATATTAGATTATTTGCTTGATCTGTAAATATTACTGCTATTTTATTGTTGTTATCTTTGCCGGTATTGGCTGGGGCTATTACTATATTATTGACTGATCGTAATTTAAATACTAGTTTTTTTGACCCTGCTGGTGGGGGGGATCCTATTTTGTATCAACATTTA
YMZ361_Leiophron_AZ                           TATATTTTTTATTTGGAATTTGATCTGGTATAGTAGGTTTATCTTTAAGAATAATTATTCGTATAGAATTATCAATAAGAGGAAGATTTATTGGTAATGATCAAATTTATAATAGTATTGTAACAGCTCATGCTTTTATTATGATTTTTTTTATAGTTATACCTATTATAATTGGGGGGTTTGGTAATTGGTTAGTACCTTTAATAATGGGTGCTCCAGATATAGCTTTCCCTCGAATAAATAATATAAGATTTTGATTATTACCTCCTTCATTAATTTTGTTATTATTAAGTAGAATAATAGGAGTTGGTGCTGGTACTGGTTGAACAGTTTATCCTCCATTGTCTTTAAATATGAGACATTCAGGCATATCAGTAGATTTTGCAATTTTTTCTTTACATATAGCTGGTGCATCATCAATTATAGGGGCTATTAATTTTATTTCTACTGTTTTAAATATACGTTTATTAGGATTAAAAATAGATAATATTTCATTATTTGTTTGATCAGTAAATATTACAGCATTATTATTATTATTGTCTTTACCTGTATTAGCTGGAGCAATCACAATATTATTAACAGATCGTAATTTAAATACTAGATTTTTTGATCCTTCAGGTGGTGGGGATCCAATTTTATATCAGCATTTA
YMZ363_Euphoriella_COL                      TATATTTTATTTTTGGGATTTGATCAGGGATAGTTGGTTTATCATTAAGTATAATTATTCGTATGGAATTATCAATTAGTGGAAGTTTAATTGGTAATGATCAAATTTATAATGTAATTGTTACGGCTCATGCTTTTGTAATGATTTTTTTTATAGTAATGCCTATTATAATTGGAGGATTTGGAAATTGATTAATTCCTTTAATAATAGGAGCTCCTGATATAGCTTTCCCTCGAATAAATAATATAAGATTTTGGTTGTTACCTCCATCTTTAATATTTTTATTAATAAGAAGTATAATAGGGATTGGGGCAGGAACTGGTTGAACTGTTTATCCACCATTATCTTTAAATTTAAGACATTCTGGAATATCGGTTGATATGGCTATTTTTTCTTTACATTTAGCTGGGATATCTTCAATCATAGGTGCTATTAATTTTATTTGTACTATTATAAATATGCGGTTAGTTGGACTTAAGTTAGATAATATTAGGTTATTTGCTTGATCTGTTAATATTACTGCTATTTTATTATTGTTATCTTTACCAGTTTTGGCAGGGGCAATTACTATATTATTGACAGATCGAAATTTAAATACCAGGTTTTTTGATCCATCAGGAGGAGGTGATCCAATTTTATATCAACATTTA
YMZ364_Euphoriella_CR                       TATATTTTATTTTTGGGGTTTGGTTTGGGATAGTAGGATTATCTTTAAGAATAATTATTCGAATAGAATTGTCAGTTAGAGGGAGTTTAATCGGTAATGATCAAATTTATAATGTTATTGTTACTGCTCATGCTTTTGTTATAATTTTTTTTATGGTTATACCTACTATAATTGGGGGTTTTGGTAATTGGCTAATTCCTTTAATGATGGGAGCTCCTGATATAGCTTTTCCGCGAATAAATAATATAAGATTTTGGTTGCTCCCTCCCTCTCTTTTTTTTTTGTTGATTAGGAGAATAATAGGAGGGGGGGCAGGTACTGGTTGGACGGTCTATCCTCCTCTTTCTTTAAATTTAAGGCATTCTGGGATATCTGTGGATTTAGCTATTTTTTCTTTACATTTAGCTGGGGCTTCTTCAATTATAGGGGCAATTAATTTTATTAGAACTATTATTAATATGCGTCTGTTAGGGGTAAAATATGATAATATTAGTTTATTTTCTTGGTCAGTTAATATTACAGCTATTTTATTACTTTTATCACTACCAGTTCTAGCTGGGGCAATTACTATATTATTAACTGATCGAAATTTAAATACAAGATTTTTTGACCCTGCCGGGGGGGGGGATCCAATTTTATATCAACATTTA
YMZ365_Euphoriella_CR                       TATATTTTATTTTTGGAATTTGATCAGGAATAATTGGTTTATCTTTAAGGATACTTATTCGTATAGAATTATCTGTTTCAGGAAGATTTATTGGTAATGATCAAATTTATAATGTTATTGTGACAGCCCATGCTTTTATTATAATTTTTTTTATAGTTATACCTATTATGATCGGAGGATTTGGAAATTGATTAATCCCTTTAATGATAGGAGCCCCAGATATAGCTTTCCCTCGGATAAATAATATAAGATTTTGGTTATTACCTCCTTCTTTAATATTTTTATTAATAAGTAGAGGCGTGGGGACGGGTGCTGGGACTGGGTGGACAGTTTACCCTCCTTTATCATTAAATTTGAGTCATTCTGGAATATCTGTTGATTTGGCTATTTTTTCTTTACATATAGCAGGGATGTCTTCTATTATAGGAGCTATTAATTTTATTTGTACAATTATAAATATACGAACTTTAGGAATAAATTTTGATAATATTAGATTATTTGCTTGATCTGTGAATATTACTGCTATTTTATTACTTTTGTCCTTGCCAGTTTTGGCCGGGGCAATTACTATACTATTAACAGATCGAAATTTAAATACTAGATTTTTTGATCCTGCAGGGGGCGGGGATCCTATTTTGTACCAACATTTA
YMZ366_Euphoriella_GUA                      TGTATTTTATTTTAGGAATTTGATCAGGAATATTAGGTTTATCTTTAAGAGTAATTATTCGTATAGAATTATCAGTGTGTGGAAGATTAATTGGTAATGATCATATTTATAATGTAGTAGTTACTGCTCATGCTTTTATTATAATTTTTTTTATAGTGATACCTATTATAATTGGGGGATTTGGAAATTGATTAATTCCTATAATGTTAGGAGCGCCTGATATAGCTTTTCCTCGAATAAATAATATAAGGTTTTGATTATTACCTCCTTCATTAATGTTTTTATTATTGGGGGGATTTATAGGTACTGGGGCAGGTACTGGGTGAACAGTTTATCCACCTTTATCTTTGAATTTAAGTCATTCAGGTATATCTGTAGATTTAACTATTTTTTCTTTACATTTAGCAGGAGTGTCTTCGATTATAGGAGCTATTAATTTTATTAGTACAATTTTAAATATACGGGTAAGAGGAATTAAGTTGGAGAATATTAGTTTATTTGTATGATCAGTTAATATTACTGCTATTTTATTATTATTATCATTACCTGTTTTAGCTGGAGCTATTACTATATTATTGACAGATCGAAATTTAAATACTAGATTTTTTGATCCTTCAGGTGGTGGTGATCCAATTTTATATCAACACTTA
YMZ367_Leiophron_HON                          TATATTTTTTATTTGGTATTTGATCAGGTATAGTAGGGCTATCCATGAGTATATTAATTCGAATAGAACTATCTAATGTAGGGAGATTTATTGGTAATGATCAGATTTATAATAGAGTTGTTACTGCTCATGCCTTTATTATAATTTTTTTTATAGTAATACCTATTATAATTGGAGGATTCGGTAATTGATTAGTTCCTCTAATAATAGGGGCTCCTGATATAGCTTTCCCGCGAATAAATAATATAAGTTTTTGATTACTCCCACCTTCTTTATCGTTATTACTATTAGGCAGGGTAATGGGGAATGGGGCGGGTACTGGTTGGACAGTTTATCCTCCCTTATCTTTAAATTTAAGTCATTCTAGAATATCTGTAGATTTATCAATTTTTTCTTTACATTTAGCTGGGATATCTTCAATTATAGGGGCCGTTAATTTTATTTCTACAATTATAAATATACGTTTATTAGGACTATTATTAGATAATATTTCTTTATTTGTTTGGTCTGTTAATATTACTGCTTTATTATTACTATTATCATTACCTGTATTGGCTGGAGGAATTACAATATTATTAACTGATCGAAATTTAAATACTAGATTTTTTGACCCTTCGGGGGGTGGGGACCCTATTTTGTATCAACATTTA
YMZ368_Leiophron_VEN                         TATATTTTATTTTTGGTATTTGATCAGGTATTTTAGGTTTGTCTATGAGAATATTAATTCGTATAGAATTATCTATAGTAGGGAGATTAATTGGTAATGATCAAATTTATAATAGAATTGTTACTTCTCATGCTTTTGTAATAATTTTTTTTATAGTGATACCAATTATAATTGGTGGGTTTGGAAATTGATTAATTCCTTTAATAATAGGAGCTCCTGATATAGCTTTCCCTCGAATAAATAATATGAGATTTTGGTTACTTCCTCCCTCATTATTTTTATTATTAATAAGAGGAGTTATAGGGGTAGGGGTTGGGACTGGATGAACAGTTTATCCACCTTTATCTTTAGGTTTAAGTCATTCAGGAATTTCTGTTGATATAGCTATTTTTTCTTTACATTTAGCTGGGATATCTTCAATTATGGGAGCAATTAATTTTATTTCTACAATTTTTAATATACGTTTATTAGGGTTAAAAATAGATAATATTTCTTTATTTATTTGATCAGTTAATATTACTGCTATTTTACTTTTATTATCTTTACCTGTGTTAGCAGGGGCAATTACTATATTATTAACTGATCGAAATTTAAATACAAGATTTTTTGATCCTTCAGGTGGAGGAGATCCAATTTTATATCAACATTTA
YMZ370_Euphoriella_PER                      TATATTTTATTTTTGGTGTTTGATCTGGAATATTAGGACTTTCTTTAAGAATAATTATTCGAATAGAGTTATCAATTAGGGGTAGATTAATTGGTAATGATCAAATTTATAATGTTATTGTAACTGTTCATGCTTTTGTAATAATTTTTTTTATAGTTATACCAGTTATAATTGGTGGATTTGGAAATTGATTAGTACCATTAATAATAGGAGCTCCTGATATAGCATTTCCTCGAATAAATAATATAAGATTTTGGTTATTACCTCCCTCATTATTATTAATATTATTAAGAAGATTTTTAGGGTCAGGGGCTGGAACTGGATGAACTATTTATCCTCCTTTATCTTTAAATTTAAGTCATTCAGGATTATCTGTTGATATAGTTATTTTTTCTTTGCATTTAGCTGGGATTTCATCAATTATAGGGGCTATTAATTTTATTAGAACAATTATAAATATACGTTTATTAGGAATAATATTTGATAATATTAGATTATTTTGTTGATCGGTAAATATTACAGCTTTATTATTATTATTATCTTTACCTGTTTTAGCTGGGGCTATCACAATATTATTAACAGATCGAAATTTAAATACGAGATTTTTTGATCCTTCAGGTGGTGGCGATCCTATTTTATATCAACATTTA
YMZ371_Leiophron_PER                          TATATTTTATTTTTGGAGTTTGGTCTGGTATAGTTGGGTTATCTTTAAGAATAATTATTCGTATAGAATTATCAGCCAGGGGGAGTTTAATTGGGAATGATCAAATTTATAATGTCATTGTAACTGCTCATGCTTTTGTTATAATTTTTTTTATAGTTATACCTATTATAATTGGTGGGTTTGGTAATTGGTTAATTCCTTTAATAATAGGGGCCCCGGATATAGCTTTCCCCCGTATAAATAATATAAGGTTTTGGCTACTTCCCCCCTCTCTTGGATTTTTATTGATAAGTAGAATGGTGGGGGGAGGGGCAGGTACCGGGTGAACTGTCTATCCCCCTCTTTCTTTAAATTTGAGGCATTCTAGGATATCTGTGGATTTAGCTATTTTTTCTTTACATTTAGCCGGGATTTCCTCAATCATGGGGGCAATTAATTTTATTAGAACTATTATTAATATACGGTTGTTAGGATTAAAATTTGATAATATTAGTTTATTTTCTTGATCCGTTAATATTACAGCTATTTTATTATTGTTATCTTTACCTGTATTAGCTGGGGCAATCACTATATTATTAACTGATCGAAATTTAAATACAAGATTTTTTGACCCCGCAGGAGGGGGGGACCCAATTTTGTATCAACATTTA
>YMZ372_Leiophron_PER                         TATATTTTATATTTGGGGTT-TGATCTGGGATGTTAGGTCTTTCTATAAGTATAATTATTCGTATAGAGTTAGGTACTCCGGGGAG----AGTTATTGGTA--ATGATCAAATT---TATAATATAATTGTAACAGCTCATGCTTTTGTAATAATTTTTTTTATAGTAATGCCAGCTATAATTGGAGGATTTGGCAATTGGTTGGTTCCTTTAATATTAGGGGCCCCAGATATGGCTTTTCCTCGTATAAATAATATAAGATTTTGATTATTACCTCCTTCTTTATTTATGTTGTTACTTAGTAGAATGGTTGGACTTGGGGCTGGCACAGGGTGAACAGTTTATCCTCCTTTATCTTTAAATATAAGTCATGCTAGTATTTCGGTAGATTTAGCAATTTTTTCTTTACATTTAGCTGGCATATCTTCTATTATAGGAGCTATTAATTTTATTTCAACTATTTTTAATATGCGGTTATTAGGGTTAAAATTAGATAATATTCCATTATTTGTTTGATCTGTTAATATTACTGCTTTATTATTGCTTTTATCTTTACCAGTTTTAGCGGGAGCAATTACTATATTATTAACTGATCGTAATTTAAATACTTCATTTTTTGATCCTGCAGGGGGGGGAGATCCAATTTTGTATCAACATTTA
YMZ373_Leiophron_THA                          TATATTTTATTTTTGGTATTTGATCAGGAATTTTAGGTTTATCTTTAAGTTTAATTATTCGTATAGAATTATCAATAGTTGGGAGGTTAATTGGTAATGATCAAATTTATAATAGAATTGTTACAGCTCATGCTTTTGTAATAATTTTTTTTATAGTAATACCAATTATAATTGGAGGATTTGGGAATTGGTTAATTCCTTTAATACTTGGTGCTCCTGATATAGCTTTCCCTCGGATAAATAATATAAGATTTTGGTTGTTACCTCCATCTTTATTTATATTGTTATTAAGTATATTTATAGGGACTGGTACAGGGACAGGATGAACAGTTTACCCTCCTTTATCTTTAAGATTAAGACATTCAAGAATGTCTGTTGATTTATCAATTTTTTCTTTGCATTTAGCTGGGGTATCTTCAGTTATAGGTGCAGTAAATTTTATTTCTACAATTTTAAATATACGGTTATTTGGATTAAAAATAGATAATATTTCATTATTTATTTGGTCTGTTAATATTACAGCTTTATTATTATTATTATCATTACCAGTTTTAGCAGGGGCTATTACTATATTATTAACTGATCGTAATTTAAATACTAGATTTTTTGATCCTTCAGGGGGAGGGGATCCTATTTTATATCAGCATTTA
YMZ375_Leiophron_KEN                          TATATTTTATTTTCGGGGTATGGGCCGGTATGGTTGGGTTATCCTTAAGTTTAATTATTCGTATGGAATTATCAATAGTTGGGAGTTTAATTGGGAATGACCAGATTTATAATAGTATTGTTACGGCTCATGCATTTGTAATAATTTTCTTTATAGTTATACCAATTATAATTGGGGGGTTTGGGAATTGATTAATTCCTTTAATAATAGGAGCCCCGGATATAGCTTTCCCTCGGATGAATAATATAAGATTTTGGCTATTGCCCCCATCTTTAATAATATTATTGTTTAGAAGAATAATAGGTACAGGGGCCGGTACTGGGTGAACTGTCTATCCACCTTTATCTTTAAATTTAAGTCATTCTAGAATGTCTGTTGATTTGGCAATTTTTTCTTTACATTTAGCTGGGATATCTTCAATTATAGGGGCTATTAATTTTATTACAACTATTATTAATATGCGTTTGTGAGGATTAAAATTAGACAATATTACTTTATTTACTTGGTCTGTTAATATTACAGCTTTACTATTATTATTATCTTTACCTGTATTAGCAGGGGCTATTACCATACTATTAACTGATCGTAACTTAAATACTAGATTTTTTGATCCTTCTGGGGGAGGGGATCCTGTTTTATATCAACATTTA
YMZ376_Leiophron_THA                          TATATTTTTTATTTGGAATTTGATCAGGGATAGTAGGTTTATCATTAAGTATATTAATTCGAATAGAATTATCTGTAGCGGGTAGATTTATTGGAAATGATCAAATTTATAATACAATTGTTACAGCTCATGCTTTTATTATAATTTTTTTTATGGTAATACCCATTATAATTGGTGGGTTTGGAAATTGATTAGTTCCTTTAATAATAGGAGCTCCTGATATAGCTTTTCCTCGAATAAATAATATGAGATTTTGGTTATTACCTCCTTCTTTATTTTTATTACTATTAAGGTCAATAGTGGGTACGGGAACAGGAACTGGGTGAACAGTTTATCCTCCTTTATCATTAAATTTAAGTCATTCTAGTATGTCGGTTGATTTATCAATTTTTTCATTACATTTAGCTGGTATATCTTCAATTATAGGTGCAATTAATTTTATTTCAACAATTTTTAATATACGATTAATAGGGTTAAAGTTGGATAATATTTCTTTATTTACTTGATCAGTTAATATTACTGCGTTTTTATTATTATTATCTTTACCAGTTTTAGCTGGTGCAATTACCATGTTATTAACTGATCGAAATATTAATACTAGATTTTTTGATCCTTCAGGAGGGGGAGATCCAGTTTTGTATCAACATTTA
YMZ377_Leiophron_THA                          TATATTTTTTATTTGGGACTTGGTCTGGGATAGTGGGGTTATCTTTAAGTTTAATTATTCGAATAGAATTATCTGTTACTGGAAAATTTATCGGGAATGATCAAATTTATAATAGAATCGTTACAGCTCATGCTTTTGTAATAATTTTTTTTATAGTTATACCAATTATAATTGGGGGATTTGGTAATTGATTAATTCCTTTAATATTAGGAGCTCCTGATATAGCTTTCCCACGAATAAATAATATAAGTTTTTGATTATTACCTCCTTCATTATTTTTATTACTTTTAGGTAGAATAATAGGAAATGGGGCAGGAACAGGTTGAACTGTTTATCCTCCCTTATCTTTAAATGTTAGTCATTCAAGAATATCAGTTGATTTATCAATTTTTTCTTTACATTTAGCCGGTATGTCATCTATTATAGGAGCGATTAATTTTATTTCTACTGTATTAAATATAAAATTAAATGGATTGAAAATAGATAATGTTTCTCTATTTGTTTGATCTGTTAATATTACAGCTTTATTATTATTATTATCTTTACCTGTTTTAGCGGGGGCTATTACAATATTATTAAGTGATCGTAATTTAAACACTAGATTTTTTGATCCTTCTGGGGGGGGGGATCCAATTTTATATCAACATTTA
YMZ378_Leiophron_THA                          TATATTTTATTTTTGGGATTTGGTCAGGAATTTTAGGTTTATCTATAAGAGTTATTATTCGTATAGAAATTTCTTTGGTAGGGAGTTTGATTGGTAATGATCAAATTTATAATAGGATTGTTACTGCTCATGCTTTTGTAATAATTTTTTTTATAGTTATGCCTATTATAATTGGAGGATTTGGAAATTGATTAATTCCTTTGATAATAGGAGCACCTGATATAGCTTTTCCTCGAATAAACAATATAAGATTTTGGTTGCTTCCACCATCTTTATTCTTATTGTTATTAAGAGGTATAATAGGTAGGGGAGCAGGAACTGGATGAACTGTTTATCCTCCTTTATCTTTAAATTTAAGTCATTCAGGTATATCTGTAGATTTAGCTATTTTTTCTTTACATTTGGCAGGTATATCTTCAATTATAGGAGCTATTAATTTTATTTCTACAATTATTAATATACGTTTATCAGGATTAAAAATAGATAATATTCCATTATTTGTTTGATCTGTTAATATTACTGCTATTTTATTATTATTGTCTTTACCGGTATTAGCCGGGGCGATTACTATATTACTTACTGATCGAAATTTAAATACTAGATTTTTTGATCCTTCTGGTGGGGGGGATCCAATTTTATATCAGCATTTA
YMZ380_Leiophron_CON                          TATATTTTATTTTTGGTATTTGATCTGGATTTTTAGGTTTATCTTTAAGGGTGATTATTCGAATAGAATTATCTATAGTTGGTACAGTAATTGGTAATGATCAAATTTATAATAGAATTGTAACTGCTCATGCTTTTGTTATGATTTTTTTTATAGTTATGCCAATTATAATTGGGGGGTTTGGGAATTGATTAATTCCTTTAATAATAGGGTCTCCTGATATAGCATTCCCTCGAATAAATAATATAAGATTTTGATTATTACCTCCATCTTTAATAATATTGTTAATAAGAAGAATGGTTGGTACAGGAGCGGGTACAGGCTGAACTGTTTATCCTCCTTTATCTTTAAGTCAAAGTCATTCAAGTATATCAGTTGATATAGCTATTTTTTCTTTACATTTAGCCGGGATATCATCAATCATAGGGGCAGTAAATTTTATTACAACAATTATTAATATGCGATTATTTGGATTAAAAATAGATAATATTTCTTTATTTACTTGATCAGTTAATATTACAGCTTTATTATTATTATTATCTTTACCAGTTTTAGCAGGGGCTATTACTATATTATTAACAGATCGTAATTTGAATACAAGATTTTTTG-----------------------------------------
YMZ382_Leiophron_KOR                          TATATTTTATTTTTGGTATTTGGGCTGGTGTATTAGGTTTATCATTGAGATTAATTATTCGAATAGAGCTATCTATAGTAGGGAGGTTAATTGGTAATGATCAAATTTATAATAGAATTGTTACGGCCCATGCTTTTGTGATAATTTTTTTTATAGTTATACCTGTAATAATTGGGGGGTTTGGTAATTGGTTAATTCCTTTAATAATAGGGGCCCCGGATATAGCTTTCCCTCGTATAAATAATATAAGATTTTGGTTGTTGCCATCTTCTTTAATATTATTATTATTTAGAAGAATAATAGGAACTGGGGCCGGTACGGGGTGAACAGTTTATCCACCGTTATCATTAAATTTAAGTCATTCTGGTATATCTGTTGATTTGGCAATTTTTTCTTTGCACTTAGCTGGGATATCTTCAATTATAGGAGCGATTAATTTTATTACCACAATTATTAATATGCGTTTATGGGGATTAAAATTAGATAATATTACTTTGTTTTCTTGATCTGTTAATATTACAGCTTTGTTATTATTATTATCTTTACCAGTTTTGGCGGGGGCAATTACTATATTATTAACTGATCGTAATTTAAATACAAGTTTTTTTGATCCTTCAGGTGGGGGGGATCCTGTTTTGTATCAACATTTA
YMZ383_Leiophron_KOR                          TATATTTTATTTTTGGAGCTTGAGCTGGAGTTTTAGGATTATCAATAAGTATAATTATTCGTATAGAAATTTCTGTAGTTGGAAGATTAATTGGTAATGATCAAATTTATAATACTATTGTTACGGCTCATGCTTTTGTTATAATTTTTTTTATAGTTATACCAATTATAATTGGTGGATTTGGAAATTGATTAATTCCTTTAATAATAGGGGCTCCTGATATAGCTTTCCCTCGAATAAATAATATAAGGTTTTGACTATTACCTCCTTCTTTATTTTTATTATTATTGAGGAGTATAATAGGAAGAGGGGCTGGAACTGGTTGAACAGTTTATCCTCCTTTATCTTTAAGTTTAAGTCATTCAGGTATATCTGTTGATTTGGCTATTTTTTCATTACATATAGCTGGGATATCTTCTATTATAGGAGCTATTAATTTTATTTCTACAATTCTTAATATACGTTTATTAGGATTAAAAATGGATAATATTTCTTTATTTACTTGATCAGTTAATATTACAGCAATTTTATTATTATTATCATTACCTGTATTAGCAGGGGCTATTACTATGTTATTAACTGATCGAAATTTAAATACTAGATTTTTTGATCCTTCAGGAGGAGGAGATCCAATTTTATATCAACATTTA
YMZ384_Leiophron_KOR                          TATATTTTTTATTTGGGATTTGATCGGGAATAGTTGGATTATCAATAAGAATAATTATTCGAATAGAATTATCAGTAGTAGGAAGATTTATTGGTAATGATCAGATTTATAATAGAATTGTTACTGCTCATGCATTTGTTATAATTTTTTTTATAGTTATACCTATTATAATTGGGGGGTTTGGGAATTGATTGGTTCCTTTAATAATGGGTGCTCCTGATATAGCTTTTCCTCGAATGAATAATATAAGATTTTGATTATTACCACCTTCATTATTTTTGTTATTATTAAGATCAATAATAGGAACAGGGGCAGGTACAGGATGAACTGTTTATCCCCCTTTATCTTTAAATTTAAGTCATTCTAGAATATCAGTTGATTTAGCAATTTTTTCATTACATTTAGCTGGTATATCTTCTATTATAGGGGCAGTTAATTTTATTTCTACAATTTTTAATATGCGTTTATTAGGTTTAAATTTAGATAATATTGCTTTATTTGTATGATCAGTTAATATTACAGCATTTTTATTATTATTATCTTTACCTGTTTTGGCTGGAGCAATTACTATATTATTGACTGATCGAAATTTAAATACAAGATTTTTTGATCCTTCAGGTGGGGGGGATCCAATTTTATATCAGCATTTA
YMZ385_Leiophron_KOR                          TATATTTTATTTTCGGGGTATGGGCCGGTATGGTTGGGTTATCCTTAAGTTTAATTATTCGTATGGAATTATCAATAGTTGGGAGTTTAATTGGGAATGACCAGATTTATAATAGTATTGTTACGGCTCATGCATTTGTAATAATTTTCTTTATAGTTATACCAATTATAATTGGGGGGTTTGGGAATTGATTAATTCCTTTAATAATAGGAGCCCCGGATATAGCTTTCCCTCGGATGAATAATATAAGATTTTGGCTATTGCCCCCATCTTTAATAATATTATTGTTTAGAAGAATAATAGGTACAGGGGCCGGTACTGGGTGAACTGTCTATCCACCTTTATCTTTAAATTTAAGTCATTCTAGAATGTCTGTTGATTTGGCAATTTTTTCTTTACATTTAGCTGGGATATCTTCAATTATAGGGGCTATTAATTTTATTACAACTATTATTAATATGCGTTTGTGAGGATTAAAATTAGACAATATTACTTTATTTACTTGGTCTGTTAATATTACAGCTTTACTATTATTATTATCTTTACCTGTATTAGCAGGGGCTATTACCATACTATTAACTGATCGTAACTTAAATACTAGATTTTTTGATCCTTCTGGGGGAGGGGATCCTGTTTTATATCAACATTTA
YMZ386_Leiophron_CON                          TATATTTTATTTTTGGTGTATGATCAGGGGTTTTAGGGCTATCTATAAGGATAATTATTTGTATGGAATTATCTATAGTAGGGAGATTAATTGGTAACGATCAAATTTATAATACAATTGTTACAGCTCATGCATTTGTTATAATTTTTTTTATAGTTATACCTATTATAATTGGAGGATTCGGCAATTGATTAATTCCTTTAATAATAGGGGCTCCTGATATAGCTTTCCCTCGCATAAATAATATAAGATTTTGGTTATTACCTCCTTCTTTATTTTTGTTATTATTAAGAAGACTAATAGGGGTTGGGGCAGGGACAGGTTGAACAGTTTACCCTCCTTTGTCATTAAATGTTAGACATTCAGGTATATCAGTTGATTTGGCTATTTTTTCTTTACATTTGGCTGGTATATCTTCAATTATAGGGGCAATTAATTTTATTTCTACAATTATTAATATACGTTTAATAGGATTAAAAATAGATAATATTTCTTTATTTACTTGATCAGTTAATATTACAGCTTTATTATTGTTATTATYTTTACCAGTTTTAGCTGGGGCTATTACTATATTATTAACTGATCGTAACTTGAATACTAGGTTTTTTGATCCTTCAGGGGGTGGTGACCCAATTTTGTATCAACATTTA
YMZ388_Leiophron_pallidistigma_KOR TATATTTTATTTTTGGATTTTGAGCGGGAGTGTTGGGTTTATCAATAAGAATAATTATTCGTATAGAGTTATCAATAGTGGGGAGATTAATTGGTAATGATCAAATTTATAATAGTGTTGTTACTGCACATGCATTTGTAATAATTTTTTTTATAGTGATACCAATTATAATTGGTGGGTTTGGAAATTGGTTAATTCCTTTAATAATAGGAGCTCCTGATATGGCTTTTCCTCGAATAAATAATATAAGATTTTGGCTTTTACCTCCTTCTTTATTTTTATTGTTATTAAGGAGATTAATAGGGGTAGGGGCAGGTACAGGATGAACTGTTTACCCTCCTTTATCATTAAATTTAAGTCATTCTGGTATATCCGTAGATTTAGCTATTTTTTCTTTACATTTAGCTGGGATATCTTCTATTATAGGTGCTATTAATTTTATTTCTACTATTTTAAATATACGTTTATTAGGAATAAAAATAGATAATATTTCTTTATTTATTTGATCAGTTAATATTACGGCGGTATTATTGTTATTATCCTTACCAGTTTTAGCTGGGGCTATTACTATATTATTAACTGATCGAAATTTAAATACAAGATTTTTTGACCCATCTGGAGGTGGGGATCCAATTTTATATCAGCATTTA
YMZ390_Leiophron_KOR                          TATATTTTATTTTCGGTATTTGAGCTGGAATAGTAGGTTTATCTTTAAGGATAATTATTCGTATAGAATTATCTGTTGCTGGAAGATTTATTGGTAATGATCAAATTTATAATAGAATTGTTACTGCTCATGCTTTTGTTATAATTTTTTTTATAGTTATGCCTGTAATGATTGGAGGATTTGGAAATTGATTAATTCCTTTAATAATAGGGGCTCCTGATATAGCTTTTCCTCGAATGAATAATATAAGGTTTTGATTGTTACCTCCTTCATTAATTTTATTATTACTGAGAAGATTAATAGGAAGTGGTGCAGGGACGGGATGAACAGTTTATCCTCCTTTATCTTTAAGAATAAGTCATTCAAGAATTTCTGTAGATTTGGCTATTTTTTCTTTACATTTAGCAGGAATATCATCAATTATAGGAGCTGTAAATTTTATTTCTACAATTTTTAACATACGATTATTAGGGTTAAAAATAGATAATATTTCTTTATTTTCTTGATCAGTAAATATTACAGCTTTTTTATTATTACTGTCTTTACCTGTATTAGCTGGTGCTATTACTATATTATTAACTGATCGTAATTTAAATACTAGATTTTTTGATCCTTCAGGAGGTGGAGATCCTATTTTATATCAGCATTTA
;
END;

begin mrbayes;

	charset Subset1 = 1-623;
	charset Subset2 = 624-1130\3;
	charset Subset3 = 625-1130\3 626-1130\3;
	charset Subset4 = 1131-1780\3;
	charset Subset5 = 1132-1780\3;
	charset Subset6 = 1133-1780\3;

	partition PartitionFinder = 6:Subset1, Subset2, Subset3, Subset4, Subset5, Subset6;
	set partition=PartitionFinder;

set autoclose=yes;
outgroup JS115_Chrysopophthorus;
	
	lset applyto=(1) nst=6 rates=gamma;
	lset applyto=(2) nst=2 rates=invgamma;
	lset applyto=(3) nst=2 rates=invgamma;
	lset applyto=(4) nst=6 rates=invgamma;
	lset applyto=(5) nst=6 rates=gamma;
	lset applyto=(6) nst=6 rates=invgamma;

	prset applyto=(all) ratepr=variable;
	unlink statefreq=(all) revmat=(all) shape=(all) pinvar=(all) tratio=(all);

mcmc ngen=10000000 printfreq=1000 samplefreq=1000 nchains=4 nruns=2 savebrlens=yes [temp=0.11];
 sump relburnin=yes [no] burninfrac=0.25 [2500];
 sumt relburnin=yes [no] burninfrac=0.25 [2500] contype=halfcompat [allcompat];
end;
