# Supplementary material for: Multilocus phylogeny of the parasitic wasps in the tribe Euphorini (Hymenoptera: Braconidae) with revised generic classifications
Source: PeerJ. 2018 May 21;6:e4783. doi: 10.7717/peerj.4783 (PMC5967370; doi:10.7717/peerj.4783)
Supplement: Supplemental Information 5 [file peerj-06-4783-s012.phy]

   80   1780
JS115_Chrysopophthorus TCTAAGTGGGTGGTAAACTCCATCTAAGGCTAAATATGACCACGAGACC-GATAGCGAACAAGTACCGTGAGGGAAAGTTGAAAAGAACTTTGAA-GAGAG-AGTTCAAGAGTACGTGAAACCGTTCAGGGGTAAACCTGAG-AAA--CCCAAAAGATCG-AAT-GGGGAGATTCAACGTCA-GCATG-TTAGTGTTTGTACAAGTT--ATGATAC-AA-----------ATTGT-CC--TTGT--TG-----------ATAATAC--TA-CATACTTGTATTATTGTGAA-GCTATACT-TGTCGGCGTGCACTTCTCCCCTAGTAGGACGTCGCGACCCGTTGGGTGTTGGTCTATGGCCCGGAAGGTAGCCTTTAAT------------TA---TTTT-AA-ATTAAAGACCT-CCGGTT---GA-CCTGATCGGCTGCTCGGCGGTATTCG-CACGGTATTGAGTCGCAATATAATATA-TATATGCGT-CGAGCCCGTTGCAAGCG--CGGCCAGTATTTAAACTCGGTAGTGCGGATTTAATGCCGTCACTGGGGCTGGC-CAGCTGTTGGTTG-ACGGTGTTCTTTGACTGGCTCA-AAATTAAATTACCGGTCG-TTGGTTTTTGTCAAAAATGAAAAATATTATTTCATACTATAGATTATTAGAAAATCTTGGTCAAGGTAGTTTACCACATGGGGTATTGCTCGGCGCTAAACAAATTGGTTTCTCCGACAAACAAATTGCAATGGCAATAAAAAGTACAGAATTAGCAGTACGTAAACAACGAAAGGAGAGTAATATTATGCCGTTTGTGAAACAAATTGATACAGTGGCTGCTGAGTGGCCAACAACCACGAATTATTTGTACCTCACATACAATGGATCGACACATGATATTGAATTTCCTGGTAGTTATACAATGGTGATAGGTTCAGGTGTCTACCGCATTGGAAGCTCTGTGGAATTTGATTGGTGTGCTGTTAGTTGTTTACGCGAACTTCGTAATCTTGGAAAAAAGACAATTATGATCAATTATAATCC---------------------------------------------------------------------------------TATATTTTATTTTTGGAGTGTGATCTGGTATTTTAGGTCTTTCTTTTAGAATATTAATTCGTATAGAATTAGGAATATTAGGTAGTTTAATTGGTAATGATCAAATTTATAATAGAATCGTTACTATTCATGCTTTTGTAATGATTTTTTTTATAGTTATACCTATTATAATTGGGGGATTTGGTAATTGGTTAGTTCCACTTATATTAGGGGCTCCTGATATAGCATTTCCTCGGATAAATAATATAAGATTTTGATTATTAATTCCTTCTTTATTAATATTATTGTTAAGAAGTTTTGTAAATTCTGGGGTTGGAACTGGTTGAACTGTTTATCCTCCTTTATCATTGAATGTTAGTCATGGTGGAATTTCTGTTGATTTATCAATTTTTTCTTTACATATAGCGGGTATTTCATCAATTATAGGGTCTATTAATTTTATTAGAACAATTATAAATATAAAGTTAAGAGGTTTAATAATAGATAATATTAGATTATTTGTTTGGTCTGTATTTATTACAGTTATTTTATTAATTTTATCCTTACCTGTTTTAGCAGGGGCTATTACTATATTATTAACAGATCGTAATTTAAATACTTCTTTTTTTGATCCTTCAGGAGGGGGGGATCCTATTTTGTATCAGCATTTA
07_Yves_Leiophron_PNG TCTAAGTGGGTGGTAAACTCCATCTAAGGCTAAATATGACCACGAGACC-GATAGCGAACAAGTACCGTGAGGGAAAGTTGAAAAGAACTTTGAA-GAGAG-AGTTCAAGAGTACGTGAAACCGTTCAGGGGTAAACCTGAG-AAA--CCCAAAAGATCG-AAT-GGGGAGATTCATCGTCA-GCACATTTGGTATATGTGCAAGTT--ATGATAT-AA-----------GTTTT-CC--TTGTGTTA-----------ACTATAA--TA-CATGCTTGTGTCATTTA-TT-GCTGAGTG-TGTCGGCGTGCACTTCTCCCCTAGTAGGACGTCGTGACCCGTTAGGTGTCGTTCTATGGCCCAAATGGTAGTCTTTGAT------------CT--TTTAT-TG-TTCGAAGACCA-TTGGTG---TA-CCTGATCGACTGCTTGGCGGTATTCA-CATGGTATTGAGTCGCAA-------TTTAATTTGCGT-CAAGCTCATTGCAAGCG--TGGTTATC------TATCAGTAGTGCGGATTTAATGCCGTCATTGATGTTAAT-CAGCTGTTGGTTG-ATGATGTTCTTTGACTGACTCT-ATTAT--ATTACCGGTCAA???????????????????????????????????????????????????????????????????????????????????????????????????????????????????????????????????????????????????????????????????????????????????????????????????????????????????????????????????????????????????????????????????????????????????????????????????????????????????????????????????????????????????????????????????????????????????????????????????????????????????????????????????????????????????????????????????????????????????????????????????????????????????????????TGTATTTTTTATTTGGGATTTGAGCAGGAATAATAGGGTTGGCTTTGAGTATACTTATTCGTATAGAATTGTCAATTTCTGGTAATTTGATTGGTAGGGATCAGATTTATAATAGGGTTGTCACTTCTCATGCTTTTGTAATAATTTTTTTTATAGTTATACCTATTATAATTGGGGGGTTTGGTAATTGATTAATTCCGCTGATAATGGGGGCTCCTGATATAGCTTTCCCTCGAATAAATAATATAAGGTTTTGGTTACTTCCTCCTTCTATATTAATATTGGTTTTGGGGGGTGTTGTAGGATTGGGAGCAGGAACTGGTTGAACTGTTTATCCCCCATTATCATTAAATTTAAGACATTCTAGAATATCAGTAGATTATACTATTTTTTCTTTACATTTAGCAGGGGTATCTTCTATTATGGGGGCTGTAAATTTTATTACAACTGTTTATAATATACGATTGTTAGGGTTAAAGATGGATAATATTTCTTTATTTTCTTGATCAGTTTATATTACAGCTTTATTATTATTATTATCTTTACCAGTATTAGCTGGGGCAATTACTATATTATTAACTGATCGTAATTTAAATACAAGATTTTTTGATCCCTCTGGGGGGGGGGATCCAGTATTGTATCAACATT--
08_Yves_Leiophron_PNG TCTAAGTGGGTGGTAAACTCCATCTAAGGCTAAATATGACCACGAGACC-GATAGCGAACAAGTACCGTGAGGGAAAGTTGAAAAGAACTTTGAA-GAGAG-AGTTCAAGAGTACGTGAAACCGTTCAGGGGTAAACCTGAG-AAA--CCCAAAAGATCG-AAT-GGGGAGATTCATCGTCA-GCACACTTGGTATATGTGCAAGTT--ATGATAT-AA-----------GTTAT-CC--TTGTGGTA-----------ATTATAA--TA-CATGCTTGTATCATTTG-TT-GTCGAGTG-TGTCGGCGTGCACTTCTCCCCTAGTAGGACGTCGTGACCCGTTGGGTGTCGTTCTATGGCCCAAATGGTAGTCTTTGAT------------CA--TTTTTGTG-ATTAAAGACCA-TTGGTG---TA-CTTGATCGACTGCTCGACGGTATTCA-CATGGTATTGAGTCGCAA-------TT-TTTTTGCGT-CAGGCTCATTGCAAGCG--CGGTTATC------ACTCGGTAGTGCGGATTTAATGCCGTCACTGATGCTAAC-CAGCTGTTGGTTA-ATGATGTCCTTTGACTGACTCT-T---A--ATTACCGGTCAA???????????????????????????????????????????????????????????????????????????????????????????????????????????????????????????????????????????????????????????????????????????????????????????????????????????????????????????????????????????????????????????????????????????????????????????????????????????????????????????????????????????????????????????????????????????????????????????????????????????????????????????????????????????????????????????????????????????????????????????????????????????????????????????TATATTTTGTTTTTGGAGTTTGATCTGGATTTTTAGGTTTATCAATAAGGATAATTATTCGTATAGAATTATCTATGGTTGGTAGATTAATTGGTAATGACCAGATTTATAATAGTATTGTCACAGCTCATGCTTTTGTGATAATTTTTTTTATAGTTATACCAATTATAATTGGTGGGTTTGGAAATTGGTTGATTCCTTTAATAATAGGAGCTCCTGATATAGCTTTTCCTCGTATGAATAATATAAGATTTTGATTATTACCTCCTTCTTTATTTTTATTATTATTAAGAAGAATAATAGGAACGGGAGTAGGAACTGGGTGAACTGTTTATCCCCCGTTATCTCTTAGATCTAGACATTCTGGCATGTCAGTTGATTTGGCAATTTTTTCTTTACATTTAGCAGGTATATCATCTATTATAGGGGCAATTAATTTTATTTCAACAATTATTAATATACGATTGTTAGGTTTAAAAATAGATAATGTTTCTTTATTTACTTGATCTGTTAATATTACTGCATTTTTATTATTGTTATCATTACCAGTTTTAGCTGGAGCAATTACTATATTATTGACTGATCGTAATTTAAATACTAGATTTTTTGATCCTTCGGGTGGGGGGGATCCAATTTTATATCAGCATTTA
10_Yves_Leiophron_PNG TCTAAGTGGGTGGTAAACTCCATCTAAGGCTAAATATGACCACGAGACC-GATAGCGAACAAGTACCGTGAGGGAAAGTTGAAAAGAACTTTGAA-GAGAG-AGTTCAAGAGTACGTGAAACCGTTCAGGGGTAAACCTGAG-AAA--CCCAAAAGATCG-AAT-GGGGAGATTCATCGTCA-GCTCATTTGGTATATGTGCGAGTT--ATGATAT-AA-----------GTTAT-CC--TTGTGATA-----------ATTATAA--TA-CATGCTTGTATCATTTG-TT-GCCGAGTG-TGTCGGCGTGCACTTCTCCCCTAGTAGGACGTCGTGACCCGTTGGGTGTCGTTCTATGGCCCAAATGGTAGTCTTTGTT------------CA--TTTTT-TG-ATTAAAGACCA-TTGGTG---TA-CTTGATCGGCTGCTCGACGGTATTCA-CATGGTATCGAGTCGCAA------TTT-TTTTTGCGT-CAAGCTCATTGCAAGCG--CGGTTATC------ATTCAGTAGTGCGGATTTAATGCCGTCATTGATGCTAAC-CAGCTGTTGGTTA-ATGATGTTCTTTGACTGACTCT-A------TTTACCGGTCAA???????????????????????????????????????????????????????????????????????????????????????????????????????????????????????????????????????????????????????????????????????????????????????????????????????????????????????????????????????????????????????????????????????????????????????????????????????????????????????????????????????????????????????????????????????????????????????????????????????????????????????????????????????????????????????????????????????????????????????????????????????????????????????????TATATTTTATTTTTGGGGTTTGAGCTGGGTTTTTAGGTTTGTCTATAAGAATAATTATTCGTATAGAGTTATCTATAATTGGGAGATTAATTGGTAATGATCAAATTTATAATAGTGTTGTTACAGCTCATGCTTTTGTAATAATTTTTTTTATAGTCATACCCATTATAATTGGTGGATTTGGTAATTGATTAATTCCTTTAATAATAGGAGCGCCTGATATAGCTTTCCCTCGAATAAATAATATGAGATTTTGGTTATTACCTCCTTCTTTATTTTTATTATTATTGAGTAGTATGACAGGAGTGGGAGCGGGGACTGGTTGGACGGTGTATCCTCCTTTATCTTTAAATGTGAGACATGGGGGGGTATCAGTTGATTTAGCAATTTTTTCTTTACATTTAGCTGGGATATCTTCAATTATAGGTGCAATTAATTTTATTTCTACAATTATAAATATGCGTTTATTAGGGTTAAAAATAGATAATATTTCTTTATTTATTTGATCTGTAAATATTACAGCGGTATTATTGTTGTTATCTTTACCTGTGTTAGCAGGGGCTATTACTATATTATTAACTGATCGAAATTTAAATACTAGATTTTTTGATCCATCTGGGGGGGGGGATTCTA-----------------
AB016_Peristenus_KS TCTAAGTGGGTGGTAAACTCCATCTAAGGCTAAATATGACCACGAGACC-GATAGCGAACAAGTACCGTGAGGGAAAGTTGAAAAGAACTTTGAA-GAGAG-AGTTCAAGAGTACGTGAAACCGTTCAGGGGTAAACCTGAG-AAA--CTCAAAAGATCG-AAT-GGGGAGATTCATCGTCA-ACACATTTGGTATATGTGCAAGTT--ATGATAT-AA-----------GTTAT-CC--TTGTGTTA-----------GCTATAA--TA-CATGCTTGT-TCATTTA-TT-GCTGGATG-TGTCGGCGTGCACTTCTCCCCTAGTAGGACATCGCGACCCGTTGAGTGTCGTTCTATGGCCCAAATGGTAGTCTTTAAT------------TA--TTTTA-TA-GTTGAAGACCA-TTGGTG---TA-CCTGATCGACTGCTCGGCGGTATTCA-CATGGTAATGAGTCGCAA--------T-TATTTGCGT-CAAACCCATTGCAAGCG--CGGTTAGT---T--TCTCGGTAGTGCGGATTTAATGCCGTCACTGAGACTGAC-CAGCTGTTGGTTT-ATGGTG-TCTTTGACTGACTCC-AAATA--ATTACCGGTCCG???????????????????????????????????????????????????????????????????????????????????????????????????????????????????????????????????????????????????????????????????????????????????????????????????????????????????????????????????????????????????????????????????????????????????????????????????????????????????????????????????????????????????????????????????????????????????????????????????????????????????????????????????????????????????????????????????????????????????????????????????????????????????????????TATATTTTATATTTGGATTTTGATCCGGGATATTGGGAATATCTATGAGAATAATTATTCGAATAGAATTAGGAACTTCAGGAAATTTAATTGGGAATGATCAGATTTATAACATGATTGTAACAGCTCATGCTTTTGTAATGATTTTTTTTATAGTAATACCAATTATAATTGGTGGATTTGGGAATTGGTTAATTCCTTTAATATTAGGAGCTCCAGATATAGCTTTTCCTCGTATAAATAATATAAGATTTTGATTACTTCCACCTTCTTTAATAATATTATTAATAAGAAGAATAATTGGGTTAGGGGCTGGGACAGGATGAACAGTTTATCCCCCCTTATCTTTAAATATAAGACATTCTAGTATATCGGTAGATTTAGCTATTTTTTCTTTACATTTAGCTGGAATTTCTTCAATTATAGGGGCTATTAATTTTATTACTACGGTTTTAAATATACGTTTAATAGGATTAAAAATAGATAATATTTCTTTATTTATTTGGTCAGTTAATATTACTGCATTATTATTATTATTATCATTGCCTGTTTTAGCAGGGGCAATTACAATGTTGTTAACAGATCGAAATTTAAATACTTCATTTTTTGATCCGGCTGGTGGGGGAGACCCAATTTTATATCAACATTTA
AB020_Peristenus_KY ----------------------------------------------ACC-GATAGCGAACAAGTACCGTGAGGGAAAGTTGAAAAGAACTTTGAA-GAGAG-AGTTCAAGAGTACGTGAAACCGTTCAGGGGTAAACCTGAG-AAA--CTCAAAAGATCG-AAT-GGGGAGATTCATCGTCA-ACACATTTGGTATATGTGCAAGTT--ATGATAT-AA-----------GTTTT-CC--TTGTGTTA-----------GCTATAA--TA-CATGCTTGT-TCATTTT-TT-GCTGGATGTTGTCGGCGTGCACTTCTCCCCTAGTAGGACATCGCGACCCGTTGAGTGTCGTTCTATGGCCCAAATGGTAGTCTTTAAT------------TA--TTTTA-TA-ATTGAAGACCA-TTGGTG---TA-CCTGATCGACTGCTCGGCGGTATTCA-CATGGTAATGAGTCGCAA--------T-TATTTGCGT-CAAACCCATTGCAAGCG--CGGTTAGT---T--TTTCGGTAGTGCGGATTTAATGCCGTCACTGAGACTGAC-CAGCTGTTGGTTT-ATGGTG-TCTTTGACTGACTCG-AAATA--ATTACCGGTCGG???????????????????????????????????????????????????????????????????????????????????????????????????????????????????????????????????????????????????????????????????????????????????????????????????????????????????????????????????????????????????????????????????????????????????????????????????????????????????????????????????????????????????????????????????????????????????????????????????????????????????????????????????????????????????????????????????????????????????????????????????????????????????????????TATATTTTATATTTGGATTTTGGTCTGGGATACTGGGGATATCTATAAGAATAATTATTCGAATAGAGTTAGGAACCTCGGGGAATTTAATTGGGAATGATCAGATTTATAATATAATTGTAACAGCTCATGCTTTTGTAATAATTTTTTTTATAGTTATACCAATTATAATTGGTGGATTTGGTAATTGATTAATTCCTTTAATATTAGGAGCCCCAGATATAGCCTTCCCACGGATAAATAATATGAGATTTTGATTACTTCCCCCTTCTTTAATAATATTATTAATAAGAAGAATAATTGGATTAGGAGCTGGGACTGGATGAACAGTTTATCCCCCCCTATCTTTAAATATAAGACATTCTAGAATATCGGTAGATTTGGCTATTTTTTCTTTACATTTAGCTGGAATTTCTTCAATTATAGGGGCTATTAATTTTATTACTACAGTTTTGAATATACGTTTAATAGGATTAAAAATAGATAATATTTCTTTATTTATTTGATCAGTTAATATTACTGCATTATTATTATTATTGTCTTTGCCTGTCTTAGCGGGAGCAATTACAATATTATTAACAGATCGAAATTTAAATACTTCATTTTTTGATCCGGCTGGTGGGGGGGATCCAATTTTATATCAACATTTA
AB023_Peristenus_KY TCTAAGTGGGTGGTAAACTCCATCTAAGGCTAAATATGACCACGAGACC-GATAGCGAACAAGTACCGTGAGGGAAAGTTGAAAAGAACTTTGAA-GAGAG-AGTTCAAGAGTACGTGAAACCGTTCAGGGGTAAACCTGAG-AAA--CTCAAAAGATCG-AAT-GGGGAGATTCATCGTCA-ACACATTTGGTATATGTGCAAGTT--ATGATAT-AA-----------GTTAT-CC--TTGTGTTA-----------GCTATAA--TA-CATGCTTGT-TCATTTA-TT-GCTGGATG-TGTCGGCGTGCACTTCTCCCCTAGTAGGACATCGCGACCCGTTGAGTGTCGTTCTATGGCCCAAATGGTAGTCTTTAAT------------TA--TTTTA-TA-ATTGAAGACCA-TTGGTG---TA-CCTGATCGACTGCTCGGCGGTATTCA-CATGGTAATGAGTCGCAA--------T-TATTTGCGT-CAAACCCATTGCAAGCG--CGGTTAGT---T--TCTCGGTAGTGCGGATTTTATGCCGTCACTGAGACTGAC-CAGCTGTTGGTTT-ATGGTG-TCTTTGACTGACTCTGAAATA--ATTACCGGTCGG???????????????????????????????????????????????????????????????????????????????????????????????????????????????????????????????????????????????????????????????????????????????????????????????????????????????????????????????????????????????????????????????????????????????????????????????????????????????????????????????????????????????????????????????????????????????????????????????????????????????????????????????????????????????????????????????????????????????????????????????????????????????????????????TATATTTTATATTTGGATTTTGATCTGGGATATTGGGGATATCTATAAGAATAATTATTCGAATAGAATTAGGAATTTCGGGGAATTTAATTGGGAATGATCAGATTTATAATATGATTGTAACAGCTCATGCTTTTGTAATGATTTTTTTTATGGTAATACCAATTATAATTGGTGGGTTTGGAAATTGGTTAATTCCTTTAATATTGGGAGCCCCAGATATAGCTTTTCCACGGATAAATAATATAAGATTTTGGTTACTTCCCCCATCTTTAATAATATTATTAATAAGAAGGATAATTGGGTTAGGAGCTGGAACAGGATGAACAGTTTATCCCCCCTTATCTTTAAATATAAGACATTCTGGTATATCGGTAGATTTAGCTATTTTTTCTTTACATTTAGCTGGAATTTCTTCAATTATAGGGGCCATTAATTTTATTACTACGGTTTTAAATATACGTTTAATAGGATTAAAAATAGATAATATTTCTTTATTTATTTGATCAGTTAATATTACTGCATTATTATTATTATTATCATTGCCTGTTTTAGCAGGGGCAATTACAATGTTATTAACAGATCGAAATTTAAATACTTCATTTTTTGATCCGGCTGGTGGGGGGGACCCAGTTTTATATCAACATTTA
AB102_Microctonus -----------------------CTAAGGCTAAATATGACCACGAGACC-GATAGCGAACAAGTACCGTGAGGGAAAGTTGAAAAGAACTTTGAA-GAGAG-AGTTCAAGAGTACGTGAAACCGTTCAGGGGTAAACCTGTG-AAA--CCCAAAAGATCG-AAT-GAGGAGATTCATCGTCA-GCACACCTAGTATATGTGCAAGTT--ATGATAC-GA--------GTTGTTAT-TC--TTGTGATA-----------ATGCTTG--TA-CGTACTTGTATTATTT--TG-GCTGGGCGTTGTCGGCGTGCACTTCTCCTCTAGTAGGACGTCGCGACCCGTTGGGTGTCGTTCTATGACCCGGATGGTAGCCTTTATT------------TC-TTTATT-GA-TTTAAAGACCA-CTGGTG----A-TCTGATCGGCTGCCCGGCGGTACTCG-CACGGTATTGAGTCGCAA--------T-TTTTTGCGT-TGAGCTCGTTGCAAGCG--CGGCCATT------TCTTGGTAGTGCGGATTTAATGCCGTCATTGAGAATGGC-CAGCTGTTGGTTG-ACGATGTTCTTTAACTGGCTCA--------CTTACCGGTCA-TTGGTTTTTGAATAAAATGAAAAATATTATTACATGCTATAAATCATTAGAAAATCTTGGTCAAGGAATTCTTCCGCATGCAGTGTTACTAGGCGCCAAAAAAATAGGATTCTCTGACAAACAAATTGCAGTCGCAATTAAAAGTACAGAATTAGCAGTACGTAAACAACGGAAAGAAAGTAATATTCGCCCATTTGTTAAGCAAATTGATACAGTGGCCGCCGAATGGCCAGCGTCGACCAATTATCTTTATCTGACATATAATGGATCAACTCATGATATTGATTATCCTGGTGGTTACACAATGGTAATTGGTTCAGGTGTATATCGTATTGGAAGCTCAGTGGAATTTGATTGGTGTGCAGTCAGTTGTCTTCGTGAGCTTCGTAAACTTAAGAGAAAAACTATTATGGTTAATTATAATCCTGAAACTGTAAGCACAGATTACGATATGTCTGATCGTTTATACTTTGAAGAAATATCATTTGAAGTTGTAATGGATATATATATATTTTATTTTTGGAATTTGGGCAGGTATCTTAGGTTTATCAATAAGAATAATTATTCGAATAGAATTAAGAAGAGCTGGGAGGTTAATTGGTAATGATCAAATTTATAATAGAATTGTTACTAGTCATGCTTTTGTAATAATTTTTTTTATAGTTATACCAATTATAATTGGGGGATTTGGTAATTGATTAATTCCGTTAATATTAGGTGCACCAGATATAATATTTCCTCGAATAAATAATATAAGATTTTGATTATTACCTCCTTCTTTATTTTTATTAATTGTTAGTAGATTTTTAAATATTGGGACTGGAACAGGGTGAACTGTTTACCCCCCATTATCATTAAATGTAAGACATGGGGGTATTTCAGTAGATATAAGGATTTTTTCTCTTCATTTAGCCGGAATTTCTTCTATTATAGGGGCAATTAATTTTATTTCAACTATTTTTAATATACGATTAATAGGTTTAATATTAAATAATATTTCTTTATTTATTTGGTCTGTAATAATTACTGCTGTATTATTATTATTGTCATTGCCAGTTTTGGCTGGGGCTATTACTATATTATTAACAGATCGAAATTTGAATACTACATTTTTTGATCCTGCAGGAGGGGGGGATCCTGTTTTATACCAACATTTA
Euph001_Euphorus_pallidistigma_SWE ???????????????????????????????????????????????????????????????????????????????????????????????????????????????????????????????????????????????????????????????????????????????????????????????????????????????????????????????????????????????????????????????????????????????????????????????????????????????????????????????????????????????????????????????????????????????????????????????????????????????????????????????????????????????????????????????????????????????????????????????????????????????????????????????????????????????????????????????????????????????????????????????????????????????????????????????????????????????TTGGTTTTTGTATAAAATGAAGAATATTATATCATATTATGAATTATTAGAGAATCTCGGTCAAGGTGTTCTTCCACATGCGGTATTGTTGGGTGCAAAACAAATTGGATTTTCCGATAAACAAATTGCAGTTGCAATAAAGAGTACGGAATTAGCGGTACGTAAACAACGAAAAGAGAGTAATATTCAACCATTTGTCAAGCAAATTGATACGGTGGCTGCTGAATGGCCGGCAACGACAAATTATCTTTATCTCACGTATAATGGTTCCAGACATGACATTGATTATCCCGGTGGTTATACAATGGTTATTGGTTCAGGCGTATATCGTATAGGAAGTTCAGTGGAATTTGACTGGTGTGCTGTCAGTTGTTTACGAGAACTTCGCAATCTCGGTAAAAAAACAATCATGATTAATTATAATCCCGAGACTGTAAGTACAGATTACGATATGTCTGATAGATTATATTTTGAAGAAATATCTTTTGAAGTTGTGATGGACATTTATATATTTTATTTTTGGATTTTGAGCGGGAGTGTTGGGTTTATCAATAAGAATAATTATTCGTATAGAGTTATCAATAGTGGGGAGATTAATTGGTAATGATCAAATTTATAATAGTGTTGTTACTGCACATGCATTTGTAATAATTTTTTTTATAGTGATACCAATTATAATTGGTGGGTTTGGAAATTGGTTAATTCCTTTAATAATAGGAGCCCCTGATATGGCTTTCCCTCGAATAAATAATATAAGATTTTGGCTTTTACCCCCTTCTTTATTTTTATTGTTATTAAGAAGATTAATAGGGGTAGGGGCAGGTACAGGATGAACTGTTTACCCTCCTTTATCATTAAATTTAAGTCATTCTGGTATATCCGTAGATTTAGCTATTTTTTCTTTACATTTAGCTGGGATATCTTCTATTATAGGTGCTATTAATTTTATTTCTACTATTTTAAATATACGTTTATTAGGAATAAAAATAGATAATATTTCTTTATTTATTTGATCAGTTAATATTACGGCGGTATTATTGTTATTATCCTTACCAGTTTTAGCTGGAGCTATTACTATATTATTAACTGATCGAAATTTAAATACAAGATTTTTTGACCCATCTGGAGGTGGGGATCCAATTTTATATCAGCATTTA
Euph017_Peristenus_JAP ???????????????????????????????????????????????????????????????????????????????????????????????????????????????????????????????????????????????????????????????????????????????????????????????????????????????????????????????????????????????????????????????????????????????????????????????????????????????????????????????????????????????????????????????????????????????????????????????????????????????????????????????????????????????????????????????????????????????????????????????????????????????????????????????????????????????????????????????????????????????????????????????????????????????????????????????????????????????TTGGTTTTTGTATAAAATGAAAAATATTATTTCGTGTTATGAATTATTGGAAAATCTCGGTCAAGGTGTTCTTCCACATGCAGTGTTACTGGGCGCAAAACAAATTGGTTTTTCTGATAAACAAATTGCAGGTGCGATAAAGAGTACGGAATTAGCAGTACGTAAACAACGGAAAGAAAGTAATATTCGACCATTTGTTAAACAAATTGATACAGTGGCTGCTGAATGGCCAGCTACGACGAATTATTTATACCTCACATATAATGGATCAACACACGATATTGATTATCCAGGTGGTTACATCATGGTGATTGGTTCAGGCGTATATCGTATTGGAAGTTCAGTGGAATTTGACTGGTGTGCTGTTAGTTGTTTACGAGAACTTCGTAATCTCGAAAAAAAAACAATCATGGTCAATTATAATCCCGAAACTGTCAGTACAGATTACGATATGTCTGATAGATTATATTTTGAAGAAATATCTTTTGAAGTTGTGATGGACATTTATATATTTTATATTTGGAATTTGAGCTGGGATATTAGGATTATCAATAAGAATAATTATTCGAATAGAATTAGGAGTTGCAGGTAATTTAATTGGTAATGATCAAATTTACAATATAATTGTCACATCTCATGCATTTGTAATAATTTTTTTTATAGTTATACCAATTATAATTGGAGGATTTGGAAATTGGTTAGTTCCTATAATATTAGGTGCTCCTGATATAGCTTTTCCTCGAATAAATAATATGAGATTTTGATTATTATTTCCTTCATTAATAATATTATTGTTAAGAAGAATAATTGGGTTAGGAGCTGGAACAGGGTGAACAGTTTATCCTCCTTTATCTATAAATATAAGACATTCTAGGATTTCAGTAGATTTAGCAATTTTTTCTTTACATTTAGCTGGTATTTCTTCAATTATAGGGGCTGTAAATTTTATTTCTACAATTTTAAATATACGTTTAATAGGATTAAAAATAGATAATATTTCTTTATTTATTTGATCTGTAAATATTACTGCGTTATTATTGTTATTATCATTACCTGTTTTAGCTGGGGCTATTACAATACTATTAACAGATCGAAATTTAAATACATCTTTTTTTGATCCAGCTGGTGGAGGAGATCCTGTTTTATATCAACATTTA
Euph020_Peristenus_SWE CTAAAGTGGGTGGTAAACTCCATCTAAGGCTAAATATGACCACGAGACC-GATAGCGAACAAGTACCGTGAGGGAAAGTTGAAAAGAACTTTGAA-GAGAG-AGTTCAAGAGTACGTGAAACCGTTCAGGGGTAAACCTGAA-AAA--CTCAAAAAATCG-AAK-GGGGAGATTCATCGTCA-ACACATTTKGTATATGTGCAAGTT--ATGATAT-AA-----------GTTWT-CC--TTGTGTTA-----------GCTATAA--TACCATGCTTGT-TCATTTA-TT-GCTGGATG-TGTCGGCGTGCACTTCTCCCCTAGTAGGACATCGCGACCCGTTGAGTGTCGTTCTATGGCCCAAATGGTAGTCTTTAAT------------TA--TTTTA-TA-ATTGAAGACCA-TTGGTG---TA-CCTGATCGACTGCTCGGCGGTATTCA-CATGGTAATRAGTCGCAA--------T-TATTTGCGT-CAAACCCATTGCAAGCG--CGGTTAGT---T--TCTCGGTAGTGCGGATTTWATGCCGTCACTGAGACTAAC-CAGCTGTTGGTTT-ATGGTG-TCTTTGACTGACTCTGAAATA--ATTACCGGTCS-TTGGTTTTTGTATAAAATGAAAAATATTATTTCGTGTTATGAATTGTTGGAAAATCTCGGTCAAGGTGTTCTTCCACATGCGGTGTTACTGGGCGCAAAACAAATTGGTTTTTCTGATAAACAAATTGCAGGTGCGATAAAGAGTACGGAATTAGCAGTACGTAAACAACGGAAAGAAAGTAATATTCAACCATTTGTTAAGCAAATTGATACAGTGGCTGCTGAATGGCCAGCTACGACGAATTATTTATACCTCACATATAATGGATCAACACACGATATTGATTATCCAGGTGGTTACATCATGGTGATTGGTTCAGGCGTATATCGTATTGGAAGTTCAGTAGAATTTGACTGGTGTGCTGTTAGTTGTTTACGAGAACTTCGTAATCTCGGAAAAAAAACAATCATGGTCAATTATAATCCCGAAACTGTCAGTACAGATTACGATATGTCTGATCGATTATATTTTGAAGAAATATCTTTTGAAGTTGTGATGGACATTTATATATTTTATATTTGGATTTTGAGCCGGAATGTTAGGTATGTCAATAAGAATAATTATTCGAATAGAGTTAGGAACTTCTGGTAATTTAATTGGGAATGATCAGATTTATAATGTTATTGTTACAGCTCATGCTTTTGTGATAATTTTTTTTATAGTGATACCAATTATAATTGGAGGGTTTGGTAACTGGTTAATTCCTTTAATACTTGGAGCTCCTGATATAGCGTTCCCTCGAATAAATAATATGAGATTTTGGTTACTTCCTCCTTCTTTAATAATGTTATTAATAAGAAGAATAATTGGGCTAGGGGCTGGGACAGGATGGACAGTCTATCCCCCATTATCTTTGAATATGAGGCATTCTAGGATGTCAGTAGATTTGGCTATTTTTTCTTTACATTTAGCCGGGATTTCTTCAATTATAGGGGCAATTAATTTTATTACTACAGTTTTAAATATACGTTTAATAGGATTGAAAATAGATAATATTTCTTTATTTGTTTGATCTGTTAATATTACTGCTTTATTACTATTATTATCATTACCTGTTTTAGCGGGAGCAATTACTATATTATTAACAGATCGAAATTTAAATACCTCTTTTTTTGATCCGGCTGGGGGGGGGGACCCCATTTTATACCAACATTTG
Euph083_Peristenus_HUN -----------------------------GCTAATATGACCACGAGACC-GATAGCGAACAAGTACCGTGAGGGAAAGTTGAAAAGAACTTTGAA-GAGAG-AGTTCAAGAGTACGTGAAACCGTTCAGGGGTAAACCTGAG-AAA--CTCAAAAGATCG-AAT-GGGGAGATTCATCGTCA-ACACATTTGGTATATGTGCAAGTT--ATGATAT-AA-----------GTTAT-CC--TTGTGTTA-----------GCTATAA--TA-CATGCTTGT-TCATTTA-TT-GCTGGATG-TGTCGGCGTGCACTTCTCCCCTAGTAGGACATCGCGACCCGTTGAGTGTCGTTCTATGGCCCAAATGGTAGTCTTTAAT------------TA--TTTTA-TA-GTTAAAGACCA-TTGGTG---TA-CCTGATCGACTGCTCGGCGGTATTCA-CATGGTAATGAGTCGCAG--------T-TCTTTGCGT-CAAACCCATTGCAAGCG--CGGTTAGT---T--TCTCGGTAGTGCGGATTTAATGCTATCACTGAGACTAAC-CAGCCGTTGGTGT-------------------------------------------???????????????????????????????????????????????????????????????????????????????????????????????????????????????????????????????????????????????????????????????????????????????????????????????????????????????????????????????????????????????????????????????????????????????????????????????????????????????????????????????????????????????????????????????????????????????????????????????????????????????????????????????????????????????????????????????????????????????????????????????????????????????????????????TATATTTTATATTTGGATTTTGGGCTGGTATATTAGGTTTATCCATAAGTATAATTATTCGGATAGAATTGGGGGTACCTGGTAATTTAATTGGTAATGATCAAATTTATAATATAATTGTTACAGCTCATGCTTTTGTAATAATTTTTTTTATAGTTATACCAATTATAATTGGTGGATTTGGTAATTGATTAGTACCATTAATATTAGGAGCTCCTGATATAGCCTTTCCTCGAATAAATAATATAAGATTTTGACTACTTCCTCCTTCTTTAATAATATTATTAATAAGAAGATTAATTGGATTAGGGGCAGGGACTGGTTGAACAGTTTATCCACCTTTATCTTTAAATATAAGACATTCAAGTATTTCAGTAGATTTAGCAATTTTTTCTTTACATTTAGCTGGGATTTCTTCAATTATAGGAGCTATTAATTTTATTACAACAGTGTTAAATATACGATTAATAGGATTAAAAATAGATAATATTTCTTTATTTGTTTGGTCAGTTAATATTACTGCTTTATTATTATTATTATCATTACCAGTTTTAGCAGGAGCAATTACTATATTATTAACTGATCGTAATTTAAATACTTCATTTTTTGATCCTGCAGGTGGGGGGGATCCAATTTTATACCAACATTTA
Euph162_Leiophron_apicalis_SWE ??????????????????????????????????????????????????????????????????????????????????????????????????????????????????????????????????????????????????????????????????????????????????????????????????????????????????????????????????????????????????????????????????????????????????????????????????????????????????????????????????????????????????????????????????????????????????????????????????????????????????????????????????????????????????????????????????????????????????????????????????????????????????????????????????????????????????????????????????????????????????????????????????????????????????????????????????????????????????????????????????????????????????????????????????????????????????????????????????????????????????????????????????????????????????????????????????????????????????????????????????????????????????????????????????????????????????????????????????????????????????????????????????????????????????????????????????????????????????????????????????????????????????????????????????????????????????????????????????????????????????????????????????????????????????????????????????????????????????????????????????????????TATATTTTTTATTCGGAATTTGGGCGGGTATAGTTGGTTTATCTTTAAGAATAATTATTCGGATGGAGTTATCTGTTGCGGGTAGGTTTATCGGTAATGATCAAATTTATAATAGGATTGTTACAGCTCATGCTTTTATTATAATTTTTTTTATGGTTATACCAATTATAATTGGTGGGTTTGGAAATTGATTAGTTCCTTTAATAATAGGTGCTCCTGATATAGCTTTCCCACGTATAAATAATATAAGATTTTGATTATTACCTCCTTCTTTATTAATATTATTATTAAGTAGATTAATAGGAGTTGGGGCAGGTACTGGTTGAACCGTTTATCCTCCTTTATCTTTAAGTATAAGTCATTCAGGTATATCTGTAGATTTTGCTATTTTTTCTTTGCATCTGGCTGGGATATCTTCAATTATAGGGGCTATTAATTTTATCTCTACAGTTTATAATATGCGGTTATTAGGGTTGAATATAGATAATATTTCTTTATTTGTTTGGTCTGTGAATATTACTGCTTTATTATTATTATTGTCATTACCAGTGTTAGCTGGGGCTATTACAATATTATTAACTGATCGTAATTTAAATACTAGATTTTTTGATCCTTCAGGAGGGGGGGATCCTATTTTATACCAACATTTA
JS01000218_Townesilitus TCTAAGTGGGTGGTAAACTCCATCTAAGGCTAAATATAACCACGAGACC-GATAGCGAACAAGTACCGTGAGGGAAAGTTGAAAAGAACTTTGAA-GAGAG-AGTTCAAGAGTACGTGAAACCGTTCAGGGGTAAACCTGAG-AAA--CCCAAAAGATCG-AAT-GGAGAGATTCATCGTTA-ACACGTATGGTATATGTGAGTGTT--ATGATAT-GA-----------GTTAT-CC--TTGTGATA-----------TTACTTA--TA-CGTACATTTACATTTCA-TT-GCTGTACGTTGTCGGCGTGCACTTCTCTCCTAGTAGGACGTCGCGACCCGTTAGGTGTCGATCTATGGCCCAGATGGTAGTCTTTAAT----------------TTTTC-AA-ATTGAAGTCCA-CTGGTG----A-CCTGATCGGCTGCCTGGCGGTATTCG-CACGGTAATGAGTCGCAT-------TT-TATATGCGT-CAATCTCGTCGCAAGCG--CGTTTAGT---T--TTCTGGTAGTGCGGACTCAATGCCGTCGCTAGAGCTAAT-CAGCTGTTGGTTGTACGATGTTCTTTGACTGACTCA-AATATTATTTACCGGTCG-CTGGTTTTTGTCTAAAATGAAAAATATTATTTCGTGCTATGAATTACTGGAATTGCTCGGTCAAGGTGTTCTCCCGCATGCAGTCTTACTAGGAGCAAAACAAATTGGATTCTCTGATAAACAAATTGCGGGTGCAATAAAAAGTACTGAATTGGCGGTACGTAAACAACGAAAAGAGAGTAATATTCGCCCGTTCGTTAAGCAAATTGATACAGTGGCTGCCGAATGGCCGGCAACTACGAATTATCTTTACCTTACATATAACGGATCAACTCATGACATTAATTATCCAGGTGGGTACACAATGGTGATTGGTTCGGGTGTATATCGCATTGGAAGTTCAGTGGAATTTGATTGGTGTGCAGTCAGTTGCTTACGGGAACTTCGTAATCTTGGTAAAAAAACAATTATGGTCAATTACAATCCCGAAACCGTAAGCACGGATTACGACATGTCCGATCGTTTATACTTTGAAGAGATATCATTTGAAGTTGTGATGGACATTTA??????????????????????????????????????????????????????????????????????????????????????????????????????????????????????????????????????????????????????????????????????????????????????????????????????????????????????????????????????????????????????????????????????????????????????????????????????????????????????????????????????????????????????????????????????????????????????????????????????????????????????????????????????????????????????????????????????????????????????????????????????????????????????????????????????????????????????????????????????????????????????????????????????????????????????????????????????????????????????????????????????????
JS01000238_Leiophron_fascipennis_SWE ----------------ACTCCATCTT-GGCTAAATATGACCACGAGACC-GATAGCGAACAAGTACCGTGAGGGAAAGTTGAAAAGAACTTTGAA-GAGAG-AGTTCAAGAGTACGTGAAACCGTTCAGGGGTAAACCTGAG-AAA--CCCAAAAGATCG-AAT-GGGGAGATTCATCGTCA-GCACATTTGGTATATGTGCAAGTT--ATGATAT-AA-----------GTTAT-CC--TTGTGTTA-----------ACTATAA--TA-CATGCTTGTGTCATTTA-TT-GCTGGGTG-TGTCGGCGTGCACTTCTCCTCTAGTAGGACGTCGTGACCCGTTAGGTGTCGTTCTATGGCCCAAATGGTAGTCTTTGAT------------CT--TTTAT-TG-TTCAAAGACCA-TTGGTG---TA-CCTGATCGACTGCTTGGCGGTATTCA-CATGGTATTGAGTCGCAA------ATT-AATTTGCGT-CAAGCTCATTGCAAGCG--TGGTTATC------ATTCAGTAGTGCGGATTTAATGCCGTCATTGATGTTAAT-CAGCTGTTGGTTG-ATGATGTTCTTTGACTGACTCT-AT-----TTTACCGGTCG-???????????????????????????????????????????????????????????????????????????????????????????????????????????????????????????????????????????????????????????????????????????????????????????????????????????????????????????????????????????????????????????????????????????????????????????????????????????????????????????????????????????????????????????????????????????????????????????????????????????????????????????????????????????????????????????????????????????????????????????????????????????????????????????TATATTTTTTATTTGGGGTTTGGTCTGGGATAGTTGGGTTATCATTAAGTATAATCATTCGAATAGAATTATCTGTTGTTGGTAGTTTAATTGGTAATGATCAAATTTATAATAGTGTTGTAACTTCACATGCTTTTATTATAATTTTTTTTATAGTGATACCAATTATAATTGGGGGGTTTGGAAATTGATTAGTTCCATTAATAATAGGGGCTCCGGATATAGCTTTTCCTCGTATAAATAATATAAGATTTTGACTTCTTCCTCCTTCTTTATTTATATTATTATTAAGAATAATAATAGGGATAGGGGCAGGTACTGGGTGAACAGTTTATCCCCCATTATCTTTAAATTTAAGTCATTCTAGAATGTCTGTTGATTTTACTATTTTTTCATTACATTTGGCAGGGATATCTTCAATTATAGGGGCTATTAATTTTATATCAACTATTTTTAATATGCGTTTATTAGGTTTAAAAATAGATAATATTTCTTTATTTGTTTGGTCAGTTAATATTACTGCTTTATTATTATTATTATCTTTACCAGTTTTAGCTGGAGCTATTACTATGTTACTAACTGATCGTAATTTAAATACAAGATTTTTTGATCCTTCAGGTGGTGGAGATCCAATTTTATATCAACATTTA
JS01000242_Leiophron_SWE --TAAGTGGGTGGTAAACTCCATCTAAGGCTAAATATGACCACGAGACC-GATAGCGAACAAGTACCGTGAGGGAAAGTTGAAAAGAACTTTGAA-GAGAG-AGTTCAAGAGTACGTGAAACCGTTCAGGGGTAAACCTGAG-AAA--CCCAAAAGATCG-AAT-GGGGAGATTCATCGTCA-GCACACTTGGTATATGTGCGAGTT--ATGATAT-AA-----------GTTAT-CC--TTGTGGTA-----------ACTATAA--TA-CATGCTTGTATCATTTG-TT-GCCGAGTG-TGTCGGCGTGCACTTCTCCCCTAGTAGGACGTCGTGACCCGTTGGGTGTCGTTCTATGGCCCAAATGGTAGTCTTTGAT------------CA--ATTTT-TG-ATTAAAGACCA-TTGGTG---TA-CCTGATCGACTGCTCGGCGGTATTCA-CATGGTATTGAGTCGCAA-------TT-TATTTGCGT-CAAGCTCATTGCAAGCG--CGGTTACC------ATTCAGTAGTGCGGATTTAATGCCGTCATTGATGTTAAT-CAGCTGTTGGTTA-ATGATGTTCTTTGACTGACTCT--------ATTACCGGTCG-???????????????????????????????????????????????????????????????????????????????????????????????????????????????????????????????????????????????????????????????????????????????????????????????????????????????????????????????????????????????????????????????????????????????????????????????????????????????????????????????????????????????????????????????????????????????????????????????????????????????????????????????????????????????????????????????????????????????????????????????????????????????????????????TATATTTTATTTTTGGAGTATGGGCGGGGATATTGGGTTTATCAATAAGGATAATTATTCGTATAGAGTTATCAATAGTTGGTAGATTAATTGGTAATGATCAAATTTATAATAGTATTGTTACAGCTCATGCTTTTATTATAATTTTTTTTATAGTTATACCTGTAATAATTGGGGGGTTTGGAAATTGATTAGTTCCTTTAATAATAGGGGCCCCAGATATAGCTTTCCCTCGAATAAATAATATAAGATTTTGATTATTACCTCCTTCATTAATTTTATTATTATTAAGAGGTTTTATAGGAAGAGGGGCAGGTACTGGTTGAACTGTGTATCCTCCATTATCTTTAAATATAAGACATTCTGGTATATCAGTAGATTTAGCAATTTTTTCTTTACATTTAGCAGGAATATCATCTATTATAGGAGCTATTAATTTTATTTCGACAATTTTTAATATGCGATTATTAGGTTTAAAGATAGATAATATTAGTTTATTTTCTTGGTCTGTAAATATTACGGCTTTTTTATTATTATTATCATTACCAGTTTTAGCAGGAGCTATTACAATATTATTAACTGATCGAAATTTAAATACTAGATTTTTTGATCCTTCTGGTGGTGGAGATCCAATTTTATATCAACATTTA
JS01000267_Leiophron_FRGU ------------------------------------------CGAGACC-GATAGCGAACAAGTACAGTGAGGGAAAGTTGAAAAGAACTTTGAA-GAGAG-AGTTCAAGAGTACGTGAAACCGTTCAGGGGTAAACCTGAG-AAA--CCTAAAAGATCG-AAT-GGGGAGATTCATCGTCATACATACTTGGTATATGTGCGAGTT--ATGATAT-AA-----------GTTAT-CC--TTGTGGTA-----------ACTATAA--TA-CATGCTTGTATCATTTA-TT-GCTGGGAA-TGTCGGCGTGCACTTCTCCCCTAGTAGGACGTCGCGACCCGTTGAGTGTCGCTTTATGGCCCGAATGGTAGTCTTTGAT------------CA--TTTTT-TG-ATTGAAGGCCA-TTGGTG----A-CCTGATCGACTGCTCGACGGTATTCA-CATGGTATTGAGTCGCAA-----TTTT-TTTTTGCGT-CAAATTCATTGCAAGCG--CGGTTATC------ATTCAGTAGTGCGGATTTAATGTAGTCACGGATTTTAAC-CAGCTGTTGGTTA-ATGATGTTGTTTGA----------------------------???????????????????????????????????????????????????????????????????????????????????????????????????????????????????????????????????????????????????????????????????????????????????????????????????????????????????????????????????????????????????????????????????????????????????????????????????????????????????????????????????????????????????????????????????????????????????????????????????????????????????????????????????????????????????????????????????????????????????????????????????????????????????????????TATATTTTTTATTGGGGGTTTGGTCGGGAATATTTGGATTATCATTAAGTTTATTAATTCGAATGGAATTATCTACTTTAGGTAAATTAATTGGGAATGATCAGATTTATAATATACTTGTTACAGCTCATGCTTTTATTATAATTTTTTTTATAGTTATACCAATTATAATTGGAGGATTTGGTAATTGGTTAATTCCTTTAATAATGGGTAGTCCTGATATATCTTTTCCTCGAATAAATAATATAAGATTTTGATTATTACCTCCTTCATTAATGTTATTAATTTTGGGGATATTAATAAGTTCGGGGTCTGGGACTGGGTGAACAATTTATCCTCCATTGTCTTTAAGAATAAGACATTCTGGCGTATCAGTTGATTTTACTATTTTTTCTTTGCATATAGCAGGGGTATCTTCAATTATAGGGGCGATTAATTTTATTTCAACAATTATAAATATACAATTATATGGGTTGAAAATAGAAAATATTACTTTATTTGTTTGGTCAGTGTTAATTACAGCTTTTTTACTTTTGTTATCATTACCTGTTTTAGCTGGGGCTATTACTATGTTGTTAACTGATCGTAATTTAAATACAAGATTTTTTGATCCTTCAGGAAGTGGGGACCCAGTTTTATACCAGCATTTA
JS01000499_Mama_mariae_RUS --TAAGTGGGTGGTAAACTCCATCTAAGGCTAAATATGACCACGAGACC-GATAGCGAACAAGTACCGTGAGGGAAAGTTGAAAAGAACTTTGAA-GAGAG-AGTTCAAGAGTACGTGAAACCGTTCAGGGGTAAACCTGAG-AAA--CCCAAAAGATCG-AAT-GGGGAGATTCATCGTCA-GCATACTTGGTATATGTGCAGGTT--ATGATAT-AA-----------GTTAT-CC--TTGTGGTA-----------ACTACAA--TA-CATGCTTGTATTATTTW-TT-GCTGGGTA-TGTCGGCGTGCACTTCTCCCCTAGTAGGACGTCCTGACTCGTTAGGTGTTGTTCTATGGCCCAAATGGTAGTYTTTGAT------------CA--ATCTT-TG-ATTGAAGACCA-TTGGTG---TA-TCTGATCAACTGCTTGACGGTATTCA-CATGGTATTGAGTCGCAA-------TT-TATTTGCGT-CGAGCTCATTGCAAGCG--CGGTTATC------ATTCAGTAGTGCGGATTTAATGCCGTCATTGATGTTAAT-CAGCTGTTGGTTA-ATGATGTTCTTTGACTGATTCT-A------ATTACCGGTCG-???????????????????????????????????????????????????????????????????????????????????????????????????????????????????????????????????????????????????????????????????????????????????????????????????????????????????????????????????????????????????????????????????????????????????????????????????????????????????????????????????????????????????????????????????????????????????????????????????????????????????????????????????????????????????????????????????????????????????????????????????????????????????????????TATATTTTATTTTTGGAGTTTGAGCAGGGATAGTAGGACTATCTTTGAGAATTTTAATTCGGATAGAATTATCTATAGTGGGGAGATTTATTGGTAATGATCAAATTTATAATAGAATTGTTACTGCTCATGCTTTTGTAATAATTTTTTTTATGGTGATACCAATTATAATTGGTGGATTTGGGAATTGATTAATTCCTTTAATAATAGGTGCCCCTGACATGGCTTTCCCTCGTATAAATAATATAAGATTCTGATTGTTACCCCCTTCTTTATTTTTATTATTATTAAGGAGGATAATTAGGCTAGGGGCAGGGACTGGTTGGACAGTTTATCCCCCTTTATCTTTAAATTTAAGTCATTCTGGGATATCAGTTGATATATCAATTTTTTCTTTACATTTAGCGGGTATATCATCTATTATAGGGGCAATTAACTTTATTTCTACAATTTTTAATATACGTTTATTAGGATTAAAAATAGATAACATTTCTTTATTTGTCTGGTCAGTCAATATTACAGCCTTTTTATTATTATTATCTTTACCAGTTTTAGCAGGAGCAATTACAATATTATTGACTGATCGAAATTTAAATACAAGGTTTTTTGATCCTTCGGGTGGTGGAGATCCAATTTTATACCAGCATTTA
JS01000515_Euphoriana_dispar_RUS TCTAAGTGGGTGGTAAACTCCATCTAAGGCTAAATATTACCACGAGACC-GATAGCGAACAAGTACCGTGAGGGAAAGTTGAAAAGAACTTTGAA-GAGAG-AGTTCAAGAGTACGTGAAACCGTTCAGGGGTAAACCTGAG-AAA--CCCAAAAGATCG-AAT-GGGGAGATTCATCGTCA-GCATACTTGGTATATGTGCGAGTT--ATGATAT-AA-----------GTTAT-CC--TTGTGGTA-----------ACTATAA--TA-CATGCTTGTATCATTTT-TT-GCCGAGTG-TGTCGGCGTGCACTTCTCCCCTAGTAGGACGTCGTGACCCGTTGGGTGTCGTTCTATGGCCCAAATGGTAGTCTTTGAT------------CA--ATTTT-TG-TTTAAAGACCA-TTGGTG---TA-CCTGATCGACTGCCCGGCGGTATTCA-CATGGTATTGAGTCGCAA-------TT-TATTTGCGT-CAAACTCATTGCAAGCG--CGGTTATT------AYTTAGTAGTGCGGATTTTATGCCGTCGTYGATGATAATCCAGCTGTTGGTTA-ATGATGWTCTTTGACTGA------------------------???????????????????????????????????????????????????????????????????????????????????????????????????????????????????????????????????????????????????????????????????????????????????????????????????????????????????????????????????????????????????????????????????????????????????????????????????????????????????????????????????????????????????????????????????????????????????????????????????????????????????????????????????????????????????????????????????????????????????????????????????????????????????????????----------------------------------------------------------------------------------------------TAATGATCAGATTTATAATAGAATTGTTACTGCNCATGCTTTTATTATAATTTTTTTTATAGTTATACCTATTATAATTGGAGGGTTTGGAAATTGACTTGTACCTTTAATAATAGGTGCTCCTGATATAGCATTTCCACGAATAAATAATATGAGATTTTGACTATTACCTCCTTCTTTATTATTATTGTTATTAAGAAGAATAATAGGAAGAGGAGCTGGAACTGGGTGAACAGTTTATCCTCCTTTATCATTAAATTTAAGTCATCCAAGTATATCAGTAGATTTTGTGATTTTTTCTTTACATTTAGCAGGGATATCTTCTATTATAGGGGCAATTAATTTTATTTCAACAATTTTTAATATACCGTTATTAGGTTTAAAAATAGATAATATTTCTTTATTTGTTTGATTAGTTAATATTACAGCTTTATTATTATTATTATCGTTACCTGTATTAGCTGGAGCTATTACAATATTATTAACTGATCGAAATTTAAATACAAGATTTTTTGATCCTTCAGGGGGAGGGGATCCTATTTTATACCAACATTTA
JS01000538_Euphorus_duploclaviventris_SWE ??????????????????????????????????????????????????????????????????????????????????????????????????????????????????????????????????????????????????????????????????????????????????????????????????????????????????????????????????????????????????????????????????????????????????????????????????????????????????????????????????????????????????????????????????????????????????????????????????????????????????????????????????????????????????????????????????????????????????????????????????????????????????????????????????????????????????????????????????????????????????????????????????????????????????????????????????????????????????????????????????????????????????????????????????????????????????????????????????????????????????????????????????????????????????????????????????????????????????????????????????????????????????????????????????????????????????????????????????????????????????????????????????????????????????????????????????????????????????????????????????????????????????????????????????????????????????????????????????????????????????????????????????????????????????????????????????????????????????????????????????????????TATATTTTATTTTTGGATTTTGATCGGGGATATTAGGACTATCATTGAGAATAATTATTCGTATAGAATTAACTGCGTTAGGTAGTCTTATTGGCAATGATCAAATTTATAATAGAATTGTCACTGCACATGCTTTTATTATAATTTTTTTTATAGTAATGCCTGTAATAATTGGTGGGTTTGGAAATTGATTAATTCCTTTAATAATAGGAGCTCCTGATATAGCTTTCCCCCGAATAAATAATATAAGATTTTGGTTGTTACCTCCTTCATTATTATTATTATTGTTGAGAAGAATTATAGGTACTGGTGCGGGGACTGGTTGAACTGTGTATCCCCCCTTATCTTTAAATTTAAGTCATGCAGGAATATCTGTAGATTTAGCTATTTTTTCTTTACATTTAGCAGGAATATCTTCAATTATAGGGGCAATTAATTTTATTACTACTATTATTAATATACGTTTATTAGGGTTAAAAATAGATAATATTTCTTTATTTACATGATCAGTTAATATTACAGCAATTTTATTGTTATTATCTTTACCTGTTTTGGCAGGTGCAATTACTATATTATTAACTGATCGAAATTTAAATACAAGATTTTTTGACCCTTCTGGTGGTGGGGATCCAATTTTGTATCAGCATTTA
JS01000539_Euphorus_oblitus_SWE ??????????????????????????????????????????????????????????????????????????????????????????????????????????????????????????????????????????????????????????????????????????????????????????????????????????????????????????????????????????????????????????????????????????????????????????????????????????????????????????????????????????????????????????????????????????????????????????????????????????????????????????????????????????????????????????????????????????????????????????????????????????????????????????????????????????????????????????????????????????????????????????????????????????????????????????????????????????????????????????????????????????????????????????????????????????????????????????????????????????????????????????????????????????????????????????????????????????????????????????????????????????????????????????????????????????????????????????????????????????????????????????????????????????????????????????????????????????????????????????????????????????????????????????????????????????????????????????????????????????????????????????????????????????????????????????????????????????????????????????????????????????TATATTTTATTTTTGGTATTTGATCTGGGGTATTGGGTTTATCAATAAGTATAATTATTCGTATAGAATTATCTGTATTAGGAAGTTTAATTGGTAATGATCAAATTTATAATAGAATTGTTACTGCTCATGCTTTTATTATAATTTTTTTTATAGTTATGCCTATTATAATTGGTGGGTTTGGTAATTGGTTAATTCCTTTAATAATAGGTGCTCCTGATATAGCTTTCCCTCGTATAAATAATATAAGATTTTGGTTGCTCCCTCCATCGTTATTTTTATTGTTGTTAAGAAGAGTTATAGGGAGTGGAGCTGGTACGGGGTGAACAGTTTATCCTCCATTATCTTTAAATTTGAGACATTCAGGTATGTCTGTAGATTTAGCAATTTTTTCTTTACATTTAGCAGGTATATCTTCAATTATAGGAGCAATTAATTTTATTTCTACAATTATTAATATACGTTTGTTAGGGTTAAAAATAGATAATATTTCTTTATTTACTTGATCAGTTAATATTACAGCAGTCCTACTTTTACTATCATTACCGGTGTTAGCAGGTGCAATTACTATATTATTAACTGATCGAAATTTAAATACAAGATTTTTTGATCCTTCTGGTGGAGGGGACCCAATTTTGTATCAACATTTA
JS01000540_Euphoriella_deficiens_SWE ---------------------------AGGYWAATATGACCACGAGACC-GATAGCGAACAAGTACCGTGAGGGAAAGTTGAAAAGAACTTTGAA-GAGAG-AGTTCAAGAGTACGTGAAACCGTTCAGGGGAAAACCTGAG-AAA--CCCAAAAGATCG-AAT-GGGGAGATTCATCGTCA-GCATACTTGGTATATGTGCGAGTT--ATGATAT-AA-----------GTTAT-CC--TTGTGGTA-----------ACTATAA--TA-CATGCTTGTATCATTTT-TG-GCTGAGTA-TGTCGGCGTGCACTTCTCCCCTAGTAGGACGTCSYGACCCGKTGGGTGTCGTTCTATGGCCCAAATGGTAGTCTTTGAT------------TA--TTTAT-AT-AATTAAGACCA-TTGGTG---TA-CCTGATCGACTGCTCGGCGGTATTCA-CATGGTATTGAGTCGCAA--------T-TTTTTGCGT-CAAACTCATTGCAAGCG--CGGTTTTC------ATTCAGCAGTACGGATYTGATGTMGTCGTTGATGTTAAT-CAGCTGTTGGTTA-ATGATGTTCTTTGAYTGACTCA-CAA----TTTACCGGTCA-???????????????????????????????????????????????????????????????????????????????????????????????????????????????????????????????????????????????????????????????????????????????????????????????????????????????????????????????????????????????????????????????????????????????????????????????????????????????????????????????????????????????????????????????????????????????????????????????????????????????????????????????????????????????????????????????????????????????????????????????????????????????????????????TATATTTTTTATTTGGTATTTGAGCTGGAATAGTAGGTTTATCTTTAAGAATAATTATTCGAATAGAATTATCTATAAGTGGAAGATTTATTGGGAATGATCAAATTTATAATAGTATTGTTACAGCTCATGCTTTTATTATAATTTTTTTTATAGTTATACCAATTATAATTGGTGGATTTGGAAATTGATTAGTTCCTTTAATAATAGGTGCACCTGATATAGCTTTCCCCCGAATAAATAATATAAGATTTTGATTATTACCTCCTTCATTAATTTTATTATTATTAAGAAGAATAATAGGAGTTGGAGCAGGAACTGGATGAACAGTTTATCCCCCTTTATCATTAAATATAAGTCATTCAGGAATATCAGTAGATTTTGCTATTTTTTCTTTACATATAGCAGGAGCATCTTCAATTATAGGAGCAATTAATTTTATTTCAACTGTGTTAAATATACGATTATTAGGATTGAAAATAGATAATATTTCTTTATTTGTTTGGTCTGTGAATATTACAGCATTATTATTATTATTATCTTTACCTGTATTAGCTGGTGCTATTACAATATTATTAACAGATCGAAATTTAAATACTAGATTTTTTGATCCTTCAGGAGGGGGGGATCCAATTTTATATCAGCATTTA
JS01000542_Leiophron_reclinator_SWE ??????????????????????????????????????????????????????????????????????????????????????????????????????????????????????????????????????????????????????????????????????????????????????????????????????????????????????????????????????????????????????????????????????????????????????????????????????????????????????????????????????????????????????????????????????????????????????????????????????????????????????????????????????????????????????????????????????????????????????????????????????????????????????????????????????????????????????????????????????????????????????????????????????????????????????????????????????????????????????????????????????????????????????????????????????????????????????????????????????????????????????????????????????????????????????????????????????????????????????????????????????????????????????????????????????????????????????????????????????????????????????????????????????????????????????????????????????????????????????????????????????????????????????????????????????????????????????????????????????????????????????????????????????????????????????????????????????????????????????????????????????????TATATTTTATTTTTGGAGTTTGAGCAGGGATAGTAGGGCTATCTTTGAGAATTTTAATTCGGATAGAATTATCTATAGTGGGGAGATTTATTGGTAATGATCAAATTTATAATAGAATTGTTACTGCTCATGCTTTTGTAATAATTTTTTTTATGGTGATACCAATTATAATTGGCGGATTTGGGAATTGATTAATTCCTTTAATAATAGGTGCTCCTGACATGGCTTTCCCTCGTATAAATAATATAAGATTCTGATTGTTACCCCCTTCTTTATTTTTATTATTATTAAGGAGGATAATTAGGCTAGGGGCAGGGACTGGTTGGACAGTTTATCCCCCTTTATCTTTAAATTTAAGTCATTCTGGGATATCAGTTGATATATCAATTTTTTCTTTACATTTAGCGGGGATATCATCTATTATAGGGGCAATTAATTTTATTTCTACAATTTTTAATATACGTTTATTAGGATTAAAAATAGATAACATTTCTTTATTTGTCTGGTCAGTCAATATTACAGCCTTTTTATTATTATTATCTTTACCAGTTTTAGCAGGAGCAATTACAATATTATTGACTGATCGAAATTTAAATACAAGGTTTTTTGATCCTTC----------------------------------
JS01000547_Euphoriella_MAD ------------------------------------------------------GCGAACAAGTACCGTGAGGGAAAGTTGAAAAGAACTTTGAA-GAGAG-AGTTCAAGAGTACGTGAAACCGTTCAGGGGTAAACCTGAG-AAA--CCCAAAAGATCG-AAT-GGGGAGATTCATCGTCA-GCACACTTGATATATGTGCGAGTT--ATGATAT-AA-----------GTTAT-CC--TTGGGGTA-----------ACTATAA--TA-CATGCTTGGATCATTTG-TT-GTCGAGTGTTGTCGGCGTGCACTTCTCCCCTAGTAGGACGTCGTGACCCGTTGGGTGTCGTTCTGTGGCCCAAATGGTAGTCTTTGAT------------CA--TTTTT-TG-GTTGAAGACCA-TTGGTG----A-CCTGATCGACTGSTCGGCGGTATTCA-CMCGGTATTGAGTCGCAA------TTT-TTTTTGCGT-CAAACTCATTGCAAGCG--CGGTTACC------ATTCAGTAGTGCGGATTTA-----------------------------------------------------------------------------???????????????????????????????????????????????????????????????????????????????????????????????????????????????????????????????????????????????????????????????????????????????????????????????????????????????????????????????????????????????????????????????????????????????????????????????????????????????????????????????????????????????????????????????????????????????????????????????????????????????????????????????????????????????????????????????????????????????????????????????????????????????????????????TATATTTTATTTTTGGAGTATGAGCAGGTGTACTAGGGTTATCTATAAGGATACTTATTCGTATAGAATTATCTATAGTTGGGAGATTAATTGGTAATGATCAGATTTATAATACTATTGTTACTGCACATGCTTTTATTATAATTTTTTTTATAGTTATACCAATCATAATTGGTGGTTTTGGAAATTGATTAGTTCCTCTTATAATAGGAGCTCCTGACATAGCTTTTCCACGAATAAATAATATAAGATTTTGGTTATTACCTCCATCATTGATTTTATTATTATTAAGAAGATTAATTGGTAGAGGTACTGGCACTGGTTGAACAGTTTATCCTCCTTTATCTTTAGGTATGAGACATTCAGGTATGTCAGTTGATTTATCTATTTTTTCTTTACATTTAGCTGGTATATCTTCAATTATAGGGGCAGTTAATTTTATTACAACAATTTTTAATATACGTTTATGTGGATTAAAAATAGATAATATTAGATTATTTGCTTGATCAGTTAATATTACAGCTTTATTATTATTATTATCTTTACCTGTTTTAGCAGGTGCAATTACTATATTATTAACTGATCGTAATTTAAATACAAGATTTTTTGATCCCTCTGGGGGGGGAGACCCCATTCTATATCAACATTTA
JS01000552_Peristenus_SWE TCTAAATKGGGGGTAAACTCCATCTAAGGCTAAATATGACCACGAGACCAGATAGCGAACCAATACCGTGAGGGAAAGTTGAAAAGAACTTTGAA-AAGGG-AGTTCAAGAGTACTTGAAACCGTTCAGGGGTAAACCTGAR-AAA--CTCAAAAAATCGAAAG-GGGGAGATTCATCGTCA-ACACMTTTGGTATATGTGCAAGTT--ATGATAT-AA-----------TTTWT-CC--TTGTGTTA-----------GCTATAA--TA-CATGCTTGTTCCATTTA-TT-GCTGGAKG-TGTCGGCGTGCACTTCTCCCCTAGTAGGACATCGCGACCCGTTGAGTGTCGTTCTATGGCCCAAATGGTAGTCTTTAAT------------TA--TTTTA-TA-ATTGAAGACCA-TTGGTG---TA-CCTGATCGACTGCTCGGCGGTATTCA-CATGGTAATGAGTCGCAA--------T-TATTTGCGT-CAAACCCATTGCAAGCG--CGGTCAGT---T--TCTCGGTAGTGCGGATTTWACGCCGTCACTGAGACTGAC-CAGCTGTTGGTTT-ATGGTG-TCTTTGACTGACTCCGAAATA--ATTACCGGTCG-TTGGTTTTTGTATAAAATGAAAAATATTATTTCGTGTTATGAATTGTTGGAAAATCTCGGTCAAGGTGTTCTTCCACATGCGGTGTTACTGGGCGCAAAACAAATTGGTTTTTCTGATAAACAAATTGCAGGTGCGATAAAGAGTACGGAATTAGCAGTACGTAAACAACGGAAAGAAAGTAATATTCAACCATTTGTTAAACAAATTGATACAGTGGCTGCTGAATGGCCAGCTACGACGAATTATTTATACCTCACATATAATGGATCAACACACGATATTGATTATCCAGGTGGTTACATCATGGTGATTGGTTCAGGCGTATATCGTATTGGAAGTTCAGTGGAATTTGACTGGTGTGCTGTTAGTTGTTTACGAGAACTTCGTAATCTCGGAAAAAAAACAATCATGGTCAATTATAATCCCGAAACTGTCAGTACAGATTACGATATGTCTGATCGATTATATTTTGAAGAAATATCTTTTGAAGTTGTGATGGA------TATATTTTATATTTGGATTTTGAGCTGGAATGTTAGGTATGTCAATAAGAATAATTATTCGAATAGAGTTAGGGACTTCTGGTAATTTAATTGGGAATGATCAGATTTATAATGTGATTGTTACAGCTCATGCTTTTGTAATAATTTTTTTTATAGTGATACCAATTATAATTGGAGGGTTTGGTAACTGGTTAATTCCTTTAATACTTGGAGCTCCTGATATAGCCTTCCCTCGAATAAATAACATGAGATTTTGGTTACTTCCTCCTTCTTTAATAATGTTATTAATAAGAAGAATAATTGGGCTAGGGGCTGGGACAGGATGGACAGTTTACCCTCCATTATCTTTGAATATGAGACATTCTAGTATGTCAGTAGATTTGGCTATTTTTTCTTTACATTTAGCCGGGATTTCTTCAATTATAGGGGCAATTAATTTTATTACTACAGTTTTAAATATACGTTTAATAGGATTGAAAATAGATAATATTTCTTTATTTGTTTGATCTGTAAATATTACTGCTTTATTACTATTATTATCATTACCTGTTTTAGCGGGAGCAATTACTATATTATTAACAGATCGAAATTTAAATACCTCTTTTTTTGATCCGGCTGGAGGGGGAGACCCCATTTTATACCAACATTTG
JS01000553_Euphorus_basalis_SWE ???????????????????????????????????????????????????????????????????????????????????????????????????????????????????????????????????????????????????????????????????????????????????????????????????????????????????????????????????????????????????????????????????????????????????????????????????????????????????????????????????????????????????????????????????????????????????????????????????????????????????????????????????????????????????????????????????????????????????????????????????????????????????????????????????????????????????????????????????????????????????????????????????????????????????????????????????????????????TTGGTTTTTGTACAAAATGAAGAATATTATATCATACTATGAATTACTAGAGAATCTCGGTCAAGGTGTTCTTCCACATGCAGTATTGCTGGGCGCAAAACAAATTGGATTTTCCGATAAACAAATTGCAGTTGCAATAAAGAGTACGGAATTAGCAGTACGTAAACAACGGAAAGAAAGCAATATTCAACCGTTTGTCAAGCAAATTGATACAGTGGCTGCTGAATGGCCGGCAACGACAAATTATCTTTATCTCACGTATAATGGATCAAGACATGACATTGATTATCCAGGTGGTTATACAATGGTCATTGGTTCAGGTGTATATCGTATAGGAAGTTCAGTGGAATTTGATTGGTGTGCTGTTAGTTGTTTACGAGAACTTCGCAATCTCGGTAGAAAAACAATCATGATTAATTATAATCCTGAAACTGTCAGCACAGATTACGATATGTCTGATCGATTATATTTTGAAGAAATATCTTTTGAAGTTGTGATGGACATTTATATATTTTATTTTTGGTGTTTGGGCTGGAATATTAGGTTTATCTTTAAGATTAATTATTCGAATAGAGTTATCTATGGTGGGTAGTTTGATTGGTAATGATCAAATTTATAATAGAATTGTTACAGCTCATGCTTTTGTTATGATTTTTTTTATAGTTATACCTATTATGATTGGAGGATTTGGTAATTGGTTAATTCCTTTAATAATAGGAGCTCCTGATATGGCTTTCCCTCGTATAAATAATATAAGATTTTGATTACTACCTCCTTCTTTAATAATATTATTATTTAGAAGATTAATAGGGACCGGGGCTGGTACAGGATGAACAGTTTATCCTCCATTATCATTAAATTTAAGTCATTCTAGGATATCTGTTGATTTAGCAATTTTTTCTTTGCATTTAGCTGGTATATCATCAATTATAGGAGCTATTAATTTTATTACTACTATTATTAATATACGTTTATGAGGGTTAAAATTAGATAATATTACTTTATTTTCATGATCTGTTAATATTACAGCTTTATTATTATTATTATCTTTACCAGTTTTAGCGGGAGCAATTACTATATTATTAACTGATCGTAATTTAAATACAAGATTTTTTGATCCTTCTGGTGGGGGGGATCCTGTTTTATATCAACATTTA
JS01000554_Euphorus_fulvipes_SWE TTTAAGTGGGTGGTAAACTCCATTCTAGGCTAAATATGACCACGAGACC-GATAGCGAACAAGTACCGTGAGGGAAAGTTGAAAAGAACTTTGAA-GAGAG-AGTTCAAGAGTACGTGAAACCGTTCAGGGGTAAACCTGAG-AAA--CCCAAAAGATCG-AAT-GGGGAGATTCATCGTCA-GCTCACTTGGTATATGTGCGAGTT--ATGATAT-AA-----------GTTAT-CC--TTGTGGTA-----------ACTATAA--TA-CATGCTTGTATCATTTG-TT-GCCGAGTG-TGTCGGCGTGCACTTCTCCCCTAGTAGGACGTCGTGACCCGTTGGGTGTCGTTCTATGGCCCAAATGGTAGTCTTTGAT------------CA--TTTTT-TG-ATTAAAGACCA-TTGGTG---TA-CTTGATCGACTGCTCGACGGTATTCA-CATGGTATTGAGTCGCAA-------TT-TATTTGCGT-CAAGCTCATTGCAAGCG--CGGTTATC------ATTCAGTAGTGCGGATTTAATGCYRTCATTGATGCTAAC-CAGCTGTTGGTTA-ATGATGTTCTTTGACTGACTCT-T-KAA--ATTACCGGTCA-TTGGTTTTTACATAAAATGAAGAATATTATATCTTACTATGAATTATTAGAGAATCTCGGTCAAGGTGTGCTTCCACATGCGGTATTGCTGGGTGCGAAACAAATTGGATTTTCCGATAAACAAATTGCAGTTGCAATWAAGAGCACGGAATTAGCGGTACGTAAACAACGAAAAGAGAGCAATATTCAACCATTTGTCAAGCAAATTGATACGGTGGCTGCTGAATGGCCGGCAACGACAAATTATCTTTATCTCACGTATAATGGATCAAGACATGACATTGATTATCCCGGTGGTTATACAATGGTAATTGGTTCAGGCGTATATCGTATAGGAAGTTCAGTGGAATTTGACTGGTGTGCTGTCAGTTGTTTACGAGAACTTCGCAATCTCGGTAAAAAAACAATCATGATTAATTATAATCCCGAGACTGTCAGCACGGATTACGATATGTCTGATCGATTATATTTTGAAGAAATATCTTTTGAAGTTGTGATGGACATTTATATATTTTATTTTTGGAGCATGGGCTGGAGTTTTAGGTTTGTCAATGAGAATAATTATTCGTATAGAGCTTTCTATAGTAGGAAGATGAATTGGTAATGATCAAATTTATAATACAATTGTTACAGCTCATGCTTTTGTAATAATTTTTTTTATAGTTATACCAATTATAATTGGTGGATTTGGTAATTGATTAATTCCTTTAATAATAGGAGCTCCAGATATAGCTTTCCCTCGTATAAATAATATAAGTTTTTGATTGTTACCTCCTTCTTTATTTTTATTATTGTTAAGTAGGATAATGGGGAGGGGAGCTGGTACTGGTTGAACAGTTTATCCTCCTTTATCTTTAAGTTTAAGTCATTCAGGGATATCAGTAGATTTAGCTATTTTTTCATTACATATAGCTGGTATATCTTCAATTATAGGGGCTATTAATTTTATTTCTACAATTTTTAATATACGATTATTAGGATTAAAAATAGATAATATTTCTTTATTTACTTGATCAGTTAATATTACAGCAATTTTATTATTATTATCTTTACCTGTGTTAGCAGGAGCTATTACTATATTATTAACTGATCGAAATTTAAATACAAGATTTTTTGATCCTTCAGGAGGTGGGGATCCAATTTTATATCAACATTTG
JS068_Leiophron_COL TCTAAGTGGGTGGTAAACTCCATCTAAGGCTAAATATGACCACGAGACC-GATAGCGAACAAGTACCGTGAGGGAAAGTTGAAAAGAACTTTGAA-GAGAG-AGTTCAAGAGTACGTGAAACCGTTCAGGGGTAAACCTGAG-AAA--CCCAAAAGATCG-AAT-GGGGAGATTCATCGTCA-GCACACTTGGTATATGTGCGAGTC--ATGATAT-AA-----------GTTAT-CT--TTGTGGTA-----------ACTATAA--TA-CATGATTGTATCATTTA-TT-GCTGAGTG-TGTCGGCGTGCACTTCTCCCCTAGTAGGACGTCGTGACCCGTTGGGTGTCGTTCTATGGCCCAAATGGTAGTCTTTGAT------------CA--TTTTT-TG-ATTAAAGACCA-TTGGTG---TA-CTTGATCGACTGCTCGACGGTAATCA-CATGGTATTGAGTCGCAA-------TT-TATTTGCGT-CAAGCTCATTGCAAGCG--CGGTTATC------ATTCAGTAGTGCGGATTTTATGCCGTCACTGATGCTAACGCAGCTGTTGGTTA-ATGATGTTCTTTGACTGACTCC-T-AAT--TTTACCGGTCA-TTGGTTTTTGTATAAAATGAAGAATATTATATCATACTATGAATTATTAGAGAATCTCGGCCAAGGTGTTCTTCCACATGCAGTATTGTTGGGCGCAAAACAAATTGGATTTTCTGATAAACAAATTGCAGTTGCAATAAAGAGTACGGAATTAGCGGTACGTAAACAACGAAAAGAGAGCAATATTCAACCATTTGTCAAGCAAATTGATACGGTGGCTGCTGAATGGCCGGCAACGACAAATTATCTTTATCTCACGTATAATGGATCAAGACATGACATTGATTATCCCGGTGGTTATACAATGGTCATTGGTTCAGGCGTATATCGTATAGGAAGTTCAGTGGAATTTGACTGGTGTGCTGTTAGTTGTTTACGAGAACTTCGCAATCTCGGTAAAAAAACAATCATGATTAATTATAATCCCGAGACTGTCAGCACGGATTACGATATGTCTGATCGATTATATTTTGAAGAAATATCTTTTGAAGTTGTGATGGACATTTATATATTTTATTTTTGGTTTATGGTCTGGAGTTTTAGGGTTATCAATAAGAATAATTATTCGTATAGAGTTGTCAATAGTTGGAAGTTTAATTGGGAATGATCAAATTTATAATAGTATTGTTACTGCTCATGCTTTTGTTATAATTTTTTTTATAGTTATACCAATTATAATTGGAGGATTTGGAAATTGGTTAATTCCTTTAATAATAGGGGCTCCTGATATAGCTTTTCCTCGAATGAATAATATAAGATTTTGATTGTTACCACCTTCATTATTTTTATTATTATTAAGAAGAATTATAGGGGCAGGGGCAGGTACAGGATGAACAGTTTATCCTCCTTTATCTTTAAATTTAAGTCATTCTGGATTATCTGTTGATTTAGCAATTTTTTCTTTACATATAGCAGGTATATCTTCAATTATGGGAGCAATTAATTTTATTTCAACTATTTTAAATATACGTTTATTAGGGTTAAAAATAGATAATATTTCTTTATTTACTTGATCTGTTAATATTACTGCAATTTTGCTTTTATTATCATTACCTGTTTTAGCGGGTGCTATTACTATACTATTAACTGATCGAAATTTAAATACAAGTTTTTTTGATCCTTCAGGTGGGGGTGATCCTATTTTATATCAACATTTA
JS120_Leiophron_THA TCTAAGTGGGTGGTAAACTCCATCTAAGGCTAAATATAACCACGAGACC-GATAGCGAACAAGTACCGTGAGGGAAAGTTGAAAAGAACTTTGAA-GAGAG-AGTTCAAGAGTACGTGAAACCGTTCAGGGGTAAACCTGAG-AAA--CCCAAAAGATCG-AAT-GGGGAGATTCATCGTCA-GCACACTTGATATATGTGCGAGTT--ATGATAT-AA-----------GTTAT-CC--TTGTGGTA-----------ACTATAA--TA-CATGCTTGTATCATTTG-TT-GTCGAGTG-TGTCGGCGTGCACTTCTCCCCTAGTAGGACGTCGTGACCCGTTGAGTGTCGTTCTATAGCCCAAATGGTAGTCTTTAAT------------CA--TTTTT-TG-GTTGAAGACCT-TTGGTG---TA-CTTGATCGACTGCTCGACGGTATTCA-CATGGTATTGAGTCGCAA-------TT-TATTTGCGT-CAATCTCATTGCAAGCG--CGGTTACC------ATTCAGTAGTGCGGATTTAATGCCGTCACTGATGTTAAC-CAGCTGTTGGTTA-ATGATGTTCTTTGACTGACTCT-ATTC---ATACCGGGTCA-TTGGTTTTTGTATAAAATGAAAAATATCATATCGTATTATGAATTATTGGAGAATCTCGGCCAAGGTGTTCTTCCTCATGCGGTATTGTTGGGCGCGAAACAGATTGGATTTTCCGATAAACAAATTGCAGTTGCAATAAAGAGTACGGAATTAGCGGTACGTAAACAACGAAAAGAGAGCAATATTCGACCATTTGTCAAGCAAATTGATACGGTGGCTGCTGAATGGCCGGCAACGACAAATTATCTTTATCTCACGTATAATGGATCCAGACATGATATTGATTATCCCGGTGGTTACACAATGGTCATTGGTTCAGGCGTATATCGTATAGGAAGTTCAGTGGAATTTGACTGGTGTGCTGTCAGTTGTTTACGAGAACTTCGCAATCTCGGTAAAAAAACAATCATGATTAATTATAATCCCGAGACTGTCAGCACGGATTACGATATGTCTGATAGATTATACTTTGAAGAAATATCTTTTGAAGTTGTGATGGACATTTATATATTTTATTTTTGGTGTTTGATCAGGATTTTTAGGGTTATCTATAAGAATAATTATTCGTATAGAGTTATCAATAGTTGGGAGTTTAATTGGTAATGATCAAATTTATAATAGTATTGTAACTGCTCATGCTTTTGTTATAATTTTTTTTATAGTTATACCAATTATAATTGGGGGGTTTGGTAATTGATTAATTCCTTTAATAATAGGTTCACCTGATATAGCTTTCCCTCGAATAAATAATATAAGATTTTGGTTGTTGCCTCCTTCATTATTTTTATTATTATTAAGAAGAATAATAGGAATAGGGGCGGGTACAGGTTGAACAGTTTATCCTCCTTTATCTTTAAATTTAAGTCATTCAGGGATATCTGTTGATTTAGCAATTTTTTCTCTTCATTTAGCTGGTATATCTTCTATTATAGGGGCAATTAATTTTATTTCAACTATTTTTAATATACGTTTATTAGGATTAAAAATAGATAATATTTCTTTATTCACATGATCAGTTAATATTACAGCAGTTTTATTATTATTATCATTGCCTGTTTTGGCAGGGGCAATTACTATATTGTTAACTGATCGAAATTTAAATACAAGATTTTTTGATCCTTCAGGTGGGGGGGATCCTATTTTATATCAACATTTA
JS129_Leiophron_THA TCTAAGTGGGTGGTAAACTCCATCTAAGGCTAAATATGACCACGAGACC-GATAGCGAACAAGTACCGTGAGGGAAAGTTGAAAAGAACTTTGAA-GAGAG-AGTTCAAGAGTACGTGAAACCGTTCAGGGGTAAACCTGAG-AAA--CCCAAAAGATCG-AAT-GGGGAGATTCATCGTCA-GCACACTTGATATATGTGCGAGTT--ATGATAT-AA-----------GTTAT-CC--TCGTGGTA-----------ACTATAA--TA-CATGCTTGTATCATTTA-TT-GTCGAGTG-TGTCGGCGTGCACTTCTCCTCTAGTAGGACGTCGTGACCCGTTGGGTGTCGTTCTATGGCCCAAATGGTAGTCTTTGAT------------TA--TTTTA-TG-ATTAAAGACCA-TTGGTG---TA-CCTGATCGACTGCTCGGCGGTATTCA-CATGGTATTGAGTCGCAA----TTTTT-TTTTTGCGT-CAAGCTCATTGCAAGCG--CGGTTATC------ACTCGGTAGTGCGGATTTAATGCCGTCACTGATGCTAAT-CAGCTGTTGGTTA-ATGATGTTCTTTGACTGACTCT-ATTAT--TTTACCGGTCG-TTGGTTTTTGTATAAAATGAAGAATATTATTTCATACTATGAATTATTGGAGAATCTCGGTCAAGGTGTTCTTCCACATGCGGTATTGCTGGGCGCAAAACAAATTGGATTTTCCGATAAACAAATTGCAGTTGCAATAAAAAGTACGGAATTAGCGGTACGTAAACAACGAAAAGAGAGTAATATTCAACCATTTGTTAAACAAATTGATACGGTGGCTGCTGAATGGCCGGCAACGACAAATTATCTTTATCTCACGTATAATGGATCAAAACATGACATTGATTATCCAGGTGGTTATACAATGGTCATTGGTTCAGGTGTATATCGTATAGGAAGTTCAGTGGAATTTGATTGGTGTGCTGTTAGCTGTTTACGAGAACTTCGCAATCTCGGTAAAAAAACAATCATGATTAATTATAATCCTGAAACTGTCAGCACAGATTACGATATGTCTGATCGATTATATTTTGAAGAAATATCTTTTGAAGTTGTGATGGACATTTATATATTTTATTTTTGGAGTTTGAGCTGGAGTTTTAGGTTTATCATTAAGGATTTTAATTCGAATAGAGTTATCTATAGTTGGTAGATTAATTGGTAATGATCAAATTTATAATACTATTGTTACTGCTCATGCTTTTATTATAATTTTTTTTATAGTTATACCAATTATAATTGGAGGATTTGGAAATTGGTTGATTCCTTTAATATTAGGAGCTCCAGATATAGCTTTCCCACGAATAAATAATATAAGTTTTTGATTATTACCCCCTTCTTTAATTTTGTTATTATTAAGAAGATTAATTGGTATAGGTGCTGGTACAGGTTGAACAGTTTATCCTCCTTTATCAATGAATTTAAGTCATTCAGGCATATCAGTGGATTTAGCTATTTTTTCTTTACATTTAGCGGGGATATCTTCAATTATAGGTGCTATTAATTTTATTTCAACTATTTTAAATATACGATTGTTAGGTTTAAAAATGGATAATATTTCTTTATTTGTTTGGTCTGTTAATATTACAGCTTTATTATTATTATTATCTTTGCCTGTTTTAGCAGGTGCTATTACTATATTGTTGACAGATCGTAATTTAAATACAAGATTTTTTGATCCTGCTGGGGGTGGGGATCCAATTTTATATCAACATTTA
PNG5_Leiophron_PNG TCTAAGTGGGTGGTAAACTCCATCTAAGGCTAAATATGACCACGAGACC-GATAGCGAACAAGTACCGTGAGGGAAAGTTGAAAAGAACTTTGAA-GAGAG-AGTTCAAGAGTACGTGAAACCGTTCAGGGGAAAACCTGAG-AAA--CCCAAAAGATCG-AAT-GGGGAGATTCATCGTCA-GCACACTCGGTATATGTGCGAGTT--ATGATAT-AA-----------GTTAT-CC--TTGTGGTA-----------GCTACAA--TA-CATGCTCGTATCATTTG-TC-GCTGAGTG-TGTCGGCGTGCACTTCTCCCCTAGTAGGACGTCGTGACCCGTTGGGTGTCGTTCTATGGCCCAAATGGTAGTCTTTGAT------------CA--TTCGT-TG-TTTGAAGACCT-TTGGTG---TA-CCTGATCGACTGCTCGGCGGTATTCA-CATGGTATTGAGTCGCAA-------TT-TATTTGCGT-CAGACTCATTGCAAGCG--CGGTCAAT------ATTCAGCAGTGCGGATTCAATGCCGTCGTTGATGTTGAC-CAGCTGTTGGTTA-ATGATGTTCTCTGACTGACTCT-ATT----ATTACCGGTCG-???????????????????????????????????????????????????????????????????????????????????????????????????????????????????????????????????????????????????????????????????????????????????????????????????????????????????????????????????????????????????????????????????????????????????????????????????????????????????????????????????????????????????????????????????????????????????????????????????????????????????????????????????????????????????????????????????????????????????????????????????????????????????????????TATATTTTTTATTTGGGATTTGAGCTGGGATAGTAGGATTGTCCCTAAGAATATTAATTCGTATAGAATTATCAGTAGTAGGGAGATTTATTGGTAATGATCAAATTTATAATACTATTGTGACTGCTCATGCTTTTGTTATAATTTTTTTTATAGTGATACCAATTATAATTGGGGGGTTTGGGAATTGGCTAGTCCCATTGATGATAGGGGCCCCCGATATGGCTTTCCCACGAATAAATAATATAAGATTTTGGTTGTTACCCCCATCATTAATTTTATTATTATTGAGAGGAATAATGGGCAGAGGAGCGGGTACTGGGTGAACGGTTTATCCTCCATTATCTTTAAATTTAAGTCATTCTGGGGTATCTGTAGATTTGGCTATTTTTTCATTACACTTAGCAGGAGCTTCTTCTATTATAGGGGCTATTAATTTTATTTCTACAATTATTAATATACGTTTAATAGGGTTAAAAATAGATAATATTTCTTTATTTGTTTGATCAGTTAATATTACAGCGTTGTTGTTATTATTATCTTTACCTGTTTTAGCGGGGGCAATTACAATACTATTGACTGATCGAAACTTAAATACTAGATTTTTTGATCCCTCAGGAGGGGGGGACCCTATTTTGTATCAACATTTA
PNG6_Leiophron_PNG TCTAAGTGGGTGGTAAACTCCATCTAAGGCTAAATATGACCACGAGACC-GATAGCGAACAAGTACCGTGAGGGAAAGTTGAAAAGAACTTTGAA-GAGAG-AGTTCAAGAGTACGTGAAACCGTTCAGGGGTAAACCTGAG-AAA--CCCAAAAGATCG-AAT-GGGGAGATTCATCGTCA-GCACATTTGGTATATGTGCAAGTT--ATGATAT-AA-----------GTTAT-CC--TTGTGTTA-----------ACTACAA--TA-CATGCTTGTGTCATTTA-TT-GCCAAGTG-TGTCGGCGTGCACTTCTCCCCTAGTAGGACGTCGTGACCCGTTAGGTGTCGATCTATGGCCCAAATGGTAGTCTTTGAA------------CT--TTTAT-TG-TTCAAAGACCA-TTGGTG---TA-CCTGAGCGACTGCTTGGCGGTATTCA-CACGGTATTGAGTCGCAA------ATT-AATTTGCGT-CAAACTCATTGCAAGTT--TGGTTATC------ATTCAGTAGTGCGGATTTAATGCCGTCATTGATGTTAAT-CAGCTGTTGGTCG-ATGATGTTCTTTGACTGACTCT-ATT----TTTACCGGTCG-???????????????????????????????????????????????????????????????????????????????????????????????????????????????????????????????????????????????????????????????????????????????????????????????????????????????????????????????????????????????????????????????????????????????????????????????????????????????????????????????????????????????????????????????????????????????????????????????????????????????????????????????????????????????????????????????????????????????????????????????????????????????????????????TATATTTTATATTTGGAATTTGGGCAGGTATGGTTGGTTTATCCTTAAGAATAATTATTCGAATAGAATTATCTATATTAGGGAGAGTTATTGGTAATGATCAAATTTATAATAGTGTAGTTACTGCCCATGCTTTTATTATAATTTTTTTTATAGTTATACCTATTATAATTGGGGGATTTGGTAATTGGCTGGTTCCTTTAATAATAGGGTCTCCCGATATGGCATTTCCTCGAATAAATAATATAAGATTTTGATTATTACCACCATCTTTGTTATTATTATTATTAGGTGGATTTATAGGGGCAGGAGCAGGTACTGGGTGAACAGTTTATCCTCCTTTATCTTTAAATTTAAGACATTCTGGTATGTCCGTTGATTTTTCAATTTTTTCTTTACATTTAGCAGGTATATCATCAATTATGGGTGCTATTAATTTTATTTCTACAATTTTTAATATACGATTAATAGGATTAAAAATAGATAATATTTCATTATTTACATGATCAGTAAATATTACTGCTTTATTATTATTATTGTCTTTACCTGTTTTGGCCGGGGCTATTACTATATTATTAACTGATCGTAATTTAAATACAAGGTTTTTTGATCCATCAGGAGGTGGTGATCCAATTTTATATCAACATTTA
PNG7_Leiophron_PNG TCTAAGTGGGTGGTAAACTCCATCTAAGGCTAAATATGACCACGAGACC-GATAGCGAACAAGTACCGTGAGGGAAAGTTGAAAAGAACTTTGAA-GAGAG-AGTTCAAGAGTACGTGAAACCGTTCAGGGGTAAACCTGAG-AAA--CCCAAAAGATCG-AAT-GGGGAGATTCATCGTCA-GCACATTTGGTATATGTGCAAGTT--ATGATAT-AA-----------GTTTT-CC--TTGTGTTA-----------ACTATAA--TA-CATGCTTGTGTCATTTA-TT-GCTGATGG-TGTCGGCGTGCACTTCTCCCCTAGTAGGACGTCGTGACCCGTTAGGTGTCGTTCTATGGCCCAAATGGTAGTCTTTGAA------------AC--TTTAT-TG-TTCAAAGACCA-TTGGTG---TA-CCTGATCGACTGCTTGGCGGTATTCA-CATGGTATTGAGTCGCAA-------AT-TTTTTGCGT-CAAGCTCATTGCAAGCG--TGGTTATC------ATTCAGTAGTGCGGATTTAATGCCGTCATTGATGTTAAT-CAGCTGTTGGTTG-ATGATGTTCTTTGACTGACTCT-ATT----ATTTCCGGTCG-???????????????????????????????????????????????????????????????????????????????????????????????????????????????????????????????????????????????????????????????????????????????????????????????????????????????????????????????????????????????????????????????????????????????????????????????????????????????????????????????????????????????????????????????????????????????????????????????????????????????????????????????????????????????????????????????????????????????????????????????????????????????????????????TATATTTTTTATTTGGTATTTGATCTGGAATGGTTGGATTATCATTAAGTATACTTATTCGTATAGAATTAGCTTCAGTTGGGAGTTTGATTGGGAATGATCAAATTTATAATAGTATTGTTACTTCTCATGCATTTATTATGATTTTTTTTATGGTTATACCTATTATAATTGGAGGGTTTGGGAATTGGTTGGTTCCTTTGATAATAGGGGCTCCTGATATAGCTTTTCCTCGAATAAATAATATAAGATTTTGATTATTACCTCCTTCTTTGTTTATGTTATTATTAAGAGGATTAATGGGAGGGGGGACTGGAACAGGATGAACAGTTTATCCTCCTTTATCTTTAAATATAAGGCATTCAAGTATATCAGTTGATTTTTCTATTTTTTCTTTGCATTTAGCTGGAATATCTTCTATTATAGGAGCAGTAAATTTTATTACAACTATTTTCAATTTGCGTTTATTAGGGTTGATGATGGATAATATTTCTTTATTTGTTTGATCAGTTAATATTACAGCAGTTTTATTATTATTATCTTTGCCGGTATTAGCGGGGGCTATTACTATATTATTAACGGATCGTAATTTAAATACTAGATTTTT-------------------------------------------
YMZ038_Peristenus_GER ------------GTAAACTCCATCTAAGGCTAAATATGACCACGAGACC-GATAGCGAACAAGTACCGTGAGGGAAAGTTGAAAAGAACTTTGAA-GAGAG-AGTTCAAGAGTACGTGAAACCGTTCAGGGGTAAACCTGAG-AAA--CTCAAAAGATCG-AAT-GGGGAGATTCATCGTCA-ATACATTTGGTATATGTGCAAGTT--ATGATAT-AA-----------GTTTT-CC--TTGTGTTA-----------GCTATAA--TA-CGTACTTGTATCATTTA-TK-GCTGGATG-TGTCGGCGTGCACTTCTCCCCTAGTAGGACATCGCGACCCGTTGAGTGTCGTTCTATGGCCCAAATGGTAGTCTTTAAT------------TA--TTTTA-TA-ATTGAAGACCT-TTGGTG---TA-CCTGATCGACTGTTCGGCGGTATTCA-CATGGTATTGAGTCGCAA--------T-TATTTGCGT-CAAGCCCATTGCAAGCG--CGGTTAGT---T--TCTCGGTAGTGCGGATTTAAKGCCGTCGCTGAGACTGAC-CAGCTGTTGGTTT-ATGGTG-CCTTTGACTGACTCA-AAATA--ATTACCGGTCG-TTGGTTTTTGTATAAAATGAAAAATATTATTTCGTGTTATGAATTGTTGGAAAATCTCGGGCCAGGTGTTCTTCCACATGCGGTGTTATTGGGTGCAAAACAAATAGGTTTTTCTGATAAACAAATTGCAGGTGCAATAAAGAGTACGGAATTAGCAGTACGTAAACAACGGAAAGAAAGTAATATTCGACCATTTGTTAAGCAAATTGATACAGTAGCTGCTGAATGGCCAGCTACGACGAATTATTTATATCTCACGTATAATGGATCAACACACGATATTGATTATCCAGGTGGTTACATCATGGTGATTGGTTCAGGCGTATATCGTATTGGAAGTTCAGTGGAGTTTGACTGGTGTGCTGTTAGTTGTTTACGAGAACTTCGTAATCTCGAAAAAAAAACAATCATGATCAATTATAATCCCGAAACTGTCAGTACAGATTACGATATGTCTGATCGATTATATTTTGAAGAAATATCTTTTGAAGTTGTGATGGACATTTA-----------------------GCTGGTATATTAGGTTTATCCATAAGTATAATTATTCGGATAGAATTGGGGGTMCCTGGTAATTTAATTGGTAATGATCAAATTTATAATATAATTGTTACAGCTCATGCTTTTGTAATAATTTTTTTTATAGTTATACCAATTATAATTGGTGGATTTGGTAATTGATTAGTACCATTAATATTAGGAGCTCCTGATATAGCTTTTCCTCGGATAAATAATATAAGATTTTGACTACTTCCTCCTTCTTTAATAATATTATTAATAAGAAGATTAATTGGATTGGGGGCAGGGACTGGTTGAACAGTTTATCCACCTTTATCTTTAAATATAAGACATTCAAGTATTTCAGTAGATTTAGCAATTTTTTCTTTACATTTAGCTGGGATTTCTTCAATTATAGGAGCTATTAATTTTATTACAACAGTGTTAAATATACGATTAATAGGATTAAAAATAGATAATATTTCTTTATTTGTTTGGTCAGTTAATATTACTGCTTTATTATTGTTATTATCATTACCAGTTTTAGCAGGAGCAATTACTATACTATTAACTGATCGTAATTTAAATACTTCATTTTTTGATCCTGCAGGTGGGGGGGATCCAATTTTATATCAACATTTA
YMZ077_Leiophron_MB TCTAAGTGGGTGGTAAACTCCATCTAAGGCTAAATATGACCACGAGACC-GATAGCGAACAAGTACCGTGAGGGAAAGTTGAAAAGAACTTTGAA-GAGAG-AGTTCAAGAGTACGTGAAACCGTTCAGGGGAAAACCTGAG-AAA--CCCAAAAGATCG-AAT-GGGGAGATTCATCGTCA-GCATATTTGGTATATGTGCGAGTT--ATGATAT-AA-----------GTTAT-CC--TTGCGGTA-----------ATTATAA--TA-CATGCTTGTATCATTTT-TG-GCTGAGTA-TGTCGGCGTGCACTTCTCCCCTAGTAGGACGTCGTGACCCGTTGGGTGTCGTTCTATGGCCCAAATGGTAGTCTTTGAT------------TA--TTCTA-TA-ATCAAAGACCA-TTGGTG---TA-CCTGATCGACTGCTCGGCGGTATTCA-CATGGTATTGAGTCGCAA--------T-TTTTTGCGT-CAAACTCATTGCAAGCG--CGGTTTTC------ATTCAGCAGTRCGGATTTAATGCCGTCGTTGATGTTAAT-CAGCTGTTGGTTA-ATGATGTTCTTTGACTGACTCA-CAATT--TTTACCGGTCA-TTGGTTTTTGTATAAAATGAAGAATATTATATCGTGTTATGAATTATTGGAGAATCTCGGTCAAGGTGTTCTTCCACATGCGGTATTGCTGGGCGCGAAACGAATTGGATTTTCCGATAAACAAATTGCTGTTGCAATTAAGAGTACGGAATTAGCGGTACGTAAACAACGAAAAGAGAGCAATATTCAACCATTTGTCAAGCAAATTGATACGGTAGCTGCTGAATGGCCGGCAACAACAAATTATCTTTATCTCACGTATAATGGATCAAGACATGACATTGATTATCCAGGTGGTTATACAATGGTTATTGGTTCAGGCGTCTATCGTATTGGGAGTTCAGTGGAATTTGACTGGTGTGCTGTTAGTTGTTTACGAGAACTTCGCAATCTCGGTAAAAAAACAATCATGATTAATTATAATCCCGAAACTGTCAGCACAGATTACGATATGTCTGATCGATTATATTTTGAAGAAATATCTTTTGAAGTTGTGATGGACATTTA??????????????????????????????????????????????????????????????????????????????????????????????????????????????????????????????????????????????????????????????????????????????????????????????????????????????????????????????????????????????????????????????????????????????????????????????????????????????????????????????????????????????????????????????????????????????????????????????????????????????????????????????????????????????????????????????????????????????????????????????????????????????????????????????????????????????????????????????????????????????????????????????????????????????????????????????????????????????????????????????????????????
YMZ081_Euphoriella_MB TCTAAGTGGGTGGTAAACTCCATCTAAGGCTAAATATGACCACGAGACC-GATAGCGAACAAGTACCGTGAGGGAAAGTTGAAAAGAACTTTGAA-GAGAG-AGTTCAAGAGTACGTGAAACCGTTCAGGGGTAAACCTGAG-AAA--CTCAAAAGATCG-AAT-GAGGAGATTCATCGTCA-ATACATTCAGTATATGTGCAGGTC--ATGATAT-AA-----------GCTAT-CC--TTGTGGTA-----------ACTATAA--TA-CATGCTTGTGTCATTTT-TC-GCTGAGTG-TGTCGGCGTGCACTTCTCCTCTAGTAGGACGTCGTGACCCGTTGAGTGTCGTTCTATGGCCCAAATGGTAGTCTTTGAT------------CA--GTCTC-TGTTTTGAAGACCA-TTGGTG----A-CCTGATCGGCTGCTCGACGGTATTCA-TAAGGTATCGAGTCGCAT--------T-TTTTTGCGT-CAAGCTCATTGCAAGCG--TGGTTAAC------ATTCAGCAGTGCGGATCTAATGCCGTCGTTGATGTTAAT-CAGCTGTTGGTTA-ATGATGTTCTTTGACTGGCTCT-CA-----TATACCGGTCA-TTGGTTTTTGTATAAAATGAAAAATATCATATCATGCTATGGATTGTTGGAGAATCTCGGTCAAGGTGTTCTTCCACATGGAGTATTGCTGGGGGCAAAACAAATTGGATTTTCCGATAAACAAATTGCAGTCGCAATAAAGAGCACTGAATTAGCAGTACGTAAACAACGAAAAGAGAGCAATATTCAACCATTTGTCAAGCAAATTGATACAGTAGCCGCCGAATGGCCGGCAACAACGAATTATCTTTATCTTACGTACAATGGATCAAATCATGACATTTGTTATCCAGGTGGTTATACAATGGTCATTGGTTCAGGCGTATATCGTATTGGCAGTTCAGTGGAATTTGATTGGTGCGCTGTTAGTTGTTTACGAGAGCTTCGCAATCTCGGTAAAAAAACAATCATGATTAATTATAATCCCGAGACTGTCAGCACAGATTACGATATGTCTGATCGATTATATTTCGAAGAAATATCTTTTAAAGTTGTGATGGACCATTTTTTATTTTATTTTTGGGATTTGGTCAGGTATGGTAGGGTTATCTTTGAGAATAATTATTCGAATAGAGTTGTCTGTTTCTGGGAGATTTATTGGCAATGATCAAATTTATAATGTGATTGTGACTGCTCATGCTTTTATTATAATTTTTTTTATGGTTATACCAATTATGATTGGGGGATTTGGAAATTGGTTAATTCCTTTAATAATGGGGGCCCCCGATATAGCTTTCCCTCGAATAAATAATATGAGATTTTGGTTGTTACCTCCTTCTTTAATATTTTTATTAATAAGAAGAATGGTAGGAAGAGGGGCAGGGACTGGGTGAACAGTATATCCTCCTCTATCATTAAATCTTAGACATTCTGGCATATCTGTAGATTTAGCTATTTTTTCTTTACATTTAGCAGGTATATCTTCAATCATAGGGGCTATTAATTTTATTTGTACAATTATAAATATGCGAACTTTGGGAATAAATTTTGATAATATTAGATTATTTGCTTGATCTGTAAATATTACTGCTATTTTATTGTTGTTATCTTTGCCGGTATTGGCTGGGGCTATTACTATATTATTGACTGATCGTAATTTAAATACTAGTTTTTTTGACCCTGCTGGTGGGGGGGATCCTATTTTGTATCAACATTTA
YMZ124_Peristenus_mellipes_MB TCTAAGTGGGTGGTAAACTCCATCTAAGGCTAAATATGACCACGAGACC-GATAGCGAACAAGTACCGTGAGGGAAAGTTGAAAAGAACTTTGAA-AAGAG-AGTTCAAGAGTACGTGAAACCGTTCAGGGGTAAACCTGAG-AAA--CTCAAAAGATCG-AAG-GGGGAGATTCATCGTCA-ACACATTTGGTATATGTGCAAGTT--ATGATAT-AA-----------GTTAT-CC--TTGTGTTA-----------GCTATAA--TA-CATGCTTGT-TCATTTT-TT-GCTGGATNGTGTCGGCGTGCACTTCTCCCCTAGTAGGACATCGCGACCCGTTGAGTGTCGTTCTATGGCCCAAATGGTAGTCTTTAAT------------TA--TTTTA-TA-GTTGAAGACCA-TTGGTG---TA-CCTGATCGACTGCTCGGCGGTATTCA-CATGGTAATGAGTCGCAA--------T-TATTTGCGT-CAAACCCATTGCAAGCG--CGGTTAGT---T--TCTCGGTAGTGCGGATTTAATGCCGTCACTGAGACTGAC-CAGCTGTTGGTTT-ATGGTG-TCTTTGACTGACTCG-AAATA---TTACCGGTCG-TTGGTTTTTGCATAAAATGAAAAATATTATTTCGTGTTATGAATTGTTGGAAAATCTCGGTCAAGGTGTTCTTCCACATGCGGTGTTACTGGGCGCAAAACAAATTGGTTTTTCTGATAAACAAATTGCAGGTGCGATAAAGAGTACGGAATTAGCAGTACGTAAACAACGGAAAGAAAGTAATATTCAACCATTTGTTAAGCAAATTGATACAGTGGCTGCTGAATGGCCAGCTACGACGAATTATTTATACCTCACATATAATGGATCAACACACGATATTGATTATCCAGGTGGTTACATCATGGTGATTGGTTCAGGCGTATATCGTATTGGAAGTTCAGTGGAATTTGACTGGTGTGCTGTTAGTTGTTTACGAGAACTTCGTAATCTCGGAAAAAAAACAATCATGGTCAATTATAATCCCGAAACTGTCAGTACAGATTACGATATGTCTGATCGATTATATTTTGAAGAAATATCTTTTGAAGTTGTGATG--------TATATTTTATATTTGGATTTTGGTCTGGGATATTGGGGTTATCTATAAGAATAATTATTCGAATAGAGTTAGGAACTTCAGGGAATTTAATTGGCAATGATCAGATTTATAATATAATTGTAACAGCTCATGCTTTTGTAATAATTTTTTTTATAGTTATACCAATTATAATTGGTGGGTTTGGAAACTGGTTAATTCCTTTAATATTAGGAGCTCCAGATATAGCTTTCCCACGGATAAATAATATAAGATTTTGGTTACTTCCCCCCTCTTTAATAATATTATTAATAAGAAGAATAATTGGGTTAGGAGCTGGAACTGGGTGAACAGTTTATCCCCCTTTATCTTTAAATATAAGACATTCTAGAATATCGGTAGATTTAGCTATTTTTTCTTTACATTTGGCTGGAATTTCTTCAATTATAGGGGCTATTAATTTTATTACTACAGTTTTGAATATACGTTTAATAGGGTTAAAAATAGATAATATTTCTTTATTTATTTGATCAGTTAATATTACTGCATTATTATTATTATTATCATTGCCTGTATTAGCAGGAGCAATTACGATATTATTAACAGATCGAAACTTAAATACTTCATTTTTTGATCCGGCTGGCGGAGGGGATCCAATTTTATATCAACATTTA
YMZ132_Leiophron_KY TCTAAGTGGGTGGTAAACTCCATCTAAGGCTAAATATGACCACGAGACC-GATAGCGAACAAGTACCGTGAGGGAAAGTTGAAAAGAACTTTGAA-GAGAG-AGTTCAAGAGTACGTGAAACCGTTCAGGGGTAAACCTGAG-AAA--CCTAAAAGATCG-AAT-GGGGAGATTCATCGTCA-ACACATTTAGTATGTGTGCAAGTT--ATGATAT-AA-----------GTTAT-CC--TTGTGGTA-----------TCTACAA--TA-CATACTTGTA-CATTTA-TT-GCCGAATG-TGTCGGCGTGCACTTCTCCCCTAGTAGGACGTCGCGACCCGTTGGGTGTCGTTCTATGGCCCAAATGGTAGTCTTTAGT------------CA---TTTA-TG-ATTAAAGACCG-TTGGTGT--TA-CCTGATCGACTGCCCGACGGTATTCATTATGGTATTGAGTCGCAA------TTT-TATTTGCGT-CAAACTCATTGCAAGCG--CGGTTATC------ATTCAGCAGTGCGGATTCAATGCCGTCGTTGATGCTAAC-CAGCTGTTGGTTA-ATGATGTTCTTTGACTGACTCT-TTA----ATTACCGGTCG-TTGGTTTTTGTATAAAATGAAGAATATCATATCGTGCTACGAATTATTGGAGAATCTTGATCAAGATGTTCTTCCACATGCGGTATTGCTGGGTGCAAAACAAATTGGATTTTCCGATAAACAAATTGCAATTGCAATAAAGAGTACAGAATTAGCAGTACGTAAACAAAGAAAAGAGAGTAATATTCAACCATTTGTCAAGCAAATTGATACAGTGGCTGCTGAATGGCCGGCGACAACAAATTATCTTTACCTCACTTATAATGGATCAACACATGACATTGATTATCCAGGTGGTTATACAATGGTCATTGGTTCAGGTGTATATCGTATTGGGAGTTCAGTGGAATTCGACTGGTGTGCTGTTAGTTGTTTACGAGAACTTCGCAATCTCGGCAAAAAAACAATCATGATTAATTACAATCCTGAGACTGTCAGCACAGATTACGATATGTCTGATCGATTATATTTTGAAGAAATATCTTTTGAAGTTGTGATGGACATTTATATATTTTATTTTTGGGGTTTGATCTGGGATAGTAGGGTTATCTTTAAGAATTTTGATTCGTATAGAATTAGCTACTGCAGGTAGTTTAATTGGTAATGATCAAATTTATAATAGAATTGTTACTTCTCATGCTTTTGTTATGATTTTTTTTATAGTTATACCTATTATAATTGGAGGGTTTGGTAATTGATTAGTTCCATTAATAATAGGGGCTCCTGACATAGCTTTCCCTCGAATAAATAATATAAGATTTTGATTATTACCACCATCTTTAATTTTATTGTTATTAAGAATAATAATAGGGAGGGGGGCTGGCACAGGATGAACAGTTTATCCTCCTTTATCATTAAATGTGAGGCATTCAGGATTATCAGTTGATTTAGCGATTTTTTCTTTACATTTGGCTGGGATATCTTCTATTATAGGAGCTATTAATTTTATTACTACTATTTTAAATATACGATTATTAGGGTTAAATATAGATAATGTTACTTTATTTGTATGATCAGTTAATATTACTGCTTTATTATTATTATTATCATTACCAGTTTTAGCAGGAGCAATTACTATATTATTAACTGATCGTAATTTAAATACAAGATTTTTTGATCCATCAGGAGGAGGAGATCCAATTTTGTACCAACATTTA
YMZ133_Leiophron_KY TCTAAGTGGGTGGTAAACTCCATCTAAGGCTAAATATGACCACGAGACC-GATAGCGAACAAGTACCGTGAGGGAAAGTTGAAAAGAACTTTGAA-GAGAG-AGTTCAAGAGTACGTGAAACCGTTCAGGGGTAAACCTGAG-AAA--CCTAAAAGATCG-AAT-GGGGAGATTCATCGTCA-GCATACTCKGTATATGTGCGAGTT--ATGATAT-AA-----------GTTAT-CC--TTGTGGTA-----------ACTAYAA--TA-CATGCTTGTA-CATTTG-TC-GCTGAGGG-TGTCGGCGTGCACTTCTCCCCTAGTAGGACGTCGTGACCCGTTGGGTGTCGTTCTATGGCCCAAATGGTAGTCTTTAAT------------TA--TTTTT-TA-ATTGAARACCA-TTGGTG----A-CCTGATCGASTGTTCKACGGTATACA-CAYGGTATTGAGTCGCAA--------T-TATTTGCGT-CAAACTCATTGCAAGCG--TGGTTAAT------AYTCAGTAKTGCGGATCTAATGCCGTCATTGATATTAWC-CAGCTGTTGGTTG-ATGATGTTCTTTGACTGACTCT-ATT----------------CTGGTTTTTGTATAAAATGAAAAATATTATATCGTGCTATGAATTATTAGAGAATCTTGGTCAAGGTATCCTTCCACATGCGGTATTACTGGGTGCCAAACAAATTGGATTTTCCGATAAACAAATTGCAGTTGCAATAAAAAGTACGGAATTGGCTGTTCGAAAACAACGAAAAGAGAGCAATATTCAACCATTTGTTAAACAAATTGATACAGTAGCTGCCGAATGGCCGGCAACAACAAATTATCTTTATCTTACGTATAATGGATTAAGACATGACATCAACTATCCAGGTGGTTATACAATGGTTATTGGTTCAGGCGTATATCGTATTGGAAGTTCAGTAGAATTTGACTGGTGTGCCGTCAGTTGTTTACGAGAACTTCGTAATCTCGGTAAAAAAACGATCATGATTAATTATAATCCCGAGACTGTCAGCACAGATTACGATATGTCTGATCGATTATATTTTGAAGAAATATCATTTGAAGTTGTGATGGACATTTATATATTTTATTTTTGGTATATGATCAGGTATAGTTGGTTTATCAATAAGAATAATTATTCGAATAGAATTATCAATAGTTGGTAGATTTATTGGGAATGATCAAATTTATAATAGAATTGTAACTGCTCATGCTTTTGTTATAATTTTTTTTATAGTCATACCTATTATAATTGGTGGATTTGGAAATTGATTAATTCCTTTAATAATAGGAGCTCCTGATATAGCTTTTCCTCGTATAAATAATATAAGATTTTGATTACTTCCTCCTTCATTATTTTTATTACTTTTAGGAAGAATAATAGGAAGAGGAGCAGGGACAGGTTGAACAGTTTATCCTCCTTTATCATTGAGTCTTAGACATTCAAGAATTTCAGTAGATTTATCTATTTTTTCTTTACATCTAGCTGGAATATCTTCAATTATAGGAGCTGTAAATTTTATTTCTACAATTTTGAATATACGATTATTAGGTTTAAAAATAGATAATATTTCTTTATTTTCTTGATCTGTTAATATTACTGCTTTATTATTGTTATTGTCTTTACCTGTATTAGCAGGAGCTATTACTATATTATTAACTGATCGTAATTTAAATACAAGATTTTTTGATCCTTCAGGAGGTGGTGATCCAATTTTATATCAACATTTA
YMZ134_Leiophron_WV TTTAAGTGGGTGGTAAACTCCATTTAAGGCTAAATATGACCACGAGACC-GATAGCGAACAAGTACCGTGAGGGAAAGTTGAAAAGAACTTTGAA-GAGAG-AGTTCAAGAGTACGTGAAACCGTTCAGGGGTAAACCTGAG-AAA--CCCAAAAGATCG-AAT-GGGGAGATTCATCGTCA-GCATACTTGATATATGTGCGAGTT--ATGATAT-AA-----------GTTAT-CC--TTGTGGTA-----------ACTATAA--TA-CATACTTGTATCATTTG-TT-GTTGAGTG-TGTCGGCGTGCACTTCTCCCCTAGTAGGACGTCGTGACCCGTTGGGTGTCGTTCTATGGCCCAAATGGTAGTCTTTGAT------------TG-TATTTT-CA-ATTAAAGACCA-TTGGTG---TA-CCTGATCGACTGCTCGACGGTATTCA-CATGGTATTGAGTCGCAA------ATT-TATTTGCGT-CAAACTCATTGCAAGCG--CGGTTATC------ATTCAGTAGTGCGGATTTTATGCCGTCATTGATGTTAAC-CAGCTGTTGGTTA-ATGATGTTCTTTGACTGACTCT-TAT----ATTACCGGTCA-TTGGTTTTTGTATAAAATGAAGAATATTATATCGTGTTATGAATTATTGGAAAAACTCGGTCAAGGTGTTCTTCCACATGCGGTATTGCTGGGCGCAAAACAAATTGGATTCTCCGATAAACAAATTGCAGTTGCAATAAAGAGTACAGAATTAGCGGTGCGTAAACAACGAAAAGAGAGCAATATTCAACCCTTTGTCAAACAAATTGATACGGTGGCTGCCGAATGGCCGGCTACAACAAATTATCTTTATCTCACGTATAATGGATCAAGACATGACATTGATTATCCAGGTGGTTATACAATGGTCATTGGTTCAGGCGTATATCGTATTGGAAGTTCAGTGGAATTTGACTGGTGTGCTGTCAGTTGTTTACGAGAACTTCGCAATCTCGGTAAAAAAACAATCATGATTAATTATAATCCCGAAACTGTCAGCACAGATTACGATATGTCTGATCGATTATATTTTGAAGAAATATCTTTTGAAGTTGTGATGGACATTTATATATTTTATTTTTGGAATTTGATCTGGAATTTTGGGGCTATCTTTGAGTTTAATCATTCGTATAGAATTATCTATAGTTGGGAGATTAATTGGTAATGATCAAATTTATAACAGTATTGTTACAGCTCATGCATTTGTAATAATTTTTTTTATAGTTATGCCTATTATAATTGGGGGGTTTGGAAATTGATTAATTCCTTTAATAATAGGGGCGCCAGATATAGCTTTCCCTCGAATGAATAATATAAGATTTTGATTATTGCCTCCTTCTTTATTTTTATTATTATTAAGAAGAATAATAGGAACTGGAGCAGGAACAGGATGAACAGTTTATCCTCCTTTATCTTTAAGTTTAAGACATTCTAGTATATCTGTTGATTTAGCTATTTTTTCTTTACATTTAGCTGGGGCATCTTCTATTATGGGGGCTGTAAATTTTATTTCTACAATTATTAATATACGATTGTTAGGGTTGAAAATAGATAATATTCCATTATTTGTTTGATCAGTTAATATTACGGCTTTATTATTATTATTATCTTTACCAGTTTTAGCCGGGGCTATTACAATATTATTAACAGACCGAAATTTAAATACAAGATTTTTTGATCCTGCAGGGGGCGGGGATCCTATTTTATATCAACATTTA
YMZ136_Leiophron_KY TCTAAGTGGGTGGTAAACTCCATCTAAGGCTAAATATGACCACGAGACC-GATAGCGAACAAGTACCGTGAGGGAAAGTTGAAAAGAACTTTGAA-GAGAG-AGTTCAAGAGTACGTGAAACCGTTCAGGGGAAAACCTGAG-AAA--CCCAAAAGATCG-AAT-GGGGAGATTCATCGTCA-GCATATTTGGTATATGTGCGAGTT--ATGATAT-AA-----------GTTAT-CC--TTGCGGTA-----------ATTATAA--TA-CATGCTTGTATCATTTT-TG-GCTGAGTA-TGTCGGCGTGCACTTCTCCCCTAGTAGGACGTCGTGACCCGTTGGGTGTCGTTCTATGGCCCAAATGGTAGTCTTTGAT------------TA--TTTTTATA-ATTAAAGACCA-TTGGTG---TA-CCTGATCGACTGCTCGGCGGTATTCA-CATGGTATTGAGTCGCAA--------T-TTTTTGCGT-CAAACTCATTGCAAGCG--CGGTTTTC------ATTCAGCAGTGCGGATTTAATGCCGTCGTTGATGTTAAT-CAGCTGTTGGTTA-ATGATGTTCTTTGACTGACTCG-CAATT--TTTACCGGTCA-TTGGTTTTTGTATAAAATGAAGAATATTATATCGTGTTATGAATTATTGGAGAATCTCGGTCAAGGTGTTCTTCCACATGCGGTATTGCTGGGCGCGAAACAAATTGGATTTTCCGATAAACAAATTGCTGTTGCAATTAAGAGTACGGAATTAGCGGTACGTAAACAACGAAAAGAGAGCAATATTCAACCATTTGTCAAGCAAATTGATACGGTAGCTGCTGAATGGCCGGCAACAACAAATTATCTTTATCTCACGTATAATGGATCAAGACATGACATTGATTATCCAGGTGGTTATACAATGGTTATTGGTTCAGGCGTCTATCGTATTGGGAGTTCAGTGGAATTTGACTGGTGTGCTGTTAGTTGTTTACGAGAACTTCGCAATCTCGGTAAAAAAACAATCATGATTAATTATAATCCCGAAACTGTCAGCACAGATTACGATATGTCTGATCGATTATATTTTGAAGAAATATCTTTTGAAGTTGTGATGGACATTTATATATTTTTTATTTGGAATTTGATCTGGTATAGTAGGTTTATCTTTAAGAATAATTATTCGAATAGAATTATCAATAAGAGGAAGATTTATTGGTAATGATCAAATTTATAATAGTATTGTAACAGCTCATGCTTTTATTATAATTTTTTTTATGGTTATACCTATTATAATTGGGGGGTTTGGTAATTGGTTAGTACCTTTAATAATAGGTGCTCCAGATATAGCTTTTCCTCGAATAAATAATATAAGATTTTGATTATTACCTCCTTCATTAATCTTGTTATTATTAAGAAGAATAATAGGAGTTGGTGCTGGTACTGGTTGAACAGTTTATCCTCCATTGTCTTTAAATATGAGACATTCAGGCATATCAGTAGATTTTGCAATTTTTTCTTTACATATAGCTGGTGCATCATCAATTATAGGGGCTATTAATTTTATTTCTACTGTTTTAAATATACGTTTATTAGGATTAAAAATAGATAATATTTCATTATTTGTTTGATCAGTAAATATTACAGCATTATTATTATTATTATCTTTACCTGTGTTAGCTGGAGCAATTACAATATTATTAACAGATCGTAATTTAAATACTAGATTTTTTGATCCTTCAGGTGGTGGGGATCCAATTTTATATCAGCATTTA
YMZ139_Leiophron_uniformis_FRA TTTAAGTGGGTGGTAAACTCCATTTAAGGTTAAATATGACCACGAGACC-GATAGCGAACAAGTACCGTGAGGGAAAGTTGAAAAGAACTTTGAA-GAGAG-AGTTCAAGAGTACGTGAAACCGTTCAGGGGTAAACCTGAG-AAA--CCCAAAAGATCG-AAT-GGGGAGATTCATCGTCA-GCACACTTGGTATATGTGCAAGTT--ATGATAT---------------------C--TTGTATTA-----------TTTACAAGGTA-CATTCTTGTATCATTTA-TT-GCTGAGTG-TGTCGGCGTGCACTTCTCCCCTAGTAGGACGTCGTGACTCGTTGGGTGTTGTTCTATGGCCCAAATGGTAGTCTTTGAT------------TA--ATCTT-TA-ATTGAAGACCA-TTGGTG---TA-CCTGATCAACTGCTCGACGGTATTCG-CATGGTATTGGGTCGCAA-------TT-TATTTGCGT-CAAACTCATTGCAAGCG--CGGTTATC------ATTCAGTAGTGCGGATTTAATGCCGTCATTGATGTTAAC-CAGCTGTTGGTTA-ATGATGTTCTTTGACTGACTCT-TTA----ATTACCGGTCG-TTGGTTTTTGCATAAAATGAAAAATATTATTTCGTGTTATGAATTGTTGGAAAATCTCGGTCAAGGTGTTCTTCCACATGCGGTGTTACTGGGCGCAAAACAAATTGGTTTTTCTGATAAACAAATTGCAGGTGCGATAAAGAGTACGGAATTAGCAGTACGTAAACAACGGAAAGAAAGTAATATTCAACCATTTGTTAAGCAAATTGATACAGTGGCTGCTGAATGGCCAGCTACGACGAATTATTTATACCTCACATATAATGGATCAACACACGATATTGATTATCCAGGTGGTTACATCATGGTGATTGGTTCAGGCGTATATCGTATTGGAAGTTCAGTGGAATTTGACTGGTGTGCTGTTAGTTGTTTACGAGAACTTCGTAATCTCGGAAAAAAAACAATCATGGTCAATTATAATCCCGAAACTGTCAGTACAGATTACGATATGTCTGATCGATTATATTTTGAAGAAATATCTTTTGAAGTTGTGATGGACATTTATATATTTTATTTTTGGTATTTGAGCAGGTTTTGTAGGATTATCAATAAGAATAATTATTCGAATAGAATTATCTAGAGTAGGAAGATTTTTAGGTAATGATCAGATTTATAATAGAATTGTTACTGCTCATGCATTTATTATAATTTTTTTTATAGTTATACCAATTATAATTGGGGGATTTGGGAATTGGTTAGTTCCTTTAATAATAGGAGCACCTGACATAGCTTTCCCTCGAATGAATAATATGAGATTTTGGTTGCTTCCTCCTTCTTTATTATTATTGTTAATAAGTAGTATAATTGGTTCTGGTACAGGGACAGGATGAACAGTTTATCCTCCTTTATCATTAAATTTAAGTCATTCTAGAATATCTGTTGATTTTTCAATTTTTTCTTTACATTTAGCTGGTATATCATCAATTATAGGAGCAGTTAATTTTATTTCTACCATTTTTAATATGCGTTTATTTGGGTTAAAGATAGATAATATTTCTTTATTTATTTGATCAGTTAATATTACAGCTTTATTATTATTATTATCTTTACCAGTTTTAGCTGGTGCAATTACAATATTATTAACAGATCGAAATTTAAATACAAGTTTTTTTGATCCGTCGGGAGGTGGTGATCCAATTTTGTACCAACATTTA
YMZ141_Leiophron_THA TCTAAGTGGGTGGTAAACTCCATCTAAGGCTAAATATGACCACGAGACC-GATAGCGAACAAGTACCGTGAGGGAAAGTTGAAAAGAACTTTGAA-GAGAG-AGTTCAAGAGTACGTGAAACCGTTCAGGGGTAAACCTGAG-AAA--CCCAAAAGATCG-AAT-GGGGAGATTCATCGTCA-GCATATTTGATATATGTGCGAGTT--ATGATAT-AA-----------GTTAT-CCTTTTGTGGTA-----------ACTATAA--TA-CATGCTTGTATCATTTATTT-GTTGAATA-TGTCGGCGTGCACTTCTTCCCTAGTAGGACGTCGTGACCCGTTGAATGTCGTTCTATGGCCCAAATGGTAGTCTTTAAT------------CA---TAAT-TG-ATTGAAGACCA-TTGGTG---TA-CCTGATCGACTGTTCGACGGTATTCA-TATGGTATTGGGTCGCAA-------TT-TATTTGCGT-CAGGCTCATTGCAAGCG--CGGTTATC------ATTCAATAGTGCGGATTTAATGCCGTCATTGATGTTAAT-CAGCTGTTGGCTA-ATGATGTTCTTTGACTGACTCG-TTTTT--TTTACCGGTCT-ATGGTTTTTGCATAAAATGAAGAATATTATATTTCATTATGAATTATTGGAGAATCTTGGCCAAGGTGTTCTTCCACATGCAGTATTGCTCGGTGCAAAACAAATTGGATTTTCCGATAAACAAATTGCAGTTGCAATAAAGAGTACGGAATTAGCGGTACGTAAACAACGAAAAGAGAGCAATATTCAACCATTTGTAAAGCAAATTGATACGGTGGCTGCTGAATGGCCGGCAACGACAAATTATCTTTATCTCACGTATAATGGATCAAGACATGATATTGATTATCCAGGTGGTTACACAATGGTCATTGGTTCAGGCGTATATCGTATTGGAAGTTCAGTGGAGTTTGATTGGTGTGCTGTAAGTTGTTTACGAGAACTTCGCAATCTCGGTAAAAAAACCATAATGATTAATTATAATCCCGAAACTGTTAGCACCGATTACGATATGTCCGATCGTTTATATTTTGAAGAAATATCTTTTGAAGTTGTGATGGACATTTATATATTTTATTTTTGGAATTTGATCTGGTATTTTAGGATTATCATTAAGATTAATTATTCGTATAGAATTATCAATAGTGGGTAGATTAATTGGTAATGATCAAATTTATAATAGGATTGTAACTGCTCATGCTTTTGTTATAATTTTTTTTATAGTTATACCTATTATAATTGGTGGATTTGGTAATTGATTAATTCCTTTAATATTGGGAGCTCCTGATATAGCTTTTCCTCGAATAAATAATATAAGATTTTGATTACTTCCTCCTTCATTGTTATTATTATTATTAAGAAGATTAATAGGAACTGGGGCTGGTACAGGATGGACAGTTTATCCTCCTTTATCATTAAATCTTAGTCATTCAAGGATATCTGTTGATATAGCAATTTTTTCTTTACATTTAGCAGGTATATCATCAATTATAGGTGCTGTTAATTTTATTACTACAATTTTAAATATACGGTTATTAGGTTTAAAAATAGATAATATTTCTTTGTTTATTTGATCAGTTAATATTACAGCTTTATTATTGTTATTATCTTTACCTGTTTTGGCAGGAGCTATTACTATATTATTAACTGATCGTAATTTAAATACTAGATTTTTTGATCCTTCTGGTGGTGGGGATCCTATTTTATATCAACATTTA
YMZ142_Peristenus_MAD TTTAAGTGGGTGGTAAACTCCATCTAAGGCTAAATATGACCACGAGACC-GATAGCGAACAAGTACCGTGAGGGAAAGTTGAAAAGAACTTTGAA-GAGAG-AGTTCAAGAGTACGTGAAACCGTTCAGGGGTAAACCTGAG-AAA--CTCAAAAGATCG-AAT-GGGGAGATTCATCGTCA-ATACATTTGGTATATGTGCAAGTT--ATGATAT-AA-----------GTTAA-TC--TTGTGTTA-----------GCTATAA--TA-CATGCTTGTATCATTTA-TT-GCTGGATG-TGTCGGCGTGCACTTCTCCCCTAGTAGGACATCGCGACCCGTTGAGTGTCGTTCTATGGCCCAAATGGTAGTCTTTAAT------------TA-TTTTTT-TA-GTTGAAGACCA-TTGGTG---TA-CCTGATCGACTGCTTGACGGTATTCA-CATGGTAATGAGTCGCAA--------T-TATTTGCGT-CAAACCCATTGCAAGCG--CGGTTAGT---T--TTTCGGTAGTGCGGATTTTATGCCGTCACTGAGACTGAC-CAGCTGTTGGTTT-ATGGTG-TCTTTGACTGACTCG-AAATA--ATTACCGGTCG-???????????????????????????????????????????????????????????????????????????????????????????????????????????????????????????????????????????????????????????????????????????????????????????????????????????????????????????????????????????????????????????????????????????????????????????????????????????????????????????????????????????????????????????????????????????????????????????????????????????????????????????????????????????????????????????????????????????????????????????????????????????????????????????TATATTTTATATTTGGAATTTGATCWGGAATAATGGGGCTATATATAAGAATAATTATTCGAATAGAGTTGGGCACTCTAAGWARAGTAATTAATAATGATCAGATTTATAATATAATTGTAACAGCTCATGCTTTTGTAATAATTTTTTTTTTAGTAATACCAGTTATAATTGGGGGGTTTGGTAATTGATTAATTCCATTAATATTAGGAGCTCCTGATATAGCTTTCCCCCGAATAAATAATATAAGGTTTTGGTTATTACCACCTTCGTTAGTGATATTAATTTTTAGTATAATTATTGGTTTGGGAGCTGGAACAGGATGGACAGTTTATCCCCCCCTATCACTTAATGTTAGACATTCAACAATATCTGTGGATTGTGTAATTTTTTCTTTACATTTAGCAGGTGTATCTTCAATTATAGGAGCGGTTAATTTTATTTCTACAATTTTAAATATGCGGTTATTAGGTCTAAAATTAGACAATATTTCTTTGTTTGTTTGATCAGTTAATATTACAGCTTTATTGTTATTGTTATCATTGCCAGTTTTATCTGGGGCTATTACTATGTTGTTAACTGATCGKAATTTAAATACTTCTTTTTTTGACCCGGCAGGGGGGGGAGATCCAATTTTATATCAACACTTA
YMZ145_Leiophron_COL TCTAAGTGGGTGGTAAACTCCATCTAAGGCTAAATATGACCACGAGACC-GATAGCGAACAAGTACCGTGAGGGAAAGTTGAAAAGAACTTTGAA-GAGAG-AGTTCAAGAGTACGTGAAACCGTTCAGGGGTAAACCTGAG-AAA--CCCAAAAGATCG-AAT-GGGGAGATTCATCGTCA-GCACACTTGGTATATGTGCGAGTT--ATGATAT-AA-----------GTTAT-TC--TTGTGATA-----------ACTATAA--TA-CATGCTTGTATCATTTA-TT-GTTGAGTG-TGTCGGCGTGCACTTCTCCCCTAGTAGGACGTCGTGACCCGTTGGGTGTCGTTCTATGGCCCAAATGGTAGTCTTTGGT------------TT--TTTCT-TG-ATTAAAGACCA-TTGGTG---TA-CTTGATCGACTGCTCGACGGTATTCA-TATGGTATTGAGTCGCAA-------TT-TATTTGCGT-CAAGCTCATTGCAAGCG--CGGCTATC------ATTCAGTAGTGCGGATTTAATGCCGTCACTGATGCTAAC-CAGCTGTTGGTTA-ATGATGTTCTTTGACTGACTCT-T-ATT--TTTACCGGTCA-TTGGTTTTTGTATAAAATGAAGAATATTATATCATACTATGAATTATTAGAGAATCTCGGCCAAGGTGTTCTTCCACATGCGGTATTGTTGGGCGCAAAACAAATTGGATTTTCTGATAAACAAATTGCAGTTGCAATAAAGAGTACGGAATTAGCGGTACGTAAACAACGAAAAGAGAGCAATATTCAACCATTTGTCAAGCAAATTGATACGGTGGCTGCTGAATGGCCGGCTACGACAAATTATCTTTATCTCACGTATAATGGATCAAGACATGACATTGATTATCCCGGCGGTTATACAATGGTCATTGGTTCAGGCGTATATCGTATAGGAAGTTCAGTGGAATTTGACTGGTGTGCTGTTAGTTGTTTACGAGAGCTTCGCAATCTCGGTAAAAAAACAATCATGATTAATTATAATCCCGAGACTGTCAGCACGGATTACGATATGTCTGATCGATTATATTTTGAAGAAATATCTTTTGAAGTTGTGATGGACATTTATATATTTTATTTTTGGAATTTGGTCAGGGGTGTTAGGTTTATCAATAAGAATAATTATTCGTATAGAATTATCAATAGTAGGAAGTTTGATTGATAATGATCAAATTTATAATAGAATTGTTACTGCTCATGCTTTCATTATAATTTTTTTTATAGTTATGCCTATTATAATTGGGGGATTTGGAAATTGGTTAATTCCTTTAATATTAGGGGCTCCTGATATAGCTTTCCCACGAATAAATAATATAAGATTTTGACTTTTACCCCCTTCATTATTTTTATTATTATTAAGAAGAGTTATAGGAATAGGAGCTGGAACAGGATGAACAGTTTACCCTCCTTTATCTTTAAATTTAAGTCATTCTGGTATATCTGTTGATTTAGCTATTTTTTCTTTACATTTAGCTGGCATATCTTCAATTATAGGGGCAATTAATTTTATTTCTACTATTATTAATATGCGGTTATTAGGGTTAAAAATAGATAATATTTCTTTATTTATTTGATCTGTTAATATCACTGCTGTTTTACTTTTACTATCTTTACCTGTGTTAGCAGGAGCTATTACTATATTATTAACTGATCGAAATTTAAATACAAGTTTTTTTGATCCTTCTGGTGGGGGGGATCCTATTTTATATCAACATTTG
YMZ146_Leiophron_COL TCTAAGTGGGTGGTAAACTCCATCTAAGGCTAAATATGACCACGAGACC-GATAGCGAACAAGTACCGTGAGGGAAAGTTGAAAAGAACTTTGAA-GAGAG-AGTTCAAGAGTACGTGAAACCGTTCAGGGGTAAACCTGAG-AAA--CCCAAAAGATCG-AAT-GGGGAGATTCATCGTCA-GCACACTTGGTATATGTGCGAGTT--ATGATAT-AA-----------GTTAT-TC--TTGTGATA-----------ACTATAA--TA-CATGCTTGTATCATTTA-TT-GTTGAGTG-TGTCGGCGTGCACTTCTCCCCTAGTAGGACGTCGTGACCCGTTGGGTGTCGTTCTATGGCCCAAATGGTAGTCTTTGGT------------TT--TTTCT-TG-ATTAAAGACCA-TTGGTG---TA-CTTGATCGACTGCTCGACGGTATTCA-TATGGTATTGAGTCGCAA-------TT-TATTTGCGT-CAAGCTCATTGCAAGCG--CGGCTATC------ATTCAGTAGTGCGGATTTAATGCCGTCACTGATGCTAAC-CAGCTGTTGGTTA-ATGATGTTCTTTGACTGACTCT-T-ATT--TTTACCGGTCA-???????????????????????????????????????????????????????????????????????????????????????????????????????????????????????????????????????????????????????????????????????????????????????????????????????????????????????????????????????????????????????????????????????????????????????????????????????????????????????????????????????????????????????????????????????????????????????????????????????????????????????????????????????????????????????????????????????????????????????????????????????????????????????????TATATTTTATTTTCGGGATTTGGTCAGGGGTAGTAGGTTTATCAATAAGAATAATTATTCGGATAGAATTATCAATAGTTGGGAGATTAATTGGTAATGATCAAATTTATAATAGAATTGTCACTGCTCATGCTTTTATTATAATTTTTTTTATAGTTATGCCCATTATAATTGGGGGATTTGGTAATTGGTTAATTCCTTTAATGATAGGGGCTCCGGATATAGCTTTTCCTCGAATAAACAATATAAGATTTTGACTTTTACCTCCATCATTATTTTTATTACTATTGAGAGGAATTATAGGTACAGGAGCTGGGACAGGGTGAACAGTTTATCCTCCACTATCTTTAAATTTTAGTCATTCAGGTATATCTGTTGATTTAGCTATTTTTTCTTTACATTTAGCTGGGATATCTTCTATCATAGGTGCTATTAATTTTATTTCTACTATTATTAATATACGTTTATTAGGGTTAAAAATAGATAATATTTCTTTATTTATTTGATCGGTCAATATTACTGCTGTATTGCTTTTATTATCATTGCCTGTTTTAGCGGGGGCTATTACTATATTATTAACAGATCGTAATTTAAATACAAGGTTTTTTGACCCTTCTGGTGGGGGGGACCCTATTTTATATCAACATTTA
YMZ148_Euphoriella_GUA TCTAAGTGGGTGGTAAACTCCATCTAAGGCTAAATATGACCACGAGACC-GATAGCGAACAAGTACCGTGAGGGAAAGTTGAAAAGAACTTTGAA-GAGAG-AGTTCAAGAGTACGTGAAACCGTTCAGGGGTAAACCTGAG-AAA--CTCAAAAGATCG-AAT-GAGGAGATTCATCGTCA-ATACATTTAGTATATGTGCAGGTC--ATGATAT-AA-----------GCTAT-CC--TTGTGGTA-----------ACTATAA--TA-CATGCTTGTGTCATTTT-TC-GCTGAGTG-TGTCGGCGTGCACTTCTCCTCTAGTAGGACGTCGTGACCCGTTGAGTGTCGTTTTATGGCCCAATTGGTAGTCTTTGAT------------CA--GTCTC-TG-TTCGAAGACCA-TTGGTG----A-CCTGATCGGCTGCTCGACGGTATTCA-TATGGTATTGAGTCGCAT--------T-TTTTTGCGT-CAAGCTCATTGCAAGCG--TGGTTAAC------ATTCAGCAGTGCGGATCTGATGCTGTCGTTGATGTTAAT-CAGCTGTTGGTTA-ATGATGTTCTTTGACTGGCTCT-TA-----AATACCGGTCA-TTGGTTTTTGTATAAAATGAAGAATATCATATCATGCTATGAATTATTGGAGAATCTCGGTCAAGGTGTTCTTCCACATGGAGTATTGCTGGGCGCAAAACAAATTGGATTTTCCGATAAACAAATTGCAGTCGCAATAAAGAGCACTGAATTAGCAGTACGTAAACAACGAAAAGAGAGCAATATTCAACCATTTGTCAAGCAAATTGATACGGTAGCCGCCGAATGGCCGGCAACAACGAATTATCTTTATCTTACGTACAATGGATCAAATCATGACATTTGTTATCCAGGTGGTTATACAATGGTCATTGGTTCAGGCGTTTATCGTATTGGAAGTTCAGTGGAATTTGATTGGTGCGCTGTTAGTTGTTTACGAGAACTTCGCAATCTCGGTAAAAAAACAATCATGATTAATTATAATCCCGAGACTGTCAGCACAGATTACGATATGTCTGATCGATTATATTTCGAAGAAATATCTTTTGAAGTTGT------------TATATTTTATTTTTGGTGTTTGATCTGGGATAGTGGGGTTGTCTTTAAGGATAATTATTCGAATAGAACTTTCTGTTTCTGGGAGATTAATTGGTAATGATCAAATTTATAATGTTGTTGTGACTGCTCATGCTTTTGTAATAATTTTTTTTATAGTTATACCAATTATAATTGGGGGGTTTGGAAATTGATTAATTCCTTTGATAATAGGAGCTCCTGATATAGCTTTTCCTCGAATAAATAATATGAGATTTTGGCTTTTACCTCCTTCTTTAATATTTTTATTGTTGAGAAGAATAATAGGAATTGGAGCTGGAACGGGATGAACTGTTTATCCTCCTTTATCTTTGAATCTGAGGCATTCTGGGATATCTGTAGATTTAGCTATTTTTTCTCTACATTTAGCTGGGATATCTTCTATTATAGGAGCAATCAATTTTATTAGGACTATTATAAATATACGATTGTATGGAATAAAATTGGATAATGTGAGATTATTTGCTTGATCAGTTAATATTACAGCTGTGTTATTGTTGTTATCATTGCCAGTTTTAGCAGGAGCAATTACTATATTATTAACTGATCGTAATTTAAATACTAGATTTTTTGATCCTGCGGGAGGAGGAGACCCTATTTTGTATCAACATTTA
YMZ211_Peristenus_dayi_MB -----------------------------------ATGACCACGAGACC-GATAGCGAACAAGTACCGTGAGGGAAAGTTGAAAAGAACTTTGAA-GAGAG-AGTTCAAGAGTACGTGAAACCGTTCAGGGGTAAACCTGAG-AAA--CTCAAAAGATCG-AAT-GGGGAGATTCATCGTCA-ACACATTTGGTATATGTGCAAGTT--ATGATAT-AA-----------GTTAT-CC--TTGTGTTA-----------GCTATAA--TA-CATGCTTGT-TCATTTA-TT-GCTGGATG-TGTCGGCGTGCACTTCTCCCCTAGTAGGACATCGCGACCCGTTGAGTGTCGTTCTATGGCCCAAATGGTAGTCTTTAAT------------TA--TTTTA-TA-ATTGAAGACCA-TTGGTG---TA-CCTGATCGACTGCTCGGCGGTATTCA-CATGGTAATGAGTCGCAA--------T-TATTTGCGT-CAAACCCATTGCAAGCG--CGGTTAGT---T--TTTCGGTAGTGCGGATTTAATGCCGTCACTGAGACTGAC-CAGCTGTTGGTTT-ATGGTG-TCTTTGACTGACTCG-AAATA--AT-ACCGGTCG-TTGGTTTTTGTATAAAATGAAAAATATTATTTCGTGTTATGAATTGTTGGAAAATCTCGGTCAAGGTGTTCTTCCACATGCGGTGTTACTGGGCGCAAAACAAATTGGTTTTTCTGATAAACAAATTGCAGGTGCGATAAAGAGTACGGAATTAGCAGTACGTAAACAACGGAAAGAAAGTAATATTCAACCATTTGTTAAGCAAATTGATACAGTGGCTGCTGAATGGCCAGCTACGACGAATTATTTATACCTCACATATAATGGATCAACACACGATATTGATTATCCAGGTGGTTACATCATGGTGATTGGTTCAGGCGTATATCGTATTGGAAGTTCAGTGGAATTTGACTGGTGTGCTGTTAGTTGTTTACGAGAACTTCGTAATCTCGGTAAAAAAACAATCATGGTCAATTATAATCCCGAAACTGTCAGTACAGATTACGATATGTCTGATCGATTATATTTTGAAGAAATATCTTTTGAAGTTGTGATG-ACATTTATGTATTTTATATTTGGATTTTGAGCTGGAATATTAGGTATATCAATAAGAATAATTATTCGAATAGAGTTAGGAACTTCTGGTAATTTAATTGGTAATGATCAAATTTATAATGTAATTGTGACAGCTCATGCTTTTGTGATAATTTTTTTTATAGTAATACCAATTATAATTGGGGGGTTTGGAAATTGATTAATTCCTTTAATACTTGGAGCCCCTGATATAGCTTTCCCTCGAATAAATAATATAAGATTTTGGTTATTACCTCCTTCTTTAATAATATTATTAATGAGAAGAATAATTGGGTTAGGGGCTGGTACGGGATGAACGGTTTATCCTCCGTTATCTTTGAATATAAGACATTCTAGGATATCAGTAGATTTAGCTATTTTTTCTTTACATTTAGCTGGAATTTCTTCGATTATAGGGGCAGTTAATTTTATTACTACAGTTTTAAATATACGTTTAATAGGATTGAAAATAGATAATATTTCTTTATTTGTTTGATCTGTAAATATTACTGCTTTGTTATTATTATTATCTTTACCTGTTTTAGCGGGGGCAATTACTATGTTATTAACAGATCGAAATTTAAATACTTCTTTTTTTGATCCAGCTGGGGGGGGAGACCCAATTTTATACCAACATTTG
YMZ335_Peristenus_howardi_AB TCTAAKTGGGTGGTAAACTCCATCTAAGGCTAAATATGACCACGAAACC-GATAGCGAACAAGTACCGTGAGGGAAAGTTGAAAAAAACTTTGAA-AAGAG-AGTTCAAGAGTACGTGAAACCGTTCAGGGGTAAACCTGAG-AAA--CTCAAAARATCG-AAG-GGGGARATTCATCGTCA-ACACMTTTGGTATATGTGCAAGTT--ATGATAT-AA-----------GTTTT-CC--TTGTGTTA-----------GSTATAA--TA-CMTGCTTGT-TCATTTT-TT-GCTGGAWGTTGTCGGCGTGCACTTCTCCCCTAGTAGGACATCGCGACCCGTTGAGTGTCGTTCTATGGCCCAAATGGTAGTCTTTAAT------------TA--TTTTA-TA-ATTGAAGACCA-TTGGTG---TA-CCTGATCGACTGCTCGGCGGTATTCA-CATGGTAATGAGTCGCAA--------T-TATTTGCGT-CAAACCCATTGCAAGCG--CGGTYAGT---T--TYTCGGTAGTGCGGATTTAAWGCCGTCACTGAGACTGAC-CAGCTGTTGGTTT-ATGGTG-TCTTTGACTGACTCG-AAATA--AT----------TTGGTTTTTGCATAAAATGAAAAATATTATTTCGTGTTATGAATTGTTGGAAAATCTCGGTCAAGGTGTTCTTCCACATGCGGTGTTACTGGGCGCAAAACAAATTGGTTTTTCTGATAAACAAATTGCAGGTGCGATAAAGAGTACGGAATTAGCAGTACGTAAACAACGGAAAGAAAGTAATATTCAACCATTTGTTAAGCAAATTGATACAGTGGCTGCTGAATGGCCAGCTACAACGAATTATTTATACCTCACATATAATGGATCAACACACGATATTGATTATCCAGGTGGTTACATCATGGTGATTGGTTCAGGCGTATATCGTATTGGAAGTTCAGTGGAATTTGACTGGTGTGCTGTTAGTTGTTTACGAGAACTTCGTAATCTCGGAAAAAAAACAATCATGGTCAATTATAATCCCGAAACTGTCAGTACAGATTACGATATGTCTGATCGATTATATTTTGAAGAAATATCTTTTGAAGTTGTGATG--------TATATTTTATATTTGGATTTTGGTCTGGTATGTTAGGGATATCTATAAGAATAATTATTCGAATAGAGTTAGGTATTTCGGGTAATTTAATTGGGAATGATCAGATTTATAATATAATTGTAACAGCTCATGCTTTTGTAATGATTTTTTTTATGGTTATACCAATTATAATTGGTGGATTTGGAAATTGGTTAATTCCCTTAATATTAGGAGCCCCAGATATAGCTTTCCCACGGATAAATAATATAAGATTTTGGTTGCTTCCTCCTTCTTTAATAATATTATTAATAAGAAGAATAATTGGGTTAGGAGCTGGAACGGGGTGAACAGTTTATCCTCCTTTATCTTTAAATATAAGACATTCTAGAATATCGGTAGATTTAGCTATTTTTTCTTTACATTTAGCTGGAATTTCTTCAATTATAGGGGCTATTAATTTTATTACTACGGTTTTAAATATACGTTTAATAGGGTTAAAAATAGATAATATTTCTTTATTTATTTGATCAGTTAATATTACTGCATTATTATTATTATTATCATTGCCTGTTTTAGCAGGAGCAATTACAATATTATTAACAGATCGAAATCTAAATACTTCATTTTTTGATCCGGCTGGAGGGGGGGATCCAATTTTATATCAACATTTA
YMZ341_Peristenus_relictus TTTAAGTGGGTGGTAAACTCCATTTAAGGCTAAATATGACGACGAGACC-GATAGCGAACAAGTACCGTGAGGGAAAGTTGAAAAGAACTTTGAA-GAGAG-AGTTCAAGAGTACGTGAAACCGTTCAGGGGTAAACCTGAG-AAA--CTCAAAAGATCG-AAT-GGGGAGATTCATCGTCA-ATACATTTGGTATATGTGCAAGTT--ATGATAT-AA-----------GTTTT-CC--TTGTGTTA-----------GCTATAA--TA-CGTACTTGTATCATTTA-TT-GCTGGATG-TGTCGGCGTGCACTTCTCCCCTAGTAGGACATCGCGACCCGTTGAGTGTCGTTCTATGGCCCAAATGGTAGTCTTTAAT------------TA--TTTTA-TA-ATTGAAGACCT-TTGGTG---TA-CCTGATCGACTGYTCGGCGGTATTCA-CATGGTATTGAGTCGCAA--------T-TATTTGCGT-CAAGCCCATTGCAAGCG--CGGTTAGT---T--TCTYGGTAGTGCGRATTTAATGCCGTCGCTGAGACTGAC-CAGCTGTTGGTTT-ATGGTG-YCTTTGACTGACTCA-AAATA--ATTACCGGTCG-TTGGTTTTTGTATAAAATGAAAAATATTATTTCGTGTTATGAATTGTTGGAAAATCTCGGGCCAGGTGTTCTTCCACATGCGGTGTTATTGGGTGCAAAACAAATAGGTTTTTCTGATAAACAAATTGCAGGTGCAATAAAGAGTACGGAATTAGCAGTACGTAAACAACGGAAAGAAAGTAATATTCGACCATTTGTTAAGCAAATTGATACMGTAGCTGCTGAATGGCCAGCTACGACGAATTATTTATATCTCACGTATAATGGATCAACACACGATATTGATTATCCAGGTGGTTACATCATGGTGATTGGTTCAGGCGTATATCGTATTGGAAGTTCAGTGGAGTTTGACTGGTGTGCTGTTAGTTGTTTACGAGAACTTCGTAATCTCGAAAAAAAAACAATCATGATCAATTATAATCCCGAAACTGTCAGTACAGATTACGATATGTCTGATCGATTATATTTTGAAGAAATATCTTTTGAAGTTGTGATG--------TATATTTTATATTCGGGKTTTGGGCTGGAGTTTTAGGATTGTCTATAAGTATAATTATTCGTATAGAATTAGGAACTCCGGGTAGACTAATTGGTAATGATCAAATTTATAATATAATTGTTACTGCCCATGCTTTTGTAATAATTTTTTTTATAGTTATACCAATTATAATTGGTGGATTTGGAAATTGGTTAGTTCCTTTAATAATAGGGGCTCCTGATATAGCATTTCCACGAATAAATAATATGAGGTTTTGATTATTACCCCCTTCATTAATAATATTATTATTAAGAAGAATAGTAGGGTTAGGGGCTGGTACTGGTTGGACTGTTTATCCACCTCTATCATTAAATGTTAGACATGCGAGTATCTCAGTTGATTTAGCTATTTTTTCTTTACATTTAGCTGGGATATCATCAATTATAGGGGCTATTAATTTTATTACAACTATTTTAAATATACGATTATTGGGGTTAAAAATAGATAATATTTCATTATTTGTTTGATCAGTTAATATTACAGCTTTATTATTATTGTTATCTTTACCAGTTTTAGCAGGAGCTATTACTATATTATTAACTGATCGTAACTTAAATACTTCATTTTTTGATCCTGCTGGTGGGGGAGACCCTATTTTATATCAACACTTA
YMZ343_Peristenus_digoneutis --TAAGTGGGGGGTAAACTCCATTTAAGGCTAAATATGACCACGAGACC-GATAGCGAACAAGTACCGTGAGGGAAAGTTGAAAAGAACTTTGAA-GAGAG-AGTTCAAGAGTACGTGAAACCGTTCAGGGGAAAACCTGAG-AAA--CTCAAAAGATCG-AAT-GGGGAGATTCATCGTCA-ACACATTTGGTATATGTGCARGTT--ATGATAT-AA-----------GTTAT-CC--TTGTGTTA-----------GCTATAA--TA-CATACTTGT-TCATTTA-TT-GCTGGATG-TGTCGGCGTGCACTTCTCCCCTAGTAGGACATCGCGACCCGTTGAGTGTCGTTYTATGGCCCAAATGGTAGTCTTTAAT------------TA--TTTTA-TA-RTTAAAGACCA-TTGGTG---TA-CCTGATCGACTGCTCGGCGGTATTCA-CATGGTAATAAGTCGCAA--------T-TATTTGCGT-CAAACCCATTGCAAGCG--CGGTTAGT---T--TCTCGGTAGTGCGGATTTTATGCCMTCACTGAGACTGAC-CAGCTGTTGGTTT-ATGGTG-TCTTTGACTGACTTG-AAATA--ATTACCGGTCT-TTGGTTTTTGTATAAAATGAAAAATATTATTTCGTGTTACGAATTGTTGGAAAATCTCGGTCAAGGTGTTCTTCCACATGCAGTGTTACTGGGTGCAAAACAAATTGGTTTTTCTGATAAACAAATTGCAGGTGCGATAAAGAGTACGGAATTAGCAGTACGTAAACAACGGAAAGAAAGTAATATTCGACCATTTGTTAAGCAAATTGATACAGTAGCTGYTGAATGGCCAGCTACGACGAATTATTTATATCTCACGTATAATGGATCAACACACGATATTGATTATCCAGGTGGTTACATCATGGTGATTGGTTCAGGCGTATATCGTATCGGAAGTTCAGTGGAATTTGACTGGTGTGCTGTTAGTTGTTTACGAGAACTTCGTAATCTCGAAAAAAAAACAATCATGGTCAATTATAATCCCGAAACTGTCAGCACAGATTA------------------------------------------------------------TATATTTTATATTTGGATTTTGATCTGGAGTATTAGGATTATCAATAAGAATAATTATTCGAATAGAGTTAGGGACTACAGGAAGGTTAATTGGTAATGATCAAATTTATAATATAATTGTAACATCTCATGCTTTTGTAATAATTTTTTTTATAGTTATGCCAATTATAATTGGTGGGTTTGGAAATTGATTAATTCCAATAATATTAGGAGCTCCTGATATAGCTTTTCCTCGAATGAATAATATAAGATTTTGACTTTTACCTCCTTCATTAATAATATTATTAATAAGTAGAATAATTGGGTTAGGTGCCGGTACAGGGTGAACTGTGTATCCCCCTCTTAGATTAAATATAAGACATTCAGGAATTTCTGTAGATTTAGCTATTTTTTCTTTACATTTAGCAGGTATTTCTTCAATTATGGGGGCTATTAATTTTATTTCTACTATTTTAAATATGCGATTAATAGGGTTAAAAATAGATAATATTTCTTTATTTATTTGATCTGTAAATATTACAGCTTTATTATTATTATTGTCATTACCAGTTTTAGCTGGAGCTATTACTATATTATTGACTGACCGAAATTTAAATACATCATTTTTTGATCCTGCCGGAGGAGGGGATCCAATTTTATATCAACATTTA
YMZ345_Leiophron_KY TCTAAGTGGGTGGTAAACTCCATCTAAGGCTAAATATGACCACGAGACC-GATAGCGAACAAGTACCGTGAGGGAAAGTTGAAAAGAACTTTGAA-GAGAG-AGTTCAAGAGTACGTGAAACCGTTCAGGGGTAAACCTGAG-AAA--CCCAAAAGATCG-AAT-GGGGAGATTCATCGTCA-GCACACTTGATATATGTGCGAGTT--ATGATAT-AA-----------GTTAT-CC--TTGTGGTA-----------ACTATAA--TA-CATGCTTGTGTCATTTG-TT-GTTGAGTG-TGTCGGCGTGCACTTCTCCCCTAGTAGGACGTCGTGACCCGTTGAGTGTCGTTCTATGGCCCAAATGGTAGTCTTTGAT------------TA--TTTTT-TA-ATTGAAGACCA-TTGGTG---TA-CCTGATCGACTGCTCGACGGTATTCA-CATGGTATTGAGTCGCAA-------TTATATTTGCGT-CAAGCTCATTGCAAGCG--CGGTTATC------ATTCGGTAGTGCGGATTTAATGCCGTCACTGATGTTGAC-CAGCTGTTGGTTA-ATGATGTTCTTTGACTGACTCT-ATT----TTTACCGGTCG-???????????????????????????????????????????????????????????????????????????????????????????????????????????????????????????????????????????????????????????????????????????????????????????????????????????????????????????????????????????????????????????????????????????????????????????????????????????????????????????????????????????????????????????????????????????????????????????????????????????????????????????????????????????????????????????????????????????????????????????????????????????????????????????TATATTTTATTTTTGGAATTTGAGCAGGGATTTTAGGATTATCTTTAAGAATAATTATTCGTATAGAATTATCTATAGTAGGGAGGTTAATTGGGAATGATCAAATTTATAATAGAATTGTAACAGCTCATGCATTTGTTATAATTTTTTTTATAGTTATACCTATTATAATTGGAGGATTTGGAAATTGATTAATTCCTTTAATAATAGGAGCCCCAGATATGGCTTTCCCCCGAATAAATAATATAAGATTTTGGTTATTACCTCCTTCTTTAATTATATTATTATTAAGAAGAATAATAGGAACTGGTGCTGGAACTGGTTGAACTGTTTATCCTCCTTTATCTTTAAATTTAAGTCATTCTGGAATATCAGTTGATTTAGCTATTTTTTCTTTGCATTTAGCGGGATTATCTTCTATTATAGGTGCAGTAAATTTTATTTCTACAATTTTAAATATACGATTATTAGGATTAAAAATAGATAATATTTCTTTATTTGTTTGATCTGTAAATATTACAGCTTTATTACTTTTATTATCTTTACCAGTTTTAGCGGGAGCTATTACAATATTATTGACAGATCGTAATTTAAATACAAGATTTTTTGATCCAGCTGG-------------------------------
YMZ346_Peristenus_WI CTAAAGTGGGTGGTAAACTCCATCTAAGGCTAAATATGACCACGAGACCAGATAGCGAACAAGTACCGTGAGGGAAAGTTGAAAAAAACTTTGAA-AAAAGAAGTTCAAGAGTACGTGAAACCGTTCAGGGGTAAACCTGAGAAAA--CTCAAAAAATCG-AAG-GGGGAGATTCATCGTCA-ACACATTTGGTATATGTGCAAGTT--ATGATAT-AA-----------GTTAT-CC--TTGGGTTA-----------MSTATAA--WA-CMTGCTTGT-TCATTTA-TT-GCTGGATG-TGTCGGCGTGCACTTCTCCCCTAGTAGGACATCGCGACCCGTTGAGTGTCGTTCTATGGCCCAAATGGTAGTCTTTAAT------------TA--TTTTA-TA-ATTGAAGACCA-TTGGTG---TA-CCTGATCGACTGCTCGGCGGTATTCA-CATGGTAATGAGTCGCAA--------T-TATTTGCGT-CAAACCCATTGCAAGCG--CGGTTAGT---T--TCTCGGTAGTGCGGATTTAATGCCGTCACTGAGACTGAC-CAGCTGTTGGTTT-ATGGTG-TCTTTGACTGACTCG-AAATA--ATTACCGGTCG-???????????????????????????????????????????????????????????????????????????????????????????????????????????????????????????????????????????????????????????????????????????????????????????????????????????????????????????????????????????????????????????????????????????????????????????????????????????????????????????????????????????????????????????????????????????????????????????????????????????????????????????????????????????????????????????????????????????????????????????????????????????????????????????TATATTTTATATTTGGGTTTTGATCTGGGGTATTGGGGATATCTATAAGAATAATTATTCGAATAGAATTAGGAACTTCAGGGAATTTAATTGGGAATGATCAAGTTTATAATATGATTGTAACAGCTCATGCTTTTGTAATGATTTTTTTTATAGTAATACCAATTATAATTGGTGGGTTTGGAAATTGGTTAATTCCTTTAATATTAGGAGCCCCAGATATAGCTTTCCCGCGGATAAATAATATAAGATTTTGGTTACTCCCCCCTTCTTTAATAATATTATTAATAAGAATAATAATTGGGTTAGGAGTTGGAACAGGATGAACAGTTTATCCTCCTTTATCTTTAAATATTAGACATTCTGGTATATCGGTAGATTTAGCTATTTTTTCTTTACATTTAGCTGGGATTTCTTCAATTATAGGGGCTATTAATTTTATTACTACAATTTTAAATATACGTTTAATAGGATTAAAAATAGATAATATTTCTTTATATATTTGATCAGTTAATATTACTGCATTATTATTATTATTATCATTGCCTGTTTTAGCAGGGGCAATTACAATGTTATTAACAGATCGAAATTTAAATACTTCATTTTTTGATCCGGCGGGAGGGGGAGATCCAATTTTATATCAACATTTG
YMZ349_Peristenus_IL TCTAAGTGGGTGGTAAACTCCATCTAAGGCTAAATATGACCACGAGACC-GATAGCGAACAAGTACCGTGAGGGAAAGTTGAAAAGAACTTTGAAGGAGAG-AGTTCAAGAGTACGTGAAACCGTTCAGGGGTAAACCTGAG-AAA--CTCAAAAGATCG-AAT-GGGGAGATTCATCGTCA-ACACATTTGGTATATGTGCAAGTT--ATGATAT-AA-----------GTTAT-CC--TTGTGTTA-----------GCTATAA--TA-CATGCTTGT-TCATTTA-TT-GCTGGATG-TGTCGGCGTGCACTTCTCCCCTAGTAGGACATCGCGACCCGTTGAGTGTCGTTCTATGGCCCAAATGGTAGTCTTTAAT------------TA--TTTTA-TA-GTTGAAGACCA-TTGGTG---TA-CCTGATCGACTGCTCGGCGGTATTCA-CATGGTAATGAGTCGCAA--------T-TATTTGCGT-CAAACCCATTGCAAGCG--CGGTTAGT---T--TCTCGGTAGTGCGGATTTAATGCCGTCACTGAGACTGAC-CAGCTGTTGGTTT-ATGGTG-TCTTTGACTGACT----------------------???????????????????????????????????????????????????????????????????????????????????????????????????????????????????????????????????????????????????????????????????????????????????????????????????????????????????????????????????????????????????????????????????????????????????????????????????????????????????????????????????????????????????????????????????????????????????????????????????????????????????????????????????????????????????????????????????????????????????????????????????????????????????????????TATATTTTATATTTGGATTTTGATCTGGGATACTGGGAATATCTATAAGAATAATTATTCGAATAGAATTAGGAACTTCAGGAAATTTAATTGGGAATGATCAGATTTATAACATGATTGTAACAGCTCATGCTTTTGTAATGATTTTTTTTATAGTGATACCAATTATAATTGGTGGATTTGGAAATTGGTTAATTCCTTTAATATTGGGAGCTCCAGATATAGCTTTCCCTCGTATAAATAATATAAGATTTTGATTACTTCCGCCTTCTTTAATAATATTATTAATAAGAAGAATAATTGGGTTAGGGGCTGGGACAGGATGAACAGTTTATCCCCCCTTATCTTTAAATATAAGACATTCTAGTATATCGGTAGATTTAGCTATTTTTTCTTTACATTTAGCTGGAATTTCTTCAATTATAGGGGCTATTAATTTTATTACTACGGTTTTAAATATACGTTTAATAGGATTAAAAATAGATAATATTTCTTTATTTATTTGGTCAGTTAATATTACTGCATTATTATTATTATTATCATTGCCTGTTTTAGCAGGAGCAATTACAATGTTGTTAACAGATCGAAATTTAAATACTTCATTTTTTGATCCGGCTGGTGGGGGAGACCCAATTTTATATCAACATTTA
YMZ351_Leiophron_VA TCTAAGTGGGTGGTAAACTCCATCTAAGGCTAAATATGACCACGAGACC-GATAGCGAACAAGTACCGTGAGGGAAAGTTGAAAAGAACTTTGAA-GAGAG-AGTTCAAGAGTACGTGAAACCGTTCAGGGGTAAACCTGAG-AAA--CCCAAAAGATCG-AAT-GGGGAGATTCATCGTCA-GCACATTTGGTATATGTGCGAGTT--ATGATAT-AA-----------GTTAT-CC--TTGTGGTA-----------ACTATAA--TA-CATGCTTGTATCATTTA-TT-GCTGAGTG-TGTCGGCGTGCACTTCTCCCCTAGTAGGACGTCGTGACCCGTTGGGTGTCGTTCTATAGCCCAAATGGTAGTCTTTGAT------------CA-TTTTTT-TG-ATTAAAGACCA-TTGGTG---TA-CTTGATCGACTGCTCGACGGTATTCA-CATGGTATTGAGTCGCAA-------TT-TATTTGCGT-CAAGCTCATTGCAAGCG--CGGTTATC------ATTCAGTAGTGCGGATTTAATGCCGTCATTGATGCTAAC-CAGCTGTTGGTTA-ATGATGTTCTTTGACTGACTCT-T-AAT--ATTACCGGTCA-TTGGTTTTTGTATAAAATGAAGAATATTATATCATACTATGAATTATTAGAGAATCTCGGCCAAGGTGTTCTTCCACATGCGGTATTGTTGGGCGCAAAACAAATTGGATTTTCTGATAAACAAATTGCAGTTGCAATAAAGAGTACGGAATTAGCGGTACGTAAACAACGAAAAGAGAGCAATATTCAACCATTTGTCAAGCAAATTGATACGGTGGCTGCTGAATGGCCGGCAACGACAAATTATCTTTATCTCACATATAATGGATCAAGACATGACATTGATTATCCCGGTGGTTATACAATGGTCATTGGTTCAGGCGTATATCGTATAGGAAGTTCAGTGGAATTTGACTGGTGTGCTGTTAGTTGTTTACGAGAACTTCGCAATCTCGGTAAAAAAACAATCATGATTAATTACAATCCCGAGACTGTCAGCACAGATTACGATATGTCTGATCGATTATATTTTGAAGAAATATCTTTTGAAGTTGTGATGGACATTTATATATTTTATTTTTGGGATTTGATCTGGGTTTTTGGGGTTGTCTATAAGAATAATTATTCGTATAGAATTATCTATGGTTGGTAGTTTAATTGGCAATGATCAAATCTATAATAGAGTTGTTACTGCTCATGCTTTTGTTATAATTTTTTTTATAGTCATACCAATTATAATTGGGGGGTTTGGAAATTGATTAGTACCTTTAATAATAGGAGCCCCAGATATAGCTTTCCCTCGTATAAATAATATAAGATTTTGATTATTACCTCCTTCATTATTTTTGTTATTAATAAGAAGAATTATAGGTGTAGGAGCTGGAACTGGATGAACAGTGTATCCACCTTTATCTTCTAGTTTAGGTCATACTGGATTTTCTGTAGATTTGGCGATTTTTTCTTTACATTTAGCTGGTATTTCGTCTATTATAGGGGCAATTAACTTTATTTCAACTATTTTTAATATACGGTTATTAGGGTTAAAAATAGATAATATTTCTTTATTTATTTGATCAGTCAATATTACTGCTATTTTATTATTATTATCTTTACCTGTTTTAGCAGGTGCTATTACAATATTATTAACTGATCGTAATTTAAATACAAGATTTTTTGATCCTTCTGGAGGGGGGGATCCTATTTTGTATCAACATTTA
YMZ356_Peristenus_WI TCTAAGTGGGTGGTAAACTCCATCTAAGGCTAAATATGACCACGAGACC-GATAGCGAACAAGTACCGTGAGGGAAAGTTGAAAARAACTTTGAA-RAGAG-AGTTCAAGAGTACGTGAAACCGTTCAGGGGTAAACCTGAG-AAAACTCAAAAAGATCG-AAG-GGGGAGATTCATCGTCA-ACACATTTGGTATATGTGCAAGTT--ATGATAT-AA-----------GTTAT-CC--TTGTGTTA-----------CCTATAA--TA-CMTGCTTGT-TCATTTA-TT-GCTGGATG-TGTCGGCGTGCACTTCTCCCCTAGTAGGACATCGCGACCCGTTGAGTGTCGTTCTATGGCCCAAATGGTAGTCTTTAAT------------TA--TTTTA-TA-ATTGAAGACCA-TTGGTG---TA-CCTGATCGACTGCTCGGCGGTATTCA-CATGGTAATGAGTCGCAA--------T-TATTTGCGT-CAAACCCATTGCAAGCG--CGGTYAGT---T--TCTCGGTAGTGCGGATTTAATGCCGTCACTGAGACTAAC-CAGCTGTTGGTTT-ATGGTG-TCTTTGACTGACTCC-AAATA--ATTACCGGTCG-???????????????????????????????????????????????????????????????????????????????????????????????????????????????????????????????????????????????????????????????????????????????????????????????????????????????????????????????????????????????????????????????????????????????????????????????????????????????????????????????????????????????????????????????????????????????????????????????????????????????????????????????????????????????????????????????????????????????????????????????????????????????????????????TATATTTTATATTTGGATTTTGATCTGGTATACTGGGGATATCTATAAGAATAATTATTCGAATAGAGTTAGGAATTTCGGGGAATTTAATTGGGAATGATCAGATTTATAATATAATTGTAACAGCTCACGCTTTTGTAATGATTTTTTTTATAGTAATACCAATTATAATTGGTGGGTTTGGAAATTGGTTAATTCCCTTAATATTAGGAGCCCCTGATATAGCTTTCCCACGGATAAATAATATAAGATTTTGGTTACTTTCCCCTTCTCTAATAATGTTATTAATAAGGAGAATAATTGGATTAGGGGCTGGAACAGGATGAACAGTCTATCCTCCCTTATCCTTAAATATAAGACATTCTAGAATGTCGGTAGATTTAGCTATTTTTTCTTTACATTTAGCTGGAATTTCTTCAATTATAGGGGCCATTAATTTTATTACTACGGTTTTGAATATACGTTTAATAGGGTTAAAAATAGATAATATTTCTTTATTTATTTGATCAGTTAATATTACTGCATTATTATTATTATTATCATTGCCTGTCTTAGCAGGAGCAATTACAATATTATTAACAGATCGAAATTTAAATACTTCATTTTTTGACCCAGCTGGTGGAGGAGACCCAATTTTGTATCAACATTTA
YMZ358_Euphoriella_KY TCTAAGTGGGTGGTAAACTCCATCTAAGGCTAAATATGACCACGAGACC-GATAGCGAACAAGTACCGTGAGGGAAAGTTGAAAAGAACTTTGAA-GAGAG-AGTTCAAGAGTACGTGAAACCGTTCAGGGGTAAACCTGAG-AAA--CTCAAAAGATCG-AAT-GAGGAGATTCATCGTCA-ATACATTCAGTATATGTGCAGGTC--ATGATAT-AA-----------GCTAT-CC--TTGCGGTA-----------ACTATAA--TA-CATGCTTGTGTCATTTT-TC-GCTGAGTG-TGTCGGCGTGCACTTCTCCTCTAGTAGGACGTCGTGACCCGTTGAGTGTCGTTCTATGGCCCAAATGGTAGTCTTTGAA------------CA--GTCTC-TG-TTTGAAGACCA-TTGGTG----A-CCTGATCGGCTGCTCGACGGTATTCA-TAAGGTATCGAGTCGCAT--------T-TTTTTGCGT-CAAGCTCATTGCAAGCG--TGGTTTAC------ATTCAGCAGTGCGGATCTAATGCCGTCGTTGATGTTAAT-CAGCTGTTGGTTA-ATGATGTTCTTTGACTGGCTCT-CA-----TATACCGGTCA-???????????????????????????????????????????????????????????????????????????????????????????????????????????????????????????????????????????????????????????????????????????????????????????????????????????????????????????????????????????????????????????????????????????????????????????????????????????????????????????????????????????????????????????????????????????????????????????????????????????????????????????????????????????????????????????????????????????????????????????????????????????????????????????TGTATTTTATTTTTGGAATTTGATCAGGTATAGTTGGTTTATCTTTAAGGATAATTATTCGAATAGAATTATCTGTTTCTGGCAGATTTATTGGGAATGATCAAATTTATAATGTTATTGTTACTGCTCATGCTTTTATTATAATTTTTTTTATAGTTATGCCTATTATAATTGGAGGGTTTGGGAATTGACTAATTCCTTTAATGATAGGGGCCCCTGATATGGCTTTCCCTCGAATAAATAATATAAGGTTTTGATTATTACCCCCTTCTTTATTATTTTTATTAATGAGGAGGATGGTAGGTGGGGGAGCAGGAACTGGTTGAACAGTATATCCTCCTTTATCATTAAATTTGAGTCATTCAGGAATATCTGTTGACTTGGCTATTTTTTCTTTACATTTAGCAGGGATATCTTCTATTATAGGAGCAATTAATTTTATTTGTACAATTATAAATATACGAACTTTAGGAATAAAATTTGATAATATTAGTTTATTTGCTTGATCTGTTAATATTACTGCTGTTTTGTTGTTATTATCTTTACCAGTATTAGCTGGGGCTATTACTATATTATTAACTGATCGTAATTTAAATACTAGTTTTTTTGATCCTGCAGGGGGGGGGGATCCTATTTTATATCACCTTTTG
YMZ359_Euphoriella_FL TCTAAGTGGGTGGTAAACTCCATCTAAGGCTAAATATGACCACGAGACC-GATAGCGAACAAGTACCGTGAGGGAAAGTTGAAAAGAACTTTGAA-GAGAG-AGTTCAAGAGTACGTGAAACCGTTCAGGGGTAAACCTGAG-AAA--CTCAAAAGATCG-AAT-GAGGAGATTCATCGTCA-ATACATTCAGTATATGCGCAGGTC--ATGATAT-AA-----------GCTAT-CC--TTGTGGTA-----------ACTATAA--TA-CATGCTTGTGTCATTTT-TC-GCTGAGTG-TGTCGGCGTGCACTTCTCCTCTAGTAGGACGTCGTGACCCGTTGAGTGTCGTTCTATGGCCCAAATGGTAGTCTTTGAT------------CA--GTCTC-TG-TTTGAAGACCA-TTGGTG----A-CCTGATCGGCTGCTCGACGGTATTCA-TAAGGTATCGAGTCGCAT--------T-TTTTTGCGT-CAAGCTCATTGCAAGCG--TGGTTAAC------ATTCAGCAGTGCGGATCTAATGCCGTCGTTGATGTTAAT-CAGCTGTTGGTTA-ATGATGTTCTTTGACTGGCTCA-CA-----TATACCGGTCA-???????????????????????????????????????????????????????????????????????????????????????????????????????????????????????????????????????????????????????????????????????????????????????????????????????????????????????????????????????????????????????????????????????????????????????????????????????????????????????????????????????????????????????????????????????????????????????????????????????????????????????????????????????????????????????????????????????????????????????????????????????????????????????????TTTATTTTATTTTTGGGATTTGGTCAGGTATGGTAGGGCTATCTTTGAGAATAATTATTCGAATAGAGTTGTCTGTTTCTGGGAGATTTATTGGCAATGATCAAATTTATAATGTGATTGTGACTGCTCATGCTTTTATTATAATTTTTTTTATGGTTATACCAATTATGATTGGGGGATTTGGAAATTGGTTAATTCCTTTAATAATGGGGGCCCCCGATATAGCTTTCCCTCGAATAAATAATATGAGATTTTGGTTGTTACCTCCTTCTTTAATATTTTTATTAATAAGAAGAATGGTAGGAAGAGGGGCAGGGACTGGGTGAACAGTATATCCTCCCCTATCATTAAATCTTAGACATTCTGGCATATCTGTAGATTTAGCTATTTTTTCTTTACATTTAGCAGGTATATCTTCAATCATAGGGGCTATTAATTTTATTTGTACAATTATAAATATGCGAACTTTGGGAATAAATTTTGATAATATTAGATTATTTGCTTGATCTGTAAATATTACTGCTATTTTATTGTTGTTATCTTTGCCGGTATTGGCTGGGGCTATTACTATATTATTGACTGATCGTAATTTAAATACTAGTTTTTTTGACCCTGCTGGTGGGGGGGATCCTATTTTGTATCAACATTTA
YMZ361_Leiophron_AZ TCTAAGTGGGTGGTAAACTCCATCTAAGGCTAAATATGACCACGAGACC-GATAGCGAACAAGTACCGTGAGGGAAAGTTGAAAAGAACTTTGAA-GAGAG-AGTTCAAGAGTACGTGAAACCGTTCAGGGGAAAACCTGAG-AAA--CCCAAAAGATCG-AAT-GGGGAGATTCATCGTCA-GCATATTTGGTATATGTGCGAGTT--ATGATAT-AA-----------GTTAT-CC--TTGSGGTA-----------ATTATAA--TA-CATGCTTGTATCATTTT-TG-GCTGAGTA-TGTCGGCGTGCACTTCTCCCCTAGTAGGACGTCGTGACCCGTTGGGTGTCGTTCTATGGCCCAAATGGTAGTCTTTGAT------------TA--TTTTTATA-ATTAAAGACCA-TTGGTG---TA-CCTGATCGACTGCTCGGCGGTATTCA-CATGGTATTGAGTCGCAA--------T-TTTTTGCGT-CAAACTCATTGCAAGCG--CGGTTTTC------ATTCAGCAGTGCGGATTTAATGCCGTCGTTGATGTTAAT-CAGCTGTTGGTTA-ATGATGTTCTTTGACTGACTCR-CAATT--TTTACCGGTCA-???????????????????????????????????????????????????????????????????????????????????????????????????????????????????????????????????????????????????????????????????????????????????????????????????????????????????????????????????????????????????????????????????????????????????????????????????????????????????????????????????????????????????????????????????????????????????????????????????????????????????????????????????????????????????????????????????????????????????????????????????????????????????????????TATATTTTTTATTTGGAATTTGATCTGGTATAGTAGGTTTATCTTTAAGAATAATTATTCGTATAGAATTATCAATAAGAGGAAGATTTATTGGTAATGATCAAATTTATAATAGTATTGTAACAGCTCATGCTTTTATTATGATTTTTTTTATAGTTATACCTATTATAATTGGGGGGTTTGGTAATTGGTTAGTACCTTTAATAATGGGTGCTCCAGATATAGCTTTCCCTCGAATAAATAATATAAGATTTTGATTATTACCTCCTTCATTAATTTTGTTATTATTAAGTAGAATAATAGGAGTTGGTGCTGGTACTGGTTGAACAGTTTATCCTCCATTGTCTTTAAATATGAGACATTCAGGCATATCAGTAGATTTTGCAATTTTTTCTTTACATATAGCTGGTGCATCATCAATTATAGGGGCTATTAATTTTATTTCTACTGTTTTAAATATACGTTTATTAGGATTAAAAATAGATAATATTTCATTATTTGTTTGATCAGTAAATATTACAGCATTATTATTATTATTGTCTTTACCTGTATTAGCTGGAGCAATCACAATATTATTAACAGATCGTAATTTAAATACTAGATTTTTTGATCCTTCAGGTGGTGGGGATCCAATTTTATATCAGCATTTA
YMZ363_Euphoriella_COL TCTAAGTGGGTGGTAAACTCCATCTAAGGCTAAATATGACCACGAGACC-GATAGCGAACAAGTACCGTGAGGGAAAGTTGAAAAGAACTTTGAA-GAGAG-AGTTCAAGAGTACGTGAAACCGTTCAGGGGTAAACCTGAG-AAA--CTCAAAAGATCG-AAT-GAGGAGATTCATCGTCA-ATACATTCAGTATATGCGCAGGTC--ATGATAT-AA-----------GCTAT-CC--CTGTGGTA-----------ACTATAA--TA-CATGCTTGTGTCATTTT-TC-GCTGAGTG-TGTCGGCGTGCACTTCTCCTCTAGTAGGACGTCGTGACCCGTTGAGTGTCGTTTTATGGCCCAAATGGTAGTCTTTGAT------------CA--GTTTC-TT-TTTGAAGACCA-TTGGTG----A-CCTGATCGGCTGCTCGACGGTATTCA-CATGGTATCGAGTCGCAA--------T-ATTTTGCGT-CAAGCTCATTGCAAGCG--TGGTTAAC------ATTCAGCAGTGCGGATCTAATGCCGTCGTTGATGTTAAT-CAGCTGTTGGTTA-ATGATGTTCTTTGACTGGCTCT-CA-----TATACCGGTCA-TTGGTTTTTGTATAAAATGAAGAATATCATATTATGCTATGAATTATTGGAGAGTCTCGGTCAAGGTGTTCTTCCACATGGAGTATTGCTGGGCGCAAAACAAATTGGATTTTCCGATAAACAAATTGCAGTCGCAATAAAGAGCACTGAATTAGCAGTACGTAAACAACGAAAAGAGAGCAATATTCAACCATTTGTCAAGCAAATTGATACGGTAGCCGCCGAATGGCCGGCAACAACGAATTATCTTTATCTTACGTACAATGGATCAAATCATGACATTCGTTATCCAGGTGGTTACACAATGGTAATTGGTTCAGGCGTATATCGTATTGGAAGTTCAGTGGAATTTGATTGGTGCGCTGTTAGTTGTTTACGAGAACTTCGCAATCTCGGTAAAAAAACAATCATGATTAATTATAATCCCGAGACTGTCAGCACAGATTACGATATGTCTGATCGATTATATTTCGAGGAAATATCTTTTGAAGTTGTGATGGACATTTATATATTTTATTTTTGGGATTTGATCAGGGATAGTTGGTTTATCATTAAGTATAATTATTCGTATGGAATTATCAATTAGTGGAAGTTTAATTGGTAATGATCAAATTTATAATGTAATTGTTACGGCTCATGCTTTTGTAATGATTTTTTTTATAGTAATGCCTATTATAATTGGAGGATTTGGAAATTGATTAATTCCTTTAATAATAGGAGCTCCTGATATAGCTTTCCCTCGAATAAATAATATAAGATTTTGGTTGTTACCTCCATCTTTAATATTTTTATTAATAAGAAGTATAATAGGGATTGGGGCAGGAACTGGTTGAACTGTTTATCCACCATTATCTTTAAATTTAAGACATTCTGGAATATCGGTTGATATGGCTATTTTTTCTTTACATTTAGCTGGGATATCTTCAATCATAGGTGCTATTAATTTTATTTGTACTATTATAAATATGCGGTTAGTTGGACTTAAGTTAGATAATATTAGGTTATTTGCTTGATCTGTTAATATTACTGCTATTTTATTATTGTTATCTTTACCAGTTTTGGCAGGGGCAATTACTATATTATTGACAGATCGAAATTTAAATACCAGGTTTTTTGATCCATCAGGAGGAGGTGATCCAATTTTATATCAACATTTA
YMZ364_Euphoriella_CR TCTAAGTGGGTGGTAAACTCCATCTAAGGCTAAATATGACCACGAGACC-GATAGCGAACAAGTACCGTGAGGGAAAGTTGAAAAGAACTTTGAA-GAGAG-AGTTCAAGAGTACGTGAAACCGTTCAGGGGTAAACCTGAG-AAA--CTCAAAAGATCG-AAT-GAGGAGATTCATCGTCA-ATACAATCAGTATATGTGCAGGTC--ATGATAT-AA-----------GCTAT-CC--TTGTGGTA-----------ACTATAA--TA-CATGCTTGTGTCATTTT-TC-GCTGAGTG-TGTCGGCGTGCACTTCTCCTCTAGTAGGACGTCGTGACCCGTTGAGTGTCGTTTTATGGCCCAAATGGTAGTCTTTGAA------------CAGAATCTC-TG-TTTGAAGACCA-TTGGTG----A-CCTGATCGGCTGCTCGACGGTATTCA-TATGGTATCGAGTCGCAA------ATT-TTTTTGCGT-CAAGCTCATTGCAAGCG--TGGCTAAC------ATTCAGCAGTGCGGATCTAATGCCGTCGTTGATGTTAAT-CAGCTGTTGGTTA-ATGATGCTCTTTGACTGGCTCA-CA-----TATACCGGTCA-???????????????????????????????????????????????????????????????????????????????????????????????????????????????????????????????????????????????????????????????????????????????????????????????????????????????????????????????????????????????????????????????????????????????????????????????????????????????????????????????????????????????????????????????????????????????????????????????????????????????????????????????????????????????????????????????????????????????????????????????????????????????????????????TATATTTTATTTTTGGGGTTTGGTTTGGGATAGTAGGATTATCTTTAAGAATAATTATTCGAATAGAATTGTCAGTTAGAGGGAGTTTAATCGGTAATGATCAAATTTATAATGTTATTGTTACTGCTCATGCTTTTGTTATAATTTTTTTTATGGTTATACCTACTATAATTGGGGGTTTTGGTAATTGGCTAATTCCTTTAATGATGGGAGCTCCTGATATAGCTTTTCCGCGAATAAATAATATAAGATTTTGGTTGCTCCCTCCCTCTCTTTTTTTTTTGTTGATTAGGAGAATAATAGGAGGGGGGGCAGGTACTGGTTGGACGGTCTATCCTCCTCTTTCTTTAAATTTAAGGCATTCTGGGATATCTGTGGATTTAGCTATTTTTTCTTTACATTTAGCTGGGGCTTCTTCAATTATAGGGGCAATTAATTTTATTAGAACTATTATTAATATGCGTCTGTTAGGGGTAAAATATGATAATATTAGTTTATTTTCTTGGTCAGTTAATATTACAGCTATTTTATTACTTTTATCACTACCAGTTCTAGCTGGGGCAATTACTATATTATTAACTGATCGAAATTTAAATACAAGATTTTTTGACCCTGCCGGGGGGGGGGATCCAATTTTATATCAACATTTA
YMZ365_Euphoriella_CR TCTAAGTGGGTGGTAAACTCCATCTAAGGCTAAATATGACCACGAGACC-GATAGCGAACAAGTACCGTGAGGGAAAGTTGAAAAGAACTTTGAA-GAGAG-AGTTCAAGAGTACGTGAAACCGTTCAGGGGTAAACCTGAG-AAA--CTCAAAAGATCG-AAT-GGGGAGATTCATCGTCA-ATACATTCAGTATATGTGCAGGTC--ATGATAT-AA-----------GCTAT-CT--T--TGGTA-----------GCTATAA--TA-CATGCTTGTGTCATTTT-TC-GCTGAGTG-TGTCGGCGTGCACTTCTCCTCTAGTAGGACGTCGTGACCCGTTGAGTGTCGTTCTATGGCCCAAATGGTAGTCTTTGAT------------CA--GTCTC-TG-TTTGAAGACCA-TTGGTG----A-CCTGATCGGCTGCTCGACGGTATTCA-TATGGTATCGAGTCGCAT--------T-TTTTTGCGT-CAAGCTCATTGCAAGCG--TGGTTAAC------ATTCAGCAGTGCGGATCTAATGCCGTCGTTGATGTTAAT-CAGCTGTTGGTAA-ATGATGTTCTTTGACTGGCTCT-CA-----TATACCGGTCA-???????????????????????????????????????????????????????????????????????????????????????????????????????????????????????????????????????????????????????????????????????????????????????????????????????????????????????????????????????????????????????????????????????????????????????????????????????????????????????????????????????????????????????????????????????????????????????????????????????????????????????????????????????????????????????????????????????????????????????????????????????????????????????????TATATTTTATTTTTGGAATTTGATCAGGAATAATTGGTTTATCTTTAAGGATACTTATTCGTATAGAATTATCTGTTTCAGGAAGATTTATTGGTAATGATCAAATTTATAATGTTATTGTGACAGCCCATGCTTTTATTATAATTTTTTTTATAGTTATACCTATTATGATCGGAGGATTTGGAAATTGATTAATCCCTTTAATGATAGGAGCCCCAGATATAGCTTTCCCTCGGATAAATAATATAAGATTTTGGTTATTACCTCCTTCTTTAATATTTTTATTAATAAGTAGAGGCGTGGGGACGGGTGCTGGGACTGGGTGGACAGTTTACCCTCCTTTATCATTAAATTTGAGTCATTCTGGAATATCTGTTGATTTGGCTATTTTTTCTTTACATATAGCAGGGATGTCTTCTATTATAGGAGCTATTAATTTTATTTGTACAATTATAAATATACGAACTTTAGGAATAAATTTTGATAATATTAGATTATTTGCTTGATCTGTGAATATTACTGCTATTTTATTACTTTTGTCCTTGCCAGTTTTGGCCGGGGCAATTACTATACTATTAACAGATCGAAATTTAAATACTAGATTTTTTGATCCTGCAGGGGGCGGGGATCCTATTTTGTACCAACATTTA
YMZ366_Euphoriella_GUA TCTAAGTGGGTGGTAAACTCCATCTAAGGCTAAATATGACCACGAGACC-GATAGCGAACAAGTACCGTGAGGGAAAGTTGAAAAGAACTTTGAA-GAGAG-AGTTCAAGAGTACGTGAAACCGTTCAGGGGTAAACCTGAG-AAA--CTCAAAAGATCG-AAT-GAGGAGATTCATCGTCA-ATACATTCAGTATATGTGCAGGTC--ATGATAT-AA-----------GCTAT-CC--TTGTGGTA-----------GCTATAA--TA-CATGCTTGTGTCATTTT-TC-GCTGAGTG-TGTCGGCGTGCACTTCTCCTCTAGTAGGACGTCGCGACCCGTTGAGTGTCGTTTTATGGCCCAAATGGGAGTCTTTGAT------------CA-GTTTTC-TG-ATTGAAGACCA-TTGGTG----A-CCTGATCGGCTGCTCGACGGTATTCA-TATGGTAACGAGTCGCAA--------T-TTTTTGCGT-CAAACTCATTGCAAGTG--TGGTTAAT------ATTCAGCAGTGCGAATCTAATGTCGTCGTTGATGTTAAT-CAGCTGTTGGTCG-ATGATGTTCTTTGACTGTCTCT-TA-----TTTACCGGTCA-TTGGTTTTTATATAAAATGAAGAATATCATATCATACTATGAATTATTGGAGAATCTCGGTCAGGGTGTTCTTCCACATGGTGTATTGTTGGGTGCAAAACAAATTGGATTTTCTGATAAACAAATTGCAGTCGCAATAAAGAGTACTGAATTAGCAGTACGCAAACAACGAAAAGAGAGCAATATTCAACCATTTGTCAAGCAAATTGATACGGTAGCCGCCGAATGGCCGGCAACAACGAATTATCTTTATCTTACGTACAATGGATCAAATCATGACGTTTGTTATCCAGGTGGTTATACAATGGTCATTGGTTCAGGCGTTTATCGTATTGGAAGTTCAGTGGAATTTGATTGGTGCGCTGTTAGTTGTTTACGAGAGCTTCGCAATCTCGGTAAAAAAACAATCATGATTAATTATAATCCCGAGACTGTCAGCACAGATTACGATATGTCTGATCGATTATATTTCGAAGAAATATCTTTTGAAGTTGTGATGGACATTTATGTATTTTATTTTAGGAATTTGATCAGGAATATTAGGTTTATCTTTAAGAGTAATTATTCGTATAGAATTATCAGTGTGTGGAAGATTAATTGGTAATGATCATATTTATAATGTAGTAGTTACTGCTCATGCTTTTATTATAATTTTTTTTATAGTGATACCTATTATAATTGGGGGATTTGGAAATTGATTAATTCCTATAATGTTAGGAGCGCCTGATATAGCTTTTCCTCGAATAAATAATATAAGGTTTTGATTATTACCTCCTTCATTAATGTTTTTATTATTGGGGGGATTTATAGGTACTGGGGCAGGTACTGGGTGAACAGTTTATCCACCTTTATCTTTGAATTTAAGTCATTCAGGTATATCTGTAGATTTAACTATTTTTTCTTTACATTTAGCAGGAGTGTCTTCGATTATAGGAGCTATTAATTTTATTAGTACAATTTTAAATATACGGGTAAGAGGAATTAAGTTGGAGAATATTAGTTTATTTGTATGATCAGTTAATATTACTGCTATTTTATTATTATTATCATTACCTGTTTTAGCTGGAGCTATTACTATATTATTGACAGATCGAAATTTAAATACTAGATTTTTTGATCCTTCAGGTGGTGGTGATCCAATTTTATATCAACACTTA
YMZ367_Leiophron_HON TTTAAGGGGGTGGTAAATTCCATTTAAGGTTAAATATGACCACGAGACC-GATAGCGAACAAGTACCGKGAGGGAAAGTTGAAAAGAACTTTGAA-GAGAG-AGTTCAAGAGTACGTGAAACCGTTCAGGGGTAAACCTGAG-AAA--CCCAAAAGATCG-AAT-GGGGAGATTCATCGTCA-GCACACTTGGTATATGTGCAAGTT--ATGATAT-AA-----------GTTAT-CC--TTGTGTTA-----------ACTATAA--TA-CATTCTTGTATCATTTA-TT-GTSGAGTG-GGTCGGCGTGCACTTCTCCCCTAGTAGGACGTCGTGACCCGTTGAGTGTCGTTCTATGGCCCGAATGGTAGTCTTTGTT------------TA--TTTCTATA-AATAAAGACCA-TCGGTG---TA-CCTGATCGACTGCTSGACGGTATTCA-CATGGTATTGAGTCGCAA------TTT-TTTTTGCGT-CAAACTCATTGCAAGCG--CGGTCAAT------ATTCGGTAGTGCGGATTCAAYGCCGTCGCTGATGTTGAC-CAGCTGTTGGTTA-ATGATGTTCTTTGACTGACTCA-CTTTTAAATTACCGGTCA-???????????????????????????????????????????????????????????????????????????????????????????????????????????????????????????????????????????????????????????????????????????????????????????????????????????????????????????????????????????????????????????????????????????????????????????????????????????????????????????????????????????????????????????????????????????????????????????????????????????????????????????????????????????????????????????????????????????????????????????????????????????????????????????TATATTTTTTATTTGGTATTTGATCAGGTATAGTAGGGCTATCCATGAGTATATTAATTCGAATAGAACTATCTAATGTAGGGAGATTTATTGGTAATGATCAGATTTATAATAGAGTTGTTACTGCTCATGCCTTTATTATAATTTTTTTTATAGTAATACCTATTATAATTGGAGGATTCGGTAATTGATTAGTTCCTCTAATAATAGGGGCTCCTGATATAGCTTTCCCGCGAATAAATAATATAAGTTTTTGATTACTCCCACCTTCTTTATCGTTATTACTATTAGGCAGGGTAATGGGGAATGGGGCGGGTACTGGTTGGACAGTTTATCCTCCCTTATCTTTAAATTTAAGTCATTCTAGAATATCTGTAGATTTATCAATTTTTTCTTTACATTTAGCTGGGATATCTTCAATTATAGGGGCCGTTAATTTTATTTCTACAATTATAAATATACGTTTATTAGGACTATTATTAGATAATATTTCTTTATTTGTTTGGTCTGTTAATATTACTGCTTTATTATTACTATTATCATTACCTGTATTGGCTGGAGGAATTACAATATTATTAACTGATCGAAATTTAAATACTAGATTTTTTGACCCTTCGGGGGGTGGGGACCCTATTTTGTATCAACATTTA
YMZ368_Leiophron_VEN TCTAAGTGGGTGGTAAACTCCATCTAAGGCTAAATATGACCACGAGACC-GATAGCGAACAAGTACCGTGAGGGAAAGTTGAAAAGAACTTTGAA-GAGAG-AGTTCAAGAGTACGTGAAACCGTTCAGGGGTAAACCTGAG-AAA--CCCAAAAGATCG-AAT-GGGGAGATTCATCGTCA-GCACACTTGGTATATGTGCGAGTT--ATGATAT-AA-----------GTTAT-CT--TTGTGGTA-----------ACTATAA--TA-CATGCTTGTATCATTTA-TT-GCTGAGTG-TGTCGGCGTGCACTTCTCCCCTGGTAGGACGTCGTGACCCGTTGGGTGTCGTTCTATGGCCCAAATGGTAGTCTTTGAT------------CA-TTTTTT-TG-ATTAAAGACCA-TTGGTG---TA-CTTGATCGACTGCTCGACGGTATTCA-CATGGTATTGAGTCGCAA-------TT-TATTTGCGT-CAAGCTCATTGCAAGCG--CGGTTATC------ATTCAGTAGTGCGGATTTAATGCCGTCATTGATGCTAAC-CAGCTGTTGGTTA-ATGATGTTCTTTGACTGACTCT-TAAAT--GTTACCGGTCA-???????????????????????????????????????????????????????????????????????????????????????????????????????????????????????????????????????????????????????????????????????????????????????????????????????????????????????????????????????????????????????????????????????????????????????????????????????????????????????????????????????????????????????????????????????????????????????????????????????????????????????????????????????????????????????????????????????????????????????????????????????????????????????????TATATTTTATTTTTGGTATTTGATCAGGTATTTTAGGTTTGTCTATGAGAATATTAATTCGTATAGAATTATCTATAGTAGGGAGATTAATTGGTAATGATCAAATTTATAATAGAATTGTTACTTCTCATGCTTTTGTAATAATTTTTTTTATAGTGATACCAATTATAATTGGTGGGTTTGGAAATTGATTAATTCCTTTAATAATAGGAGCTCCTGATATAGCTTTCCCTCGAATAAATAATATGAGATTTTGGTTACTTCCTCCCTCATTATTTTTATTATTAATAAGAGGAGTTATAGGGGTAGGGGTTGGGACTGGATGAACAGTTTATCCACCTTTATCTTTAGGTTTAAGTCATTCAGGAATTTCTGTTGATATAGCTATTTTTTCTTTACATTTAGCTGGGATATCTTCAATTATGGGAGCAATTAATTTTATTTCTACAATTTTTAATATACGTTTATTAGGGTTAAAAATAGATAATATTTCTTTATTTATTTGATCAGTTAATATTACTGCTATTTTACTTTTATTATCTTTACCTGTGTTAGCAGGGGCAATTACTATATTATTAACTGATCGAAATTTAAATACAAGATTTTTTGATCCTTCAGGTGGAGGAGATCCAATTTTATATCAACATTTA
YMZ370_Euphoriella_PER TCTAAGTGGGTGGTAAACTCCATCTAAGGCTAAATATGACCACGAGACC-GATAGCGAACAAGTACCGTGAGGGAAAGTTGAAAAGAACTTTGAA-GAGAG-AGTTCAAGAGTACGTGAAACCGTTCAGGGGTAAACCTGAG-AAA--CTCAAAAGATCG-AAT-GAGGAGATTCATCGTCA-ATACATTCAGTATATGTGCAGGTC--ATGATAT-AA-----------GCTAT-CC--TTGTGGTA-----------ACTATAA--TA-CATGCTTGTGTCATTTT-TC-GCTGAGTG-CGTCGGCGTGCACTTCTCCTCTAGTAGGACGTCGTGACCCGTTGAGTGTCGTTTTATGGCCCAAGTGGTAGTCTTTGAT------------CA--GTCTC-TG-TTTGAAGACCA-TTGGTG----A-CCTGATCGGCTGCTCGACGGTATTCA-TATGGTATCGAGTCGCAA--------T-TTTTTGCGT-CAAGCTCATTGCAAGCG--TGGTTAAC------ATTCAGCAGTGCGGATCTGATGCCGTCGTTGATGTTAAT-CAGCTGTTGGTTA-ATGATGTTCTTTGACTGGCTCT-CA-----TATACCGGTCA-???????????????????????????????????????????????????????????????????????????????????????????????????????????????????????????????????????????????????????????????????????????????????????????????????????????????????????????????????????????????????????????????????????????????????????????????????????????????????????????????????????????????????????????????????????????????????????????????????????????????????????????????????????????????????????????????????????????????????????????????????????????????????????????TATATTTTATTTTTGGTGTTTGATCTGGAATATTAGGACTTTCTTTAAGAATAATTATTCGAATAGAGTTATCAATTAGGGGTAGATTAATTGGTAATGATCAAATTTATAATGTTATTGTAACTGTTCATGCTTTTGTAATAATTTTTTTTATAGTTATACCAGTTATAATTGGTGGATTTGGAAATTGATTAGTACCATTAATAATAGGAGCTCCTGATATAGCATTTCCTCGAATAAATAATATAAGATTTTGGTTATTACCTCCCTCATTATTATTAATATTATTAAGAAGATTTTTAGGGTCAGGGGCTGGAACTGGATGAACTATTTATCCTCCTTTATCTTTAAATTTAAGTCATTCAGGATTATCTGTTGATATAGTTATTTTTTCTTTGCATTTAGCTGGGATTTCATCAATTATAGGGGCTATTAATTTTATTAGAACAATTATAAATATACGTTTATTAGGAATAATATTTGATAATATTAGATTATTTTGTTGATCGGTAAATATTACAGCTTTATTATTATTATTATCTTTACCTGTTTTAGCTGGGGCTATCACAATATTATTAACAGATCGAAATTTAAATACGAGATTTTTTGATCCTTCAGGTGGTGGCGATCCTATTTTATATCAACATTTA
YMZ371_Leiophron_PER TCTAAGTGGGTGGTAAACTCCATCTAAGGCTAAATATGACCACGAGACC-GATAGCGAACAAGTACCGTGAGGGAAAGTTGAAAAGAACTTTGAA-GAGAG-AGTTCAAGAGTACGTGAAACCGTTCAGGGGTAAACCTGAG-AAA--CTCAAAAGATCG-AAT-GAGGAGATTCATCGTCA-ATACATTCAGTATATGTGCAGGTC--ATGATAT-AA-----------GCTAT-CC--TTGTGGTA-----------ACTATAA--TA-CATGCTTGTGTCATTTT-TC-GCTGAGTG-TGTCGGCGTGCACTTCTCCTCTAGTAGGACGTCGTGACCCGTTGAGTGTCGTTTTATGGCCCAAATGGTAGTCTTTGAA------------CAGAATCTC-TG-TTTGAAGACCA-TTGGTG----A-CCTGATCGGCTGCTCGACGGTATTCA-TATGGTATCGAGTCGCAA------ATT-TTTTTGCGT-CAAGCTCATTGCAAGCG--TGGTTAAC------ATTCAGCAGTGCGGATCTAATGCCGTCGTTGATGTTAAT-CAGCTGTTGGTTA-ATGATGCTCTTTGACTGGCTCA-CA-----TATACCGGTCA-TTGGTTTTTGTATAAAATGAAGAATATCATATCATGCTATGAATTATTGGAGAATCTCGGTCAAGGTGTTCTTCCACATGGGGTATTGCTGGGCGCAAAACAAATTGGATTTTCCGATAAACAAATTGCAGTCGCAATAAAGAGCACTGAATTAGCAGTACGTAAACAACGAAAAGAGAGCAATATTCAACCATTTGTCAAGCAAATTGATACGGTGGCCGCTGAATGGCCGGCAACAACGAATTATCTTTATCTTACGTACAATGGATCAATCCATGACATTTGTTATCCAGGTGGTTATACAATGGTCATTGGTTCAGGCGTATATCGTATTGGAAGTTCAGTGGAATTTGATTGGTGCGCTGTTAGTTGTTTACGAGAACTTCGCAATCTCGGTAAAAAAACAATCATGATTAATTATAATCCCGAGACTGTCAGCACAGATTATGATATGTCTGATCGATTATATTTCGAAGAAATATCTTTTGAAGTTGTGATGGACATTTATATATTTTATTTTTGGAGTTTGGTCTGGTATAGTTGGGTTATCTTTAAGAATAATTATTCGTATAGAATTATCAGCCAGGGGGAGTTTAATTGGGAATGATCAAATTTATAATGTCATTGTAACTGCTCATGCTTTTGTTATAATTTTTTTTATAGTTATACCTATTATAATTGGTGGGTTTGGTAATTGGTTAATTCCTTTAATAATAGGGGCCCCGGATATAGCTTTCCCCCGTATAAATAATATAAGGTTTTGGCTACTTCCCCCCTCTCTTGGATTTTTATTGATAAGTAGAATGGTGGGGGGAGGGGCAGGTACCGGGTGAACTGTCTATCCCCCTCTTTCTTTAAATTTGAGGCATTCTAGGATATCTGTGGATTTAGCTATTTTTTCTTTACATTTAGCCGGGATTTCCTCAATCATGGGGGCAATTAATTTTATTAGAACTATTATTAATATACGGTTGTTAGGATTAAAATTTGATAATATTAGTTTATTTTCTTGATCCGTTAATATTACAGCTATTTTATTATTGTTATCTTTACCTGTATTAGCTGGGGCAATCACTATATTATTAACTGATCGAAATTTAAATACAAGATTTTTTGACCCCGCAGGAGGGGGGGACCCAATTTTGTATCAACATTTA
YMZ373_Leiophron_THA TCTAAGTGGGTGGTAAACTCCATCTAAGGCTAAATATGACCACGAGACC-GATAGCGAACAAGTACCGTGAGGGAAAGTTGAAAAGAACTTTGAA-GAGAG-AGTTCAAGAGTACGTGAAACCGTTCAGGGGTAAACCTGAG-AAA--CTCAAAAGATCG-AAT-GGGGAGATTCATCGTCA-GCACACTTGTTATATGTGCGAGTT--ATGATAT-AA-----------GTTAT-CC--TTGTGGTA-----------TCTATAA--TA-CGTGCTCGTATCATTTG-TT-GTCAGGTG-TGTCGGCGTGCACTTCTCCCCTAGTAGGACGTCGTGACCCGTTGAGTGTCGTTCTATGGCTCAAATGGTAGTCTTTGGT------------TA--TTATT-TG-ACTGAAGACCA-TTGATG---CATTCTGATCGGCTGCTCGACGGTATTCA-CATGGTATTGAGTCGCAA-------TT-AATTTGCGT-CAGACTCATTGCAAGCG--CGGTTATC------ATTCGGTAGTGCGGATTTAATGCCGTCACTGATGTTAAT-CAGCTGTTGGTTG-ATGATGTTCTCTGACTGACTCT-ATT----TTTACCGGTCA-TTGGTTTTTGTATAAAATGAAAAATATTATATCATACTATGAATTATTAGAGAATCTTGGTCAAGGTATTCTTCCACATGCGGTATTGTTGGGCGCAAAACAAATTGGATTTTCCGATAAACAAATTGCAGTGGCAATAAAAAGTACGGAGTTAGCAGTACGTAAACAACGAAAAGAGAGTAATATTCAACCATTTGTCAAGCAAATTGATACGGTGGCTGCTGAATGGCCGGCAACGACAAATTATCTTTATCTCACGTATAATGGATCAAGACATGATATTGATTATCCAGGTGGTTATACAATGGTCATTGGTTCAGGCGTATATCGTATAGGAAGTTCAGTGGAATTTGATTGGTGTGCTGTCAGTTGTTTACAAGAACTTCGCAATCTCGGTAAAAAAACAATCATGATTAATTATAATCCCGAAACTGTCAGTACAGATTACGATATGTCCGATCGATTATATTTTGAAGAAATATCTTTTGAAGTTGTGATGGACATTTATATATTTTATTTTTGGTATTTGATCAGGAATTTTAGGTTTATCTTTAAGTTTAATTATTCGTATAGAATTATCAATAGTTGGGAGGTTAATTGGTAATGATCAAATTTATAATAGAATTGTTACAGCTCATGCTTTTGTAATAATTTTTTTTATAGTAATACCAATTATAATTGGAGGATTTGGGAATTGGTTAATTCCTTTAATACTTGGTGCTCCTGATATAGCTTTCCCTCGGATAAATAATATAAGATTTTGGTTGTTACCTCCATCTTTATTTATATTGTTATTAAGTATATTTATAGGGACTGGTACAGGGACAGGATGAACAGTTTACCCTCCTTTATCTTTAAGATTAAGACATTCAAGAATGTCTGTTGATTTATCAATTTTTTCTTTGCATTTAGCTGGGGTATCTTCAGTTATAGGTGCAGTAAATTTTATTTCTACAATTTTAAATATACGGTTATTTGGATTAAAAATAGATAATATTTCATTATTTATTTGGTCTGTTAATATTACAGCTTTATTATTATTATTATCATTACCAGTTTTAGCAGGGGCTATTACTATATTATTAACTGATCGTAATTTAAATACTAGATTTTTTGATCCTTCAGGGGGAGGGGATCCTATTTTATATCAGCATTTA
YMZ375_Leiophron_KEN ???????????????????????????????????????????????????????????????????????????????????????????????????????????????????????????????????????????????????????????????????????????????????????????????????????????????????????????????????????????????????????????????????????????????????????????????????????????????????????????????????????????????????????????????????????????????????????????????????????????????????????????????????????????????????????????????????????????????????????????????????????????????????????????????????????????????????????????????????????????????????????????????????????????????????????????????????????????????ATGGTTTTTGTATAAAATGAAAAATATTATTTCGTGTTATGAATTGCTAGAAAATCTCGGGCAAGGTGTTCTTCCGCATGCGGTGTTATTGGGTGCAAAACAAATAGGTTTTTCTGATAAACAAATTGCAGGTGCAATAAAGAGTACGGAATTAGCAGTACGTAAACAACGGAAAGAAAGTAATATTCGACCATTTGTTAAGCAAATTGATACAGTAGCTGCTGAATGGCCAGCTACGACGAATTATTTATATCTCACGTATAATGGATCAACACACGATATTGATTATCCAGGTGGTTACATCATGGTGATTGGTTCAGGCGTATATCGTATTGGAAGTTCAGTAGAGTTTGACTGGTGTGCTGTTAGTTGTTTACGAGAACTTCGTAATCTCGGAAAAAAAACAATCATGATCAATTATAATCCCGAAACTGTCAGTACAGATTACGATATGTCTGATCGATTATATTTTGAAGAAATATCTTTTGAAGTTGTGATGGACATTTATATATTTTATTTTCGGGGTATGGGCCGGTATGGTTGGGTTATCCTTAAGTTTAATTATTCGTATGGAATTATCAATAGTTGGGAGTTTAATTGGGAATGACCAGATTTATAATAGTATTGTTACGGCTCATGCATTTGTAATAATTTTCTTTATAGTTATACCAATTATAATTGGGGGGTTTGGGAATTGATTAATTCCTTTAATAATAGGAGCCCCGGATATAGCTTTCCCTCGGATGAATAATATAAGATTTTGGCTATTGCCCCCATCTTTAATAATATTATTGTTTAGAAGAATAATAGGTACAGGGGCCGGTACTGGGTGAACTGTCTATCCACCTTTATCTTTAAATTTAAGTCATTCTAGAATGTCTGTTGATTTGGCAATTTTTTCTTTACATTTAGCTGGGATATCTTCAATTATAGGGGCTATTAATTTTATTACAACTATTATTAATATGCGTTTGTGAGGATTAAAATTAGACAATATTACTTTATTTACTTGGTCTGTTAATATTACAGCTTTACTATTATTATTATCTTTACCTGTATTAGCAGGGGCTATTACCATACTATTAACTGATCGTAACTTAAATACTAGATTTTTTGATCCTTCTGGGGGAGGGGATCCTGTTTTATATCAACATTTA
YMZ376_Leiophron_THA TATAAGTGGGTGGTAAACTCCATCTAAGGCTAAATATGACCACGAGACC-GATAGCGAACAAGTACCGTGAGGGAAAGTTGAAAAGAACTTTGAA-GAGAG-AGTTCAAGAGTACGTGAAACCGTTCAGGGGTAAACCTGAG-AAA--CCCAAAAGATCG-AAT-GGGGAGATTCATCGTCA-RCACATTTGGTATATGCGCAAGTT--ATGATAT-AA-----------GTTAT-CC--TTGTGTTA-----------ACTATAA--TA-CATGCTTGTGTCATTTA-TT-GCTGAGTG-TGTCGGCGTGCACTTCTCCCCTAGTAGGACGTCGTGACCCGTTAGGTGTCGTTCTATGGCCCAAATGGTAGTCTTTGAT------------CT--TTTAT-TG-TTCAAAGACCA-TTGGTG---TA-CCTGATCGACTGCTTGGCGGTATTCA-CATGGTATTGAGTCGCAA-------TT-TATTTGCGT-CAAGCTCATTGCAAGCG--TGRTTATC------ATTCAGTAGTACGGATTTAATGCCGTCATTGATGTTAAT-CAGCTGTTGGTTG-ATGATGTTCTTTGACTGACTCT-ATAT---ATTACCGGTCG-???????????????????????????????????????????????????????????????????????????????????????????????????????????????????????????????????????????????????????????????????????????????????????????????????????????????????????????????????????????????????????????????????????????????????????????????????????????????????????????????????????????????????????????????????????????????????????????????????????????????????????????????????????????????????????????????????????????????????????????????????????????????????????????TATATTTTTTATTTGGAATTTGATCAGGGATAGTAGGTTTATCATTAAGTATATTAATTCGAATAGAATTATCTGTAGCGGGTAGATTTATTGGAAATGATCAAATTTATAATACAATTGTTACAGCTCATGCTTTTATTATAATTTTTTTTATGGTAATACCCATTATAATTGGTGGGTTTGGAAATTGATTAGTTCCTTTAATAATAGGAGCTCCTGATATAGCTTTTCCTCGAATAAATAATATGAGATTTTGGTTATTACCTCCTTCTTTATTTTTATTACTATTAAGGTCAATAGTGGGTACGGGAACAGGAACTGGGTGAACAGTTTATCCTCCTTTATCATTAAATTTAAGTCATTCTAGTATGTCGGTTGATTTATCAATTTTTTCATTACATTTAGCTGGTATATCTTCAATTATAGGTGCAATTAATTTTATTTCAACAATTTTTAATATACGATTAATAGGGTTAAAGTTGGATAATATTTCTTTATTTACTTGATCAGTTAATATTACTGCGTTTTTATTATTATTATCTTTACCAGTTTTAGCTGGTGCAATTACCATGTTATTAACTGATCGAAATATTAATACTAGATTTTTTGATCCTTCAGGAGGGGGAGATCCAGTTTTGTATCAACATTTA
YMZ377_Leiophron_THA TCTAAGTGGGTGGTAAACTCCATCTAAGGCTAAATATGACCACGAGACC-GATAGCGAACAAGTACCGTGAGGGAAAGTTGAAAAGAACTTTGAA-GAGAG-AGTTCAAGAGTACGTGAAACCGTTCAGGGGTAAACCTGAG-AAA--CCCAAAAGATCG-AAT-GGGGAGATTCATCGTCA-GCACATTTGATATATGTGCGAGTC--ATGATAT-AA-----------GTTAT-CC--TTGTGGTA-----------TCTATAA--TA-CATGCTTGTATCATTTG-TC-GTCAAGTG-TGTCGGCGTGCACTTCTCCCCTAGTAGGACGTCGTGACCCATTGAGTGTCGTTTTATGGCCCAAATGGTAGTCTTTGTT------------CA---ATTT-TG-ATTAAAGACCA-TTGGTG---TA-CCTGAACGACTGCTCGGTGGTATTCA-CATGGTATTGAGTCGCA-----------TTTTTGCGT-CAAACTCATTGCAAGCG--CGGCTATT------ATTTGGTAGTGCGGATTCAATGCCGTCGCCGATGTTAGT-CAGCTGTTGGTTA-ATGATGTTCTTTGACTGACTCT-TTTTT--TTTACCGGTCG-TTGGTTTTTATACAAAATGAAGAATATTATATCGTGTTATGACTTATTGGAGAATCTCGGTCATGGTATTCTTCCACATGCAATATTACTGGGCGCAAAACAAATTGGATTTTCCGATAAACAAATTGCAGTTGCAATAAAGAGTACGGAATTAGCGGTACGGAAACAACGAAAAGAGAGTAATATTCAACCATTTGTCAAACAAATTGATACGGTGGCTGCTGAATGGCCGGCAACGACAAATTATCTTTATCTCACGTATAATGGATCAAAACATGACATCGATTATCCAGGTGGTTATACAATGGTCATTGGCTCAGGCGTATATCGTATTGGAAGTTCAGTGGAATTTGACTGGTGTGCTGTGAGTTGTTTACGAGAACTTCGTAATCTCGGTAAAAAAACAATCATGATTAATTATAATCCTGAGACTGTCAGCACAGATTACGATATGTCTGATAGATTATATTTCGAAGAAATATCTTTTGAAGTTGTGATGGACATTTATATATTTTTTATTTGGGACTTGGTCTGGGATAGTGGGGTTATCTTTAAGTTTAATTATTCGAATAGAATTATCTGTTACTGGAAAATTTATCGGGAATGATCAAATTTATAATAGAATCGTTACAGCTCATGCTTTTGTAATAATTTTTTTTATAGTTATACCAATTATAATTGGGGGATTTGGTAATTGATTAATTCCTTTAATATTAGGAGCTCCTGATATAGCTTTCCCACGAATAAATAATATAAGTTTTTGATTATTACCTCCTTCATTATTTTTATTACTTTTAGGTAGAATAATAGGAAATGGGGCAGGAACAGGTTGAACTGTTTATCCTCCCTTATCTTTAAATGTTAGTCATTCAAGAATATCAGTTGATTTATCAATTTTTTCTTTACATTTAGCCGGTATGTCATCTATTATAGGAGCGATTAATTTTATTTCTACTGTATTAAATATAAAATTAAATGGATTGAAAATAGATAATGTTTCTCTATTTGTTTGATCTGTTAATATTACAGCTTTATTATTATTATTATCTTTACCTGTTTTAGCGGGGGCTATTACAATATTATTAAGTGATCGTAATTTAAACACTAGATTTTTTGATCCTTCTGGGGGGGGGGATCCAATTTTATATCAACATTTA
YMZ378_Leiophron_THA TCTAAGTGGGTGGTAAACTCCATCTAAGGCTAAATATGACCACGAGACC-GATAGCGAACAAGTACCGTGAGGGAAAGTTGAAAAGAACTTTGAA-GAGAG-AGTTCAAGAGTACGTGAAACCGTTCAGGGGTAAACCTGAG-AAA--CCCAAAAGATCG-AAT-AGGGAGATTCATTGTCA-GCATACATGGTATATGTGCGAGTT--ATGATAT-AA-----------GTTAT-CC--TTGTGGTA-----------ACTATAA--TA-CATGCTTGTATCATTTA-TT-GCCTAGTG-TGTCGGCGAGCACTTCTCCCCTAGTAGGACGTCGTGACCCGTTGGGTGTCGTTCTATAGCCCAAATGGTAGTCTTTGAT------------CA--TTTTT-TG-ATTGAAGACCA-TTGGTG---TA-CTTGATCGACTGCTCGACGGTATTCA-CATGGTATTGAGTCGCAA-------TT-TATTTGCGT-TAAGCTCATTGCAAGCG--CGGTTATC------ATTCAGTAGTGCGGATTTAATGCCGTCACTGATGCTAAC-CAGCTGTTGGTTA-ATGATGTTCTTTAACTGACTCT-A------TTTACCGGTCG-ATGGTTTTTGTATAAAATGAAGAATATTATTTCGTATTATGAATTATTAGAGAATCTCGGCCAAGGTGTTCTTCCACATGCGATATTGCTGGGCGCAAAACAAATTGGATTTTCCGATAAACAAATTGCAGTGGCAATAAAGAGTACGGAATTAGCGGTACGTAAACAACGAAAAGAGAGCAATATTCAACCATTTGTCAAGCAAATTGATACGGTGGCTGCTGAATGGCCGGCAACGACAAATTATCTTTATCTCACGTATAATGGATCAAAACATGACATTGATTATCCCGGTGGTTATACGATGGTCATTGGTTCCGGCGTATATCGTATAGGAAGTTCAGTGGAATTTGACTGGTGTGCTGTTAGTTGTTTACGCGAACTTCGCAATCTCGGTAGAAAAACAATCATGATTAATTATAATCCCGAGACTGTCAGCACAGATTACGATATGTCTGATCGATTATATTTTGAAGAAATATCTTTTGAAGTTGTGATGGACATTTATATATTTTATTTTTGGGATTTGGTCAGGAATTTTAGGTTTATCTATAAGAGTTATTATTCGTATAGAAATTTCTTTGGTAGGGAGTTTGATTGGTAATGATCAAATTTATAATAGGATTGTTACTGCTCATGCTTTTGTAATAATTTTTTTTATAGTTATGCCTATTATAATTGGAGGATTTGGAAATTGATTAATTCCTTTGATAATAGGAGCACCTGATATAGCTTTTCCTCGAATAAACAATATAAGATTTTGGTTGCTTCCACCATCTTTATTCTTATTGTTATTAAGAGGTATAATAGGTAGGGGAGCAGGAACTGGATGAACTGTTTATCCTCCTTTATCTTTAAATTTAAGTCATTCAGGTATATCTGTAGATTTAGCTATTTTTTCTTTACATTTGGCAGGTATATCTTCAATTATAGGAGCTATTAATTTTATTTCTACAATTATTAATATACGTTTATCAGGATTAAAAATAGATAATATTCCATTATTTGTTTGATCTGTTAATATTACTGCTATTTTATTATTATTGTCTTTACCGGTATTAGCCGGGGCGATTACTATATTACTTACTGATCGAAATTTAAATACTAGATTTTTTGATCCTTCTGGTGGGGGGGATCCAATTTTATATCAGCATTTA
YMZ380_Leiophron_CON TCTAAGTGGGTGGTAAACTCCATCTAAGGCTAAATATGACCACGAGACC-GATAGCGAACAAGTACCGTGAGGGAAAGTTGAAAAGAACTTTGAA-GAGAG-AGTTCAAGAGTACGTGAAACCGTTCAGGGGTAAACCTGAG-AAA--CCCAAAAGATCG-AAT-GGGGAGATTCATCGTCA-GCATACTTGATATATGTGCGAGTT--ATGATAT-AA-----------GTTGT-CC--TTGTGATA-----------ACTACAA--TA-CATGCTTGTATCATTTG-TC-GTTGAGTG-TGTCGGCGTGCACTTCTTCCCTAGTAGGACGTCGTGACCCGTTGAGTGTCGTTCTATGACTCAAATGGTAGTCTTTAGT------------CA--TTTTT-TG-ATTGAAGACCA-TTGATG---GT-ACTGATCGGCTGCTCGACGGTATTCA-CAAGGTATTGAGTCGCAA-------TT-TATTTGCGT-CAGGCTCATTGCAAGCG--CGATTATC------ATTCAATAAAGCGGATTTAATGCCGTCATTGATGTTAAT-CAGCTGTTGGTTA-ATGATGTTCTCTGACTGACTCT-ATT----TTTACCGGTCA-ATGGTTTTTGCATAAAATGCAGAATATTATACTTCACTATGAATTATTGGAGAATCTCGGTCAAGGTGTTCTTCCGCATGCAGTATTGTTACGTGCAAAACAAATTGGATTTTCCGATAAACAAATCGCAGTTGCAATAAAGAGTACGGAATTAGCGGTACGTAAACAACGCAAAGAGAGCAATATTCAACCATTTGTTAAGCAAATTGATACGGTGGCTGCTGAATGGCCGGCAACGACAAATTATTTATATCTCACGTATAATGGATCAAGACATGATATTGATTATCCAGGTGGTTACACAATGGTCATTGGTTCAGGCGTATATCGCATAGGAAGTTCAGTAGAGTTTGATTGGTGTGCTGTTAGTTGTTTACGAGAACTTCGCAATCTTGGTAAAAAAACAATAATGATTAATTATAATCCCGAAACTGTCAGTACAGATTACGATATGTCCGATCGATTATATTTTGAAGAAATATCATTTGAAGTTGTGATGGACATTTATATATTTTATTTTTGGTATTTGATCTGGATTTTTAGGTTTATCTTTAAGGGTGATTATTCGAATAGAATTATCTATAGTTGGTACAGTAATTGGTAATGATCAAATTTATAATAGAATTGTAACTGCTCATGCTTTTGTTATGATTTTTTTTATAGTTATGCCAATTATAATTGGGGGGTTTGGGAATTGATTAATTCCTTTAATAATAGGGTCTCCTGATATAGCATTCCCTCGAATAAATAATATAAGATTTTGATTATTACCTCCATCTTTAATAATATTGTTAATAAGAAGAATGGTTGGTACAGGAGCGGGTACAGGCTGAACTGTTTATCCTCCTTTATCTTTAAGTCAAAGTCATTCAAGTATATCAGTTGATATAGCTATTTTTTCTTTACATTTAGCCGGGATATCATCAATCATAGGGGCAGTAAATTTTATTACAACAATTATTAATATGCGATTATTTGGATTAAAAATAGATAATATTTCTTTATTTACTTGATCAGTTAATATTACAGCTTTATTATTATTATTATCTTTACCAGTTTTAGCAGGGGCTATTACTATATTATTAACAGATCGTAATTTGAATACAAGATTTTTTG-----------------------------------------
YMZ382_Leiophron_KOR ???????????????????????????????????????????????????????????????????????????????????????????????????????????????????????????????????????????????????????????????????????????????????????????????????????????????????????????????????????????????????????????????????????????????????????????????????????????????????????????????????????????????????????????????????????????????????????????????????????????????????????????????????????????????????????????????????????????????????????????????????????????????????????????????????????????????????????????????????????????????????????????????????????????????????????????????????????????????TTGGTTTTTGTACAAAATGAAGAATATTATATCATACTATGAATTACTAGAGAATCTCGGTCAAGGTGTTCTTCCACATGCAGTATTGCTGGGCGCAAAACAAATTGGATTTTCCGATAAACAAATTGCAGTTGCAATAAAGAGTACGGAATTAGCAGTACGTAAACAACGAAAAGAAAGCAATATTCAACCGTTTGTCAAGCAAATTGATACGGTGGCTGCTGAATGGCCGGCAACGACAAATTATCTTTATCTCACGTATAATGGATCAAGACATGACATTGATTATCCAGGTGGTTACACAATGGTCATTGGTTCAGGTGTATATCGTATAGGAAGTTCAGTGGAATTTGATTGGTGTGCTGTTAGTTGTTTACGAGAACTTCGCAATCTCGGTAAAAAAACAATCATGATTAATTATAATCCTGAAACTGTCAGCACAGATTACGATATGTCTGATCGATTATATTTTGAAGAAATATCTTTTGAAGTTGTGATGGACATTTATATATTTTATTTTTGGTATTTGGGCTGGTGTATTAGGTTTATCATTGAGATTAATTATTCGAATAGAGCTATCTATAGTAGGGAGGTTAATTGGTAATGATCAAATTTATAATAGAATTGTTACGGCCCATGCTTTTGTGATAATTTTTTTTATAGTTATACCTGTAATAATTGGGGGGTTTGGTAATTGGTTAATTCCTTTAATAATAGGGGCCCCGGATATAGCTTTCCCTCGTATAAATAATATAAGATTTTGGTTGTTGCCATCTTCTTTAATATTATTATTATTTAGAAGAATAATAGGAACTGGGGCCGGTACGGGGTGAACAGTTTATCCACCGTTATCATTAAATTTAAGTCATTCTGGTATATCTGTTGATTTGGCAATTTTTTCTTTGCACTTAGCTGGGATATCTTCAATTATAGGAGCGATTAATTTTATTACCACAATTATTAATATGCGTTTATGGGGATTAAAATTAGATAATATTACTTTGTTTTCTTGATCTGTTAATATTACAGCTTTGTTATTATTATTATCTTTACCAGTTTTGGCGGGGGCAATTACTATATTATTAACTGATCGTAATTTAAATACAAGTTTTTTTGATCCTTCAGGTGGGGGGGATCCTGTTTTGTATCAACATTTA
YMZ383_Leiophron_KOR ???????????????????????????????????????????????????????????????????????????????????????????????????????????????????????????????????????????????????????????????????????????????????????????????????????????????????????????????????????????????????????????????????????????????????????????????????????????????????????????????????????????????????????????????????????????????????????????????????????????????????????????????????????????????????????????????????????????????????????????????????????????????????????????????????????????????????????????????????????????????????????????????????????????????????????????????????????????????TTGGTTTTTACATAAAATGAAGAATATTATATCTTACTATGAATTATTAGAGAATCTCGGTCAAGGTGTGCTTCCACATGCGGTATTGCTGGGTGCGAAACAAATTGGGTTTTCCGATAAACAAATTGCAGTTGCAATTAAGAGCACGGAATTAGCGGTACGTAAACAACGAAAAGAGAGCAATATTCAACCATTTGTCAAGCAAATTGATACGGTGGCTGCTGAATGGCCGGCAACGACAAATTATCTTTATCTCACGTATAATGGTTCAAGACATGACATTGATTATCCCGGTGGTTATACAATGGTCATTGGTTCAGGCGTATATCGAATAGGAAGTTCAGTGGAATTTGACTGGTGTGCTGTCAGTTGTTTACGAGAACTTCGCAATCTCGGTAAAAAAACAATCATGATTAATTATAATCCCGAGACTGTCAGCACGGATTACGATATGTCTGATCGATTATATTTTGAAGAAATATCTTTTGAAGTTGTGATGGACATTTATATATTTTATTTTTGGAGCTTGAGCTGGAGTTTTAGGATTATCAATAAGTATAATTATTCGTATAGAAATTTCTGTAGTTGGAAGATTAATTGGTAATGATCAAATTTATAATACTATTGTTACGGCTCATGCTTTTGTTATAATTTTTTTTATAGTTATACCAATTATAATTGGTGGATTTGGAAATTGATTAATTCCTTTAATAATAGGGGCTCCTGATATAGCTTTCCCTCGAATAAATAATATAAGGTTTTGACTATTACCTCCTTCTTTATTTTTATTATTATTGAGGAGTATAATAGGAAGAGGGGCTGGAACTGGTTGAACAGTTTATCCTCCTTTATCTTTAAGTTTAAGTCATTCAGGTATATCTGTTGATTTGGCTATTTTTTCATTACATATAGCTGGGATATCTTCTATTATAGGAGCTATTAATTTTATTTCTACAATTCTTAATATACGTTTATTAGGATTAAAAATGGATAATATTTCTTTATTTACTTGATCAGTTAATATTACAGCAATTTTATTATTATTATCATTACCTGTATTAGCAGGGGCTATTACTATGTTATTAACTGATCGAAATTTAAATACTAGATTTTTTGATCCTTCAGGAGGAGGAGATCCAATTTTATATCAACATTTA
YMZ384_Leiophron_KOR TCTAAGTGGGTGGTAAACTCCATCTAAGGCTAAATATGACCACGAGACC-GATAGCGAACAAGTACCGTGAGGGAAAGTTGAAAAGAACTTTGAA-GAGAG-AGTTCAAGAGTACGTGAAACCGTTCAGGGGTAAACCTGAG-AAA--CCCAAAAGATCG-AAT-GGGGAGATTCATCGTCA-GCACATTTGGTATATGCGCAAGTT--ATGATAT-AA-----------GTTAT-CC--TTGTGTTA-----------ACTATAA--TA-CATGCTTGTGTCATTTA-TT-GCTGAGTG-TGTCGGCGTGCACTTCTCCCCTAGTAGGACGTCGTGACCCGTTAGGTGTCGTTCTATGGCCCAAATGGTAGTCTTTGAT------------CT--TTTAT-TG-TTCAAAGACCA-TTGGTG---TA-CCTGATCGACTGCTTGGCGGTATTCA-CATGGTATTGAGTCGCAA-------TT-TATTTGCGT-CAAGCTCATTGCAAGCG--TGGTTATC------ATTCAGTAGTACGGATTTAATGCCGTCATTGATGTTAAT-CAGCTGTTGGTTG-ATGATGTTCTTTGACTGACTCT-ACAT---ATTACCGGTCG-???????????????????????????????????????????????????????????????????????????????????????????????????????????????????????????????????????????????????????????????????????????????????????????????????????????????????????????????????????????????????????????????????????????????????????????????????????????????????????????????????????????????????????????????????????????????????????????????????????????????????????????????????????????????????????????????????????????????????????????????????????????????????????????TATATTTTTTATTTGGGATTTGATCGGGAATAGTTGGATTATCAATAAGAATAATTATTCGAATAGAATTATCAGTAGTAGGAAGATTTATTGGTAATGATCAGATTTATAATAGAATTGTTACTGCTCATGCATTTGTTATAATTTTTTTTATAGTTATACCTATTATAATTGGGGGGTTTGGGAATTGATTGGTTCCTTTAATAATGGGTGCTCCTGATATAGCTTTTCCTCGAATGAATAATATAAGATTTTGATTATTACCACCTTCATTATTTTTGTTATTATTAAGATCAATAATAGGAACAGGGGCAGGTACAGGATGAACTGTTTATCCCCCTTTATCTTTAAATTTAAGTCATTCTAGAATATCAGTTGATTTAGCAATTTTTTCATTACATTTAGCTGGTATATCTTCTATTATAGGGGCAGTTAATTTTATTTCTACAATTTTTAATATGCGTTTATTAGGTTTAAATTTAGATAATATTGCTTTATTTGTATGATCAGTTAATATTACAGCATTTTTATTATTATTATCTTTACCTGTTTTGGCTGGAGCAATTACTATATTATTGACTGATCGAAATTTAAATACAAGATTTTTTGATCCTTCAGGTGGGGGGGATCCAATTTTATATCAGCATTTA
YMZ385_Leiophron_KOR TCTAAGTGGGTGGTAAACTCCATCTAAGGCTAAATATGACCACGAGACC-GATAGCGAACAAGTACCGTGAGGGAAAGTTGAAAAGAACTTTGAA-GAGAG-AGTTCAAGAGTACGTGAAACCGTTCAGGGGTAAACCTGAG-AAA--CCTAAAAGATCG-AAT-GGGGAGATTCATCGTCA-GCACGCTTGATATATGTGCRAGTT--ATGATAT-AA-----------GTTAT-CC--TTGTGGTA-----------GCTATAA--TA-CATGCTTGTATCATTTG-TT-GTTGGGTG-TGTCGGCGTGCACTTCTCCCCTAGTAGGACGTCGTGACCCGTTGGGTGTCGTTCTATGGCCCAAATGGTAGTCTTTGAT------------TA--TTTTT-TA-ATTAAAGACCA-TTGGTG----A-CCTGATCGGCTGCTCGACGGTATTCA-CACGGTATTGAGTCGCAA-------TT-TATTTGCGT-CAAACTCATTGCAAGCG--CGGTTATC------ATTCGGTAGTGCGGATTTTATGCCGTCACTGATGTTAAC-CAGCTGTTGGTTA-ATGATGTTCTTTGACTGACTCT-ATT----TTTACCGGTCG-???????????????????????????????????????????????????????????????????????????????????????????????????????????????????????????????????????????????????????????????????????????????????????????????????????????????????????????????????????????????????????????????????????????????????????????????????????????????????????????????????????????????????????????????????????????????????????????????????????????????????????????????????????????????????????????????????????????????????????????????????????????????????????????TATATTTTATTTTCGGGGTATGGGCCGGTATGGTTGGGTTATCCTTAAGTTTAATTATTCGTATGGAATTATCAATAGTTGGGAGTTTAATTGGGAATGACCAGATTTATAATAGTATTGTTACGGCTCATGCATTTGTAATAATTTTCTTTATAGTTATACCAATTATAATTGGGGGGTTTGGGAATTGATTAATTCCTTTAATAATAGGAGCCCCGGATATAGCTTTCCCTCGGATGAATAATATAAGATTTTGGCTATTGCCCCCATCTTTAATAATATTATTGTTTAGAAGAATAATAGGTACAGGGGCCGGTACTGGGTGAACTGTCTATCCACCTTTATCTTTAAATTTAAGTCATTCTAGAATGTCTGTTGATTTGGCAATTTTTTCTTTACATTTAGCTGGGATATCTTCAATTATAGGGGCTATTAATTTTATTACAACTATTATTAATATGCGTTTGTGAGGATTAAAATTAGACAATATTACTTTATTTACTTGGTCTGTTAATATTACAGCTTTACTATTATTATTATCTTTACCTGTATTAGCAGGGGCTATTACCATACTATTAACTGATCGTAACTTAAATACTAGATTTTTTGATCCTTCTGGGGGAGGGGATCCTGTTTTATATCAACATTTA
YMZ386_Leiophron_CON TCTAAGTGGGTGGTAAACTCCATCTAAGGCTAAATATGACCACGAGACC-GATAGCGAACAAGTACCGTGAGGGAAAGTTGAAAAGAACTTTGAA-GAGAG-AGTTCAAGAGTACGTGAAACCGTTCAGGGGTAAACCTGAG-AAA--CCCAAAAGATCG-AAT-GGGGAGATTCATCGTCA-GCACACTTGGTATATGTGCGAGTT--ATGATAT-AA-----------GTTAT-CC--TTGTGGTA-----------ACTATAA--TA-CATGCTTGTA-CATTTG-TT-GTTGAGTG-TGTCGGCGTGCACTTCTCCCCTAGTAGGACGTCGTGACCCGTTGGGTGTCGTTCTATGGCCCAAATGGTAGTCTTTGAT------------CA--TTTTT-TG-ATTGAAGACCG-TTGGTG----A-CCTGATCGACTGCTCGGCGGTATTCA-CACGGTATTGAGTCGCAA-------TT-TATTTGCGT-CAAACTCATTGCAAGCG--CGGTTATC------ATTCAGTAGTGCGGATTTAATGCCGTCATTGATGCTAAC-CAGCTGTTGGCTG-ATGATGTTCTTTGACTGACTCT-ATTA---TTTACCGGTCG-???????????????????????????????????????????????????????????????????????????????????????????????????????????????????????????????????????????????????????????????????????????????????????????????????????????????????????????????????????????????????????????????????????????????????????????????????????????????????????????????????????????????????????????????????????????????????????????????????????????????????????????????????????????????????????????????????????????????????????????????????????????????????????????TATATTTTATTTTTGGTGTATGATCAGGGGTTTTAGGGCTATCTATAAGGATAATTATTTGTATGGAATTATCTATAGTAGGGAGATTAATTGGTAACGATCAAATTTATAATACAATTGTTACAGCTCATGCATTTGTTATAATTTTTTTTATAGTTATACCTATTATAATTGGAGGATTCGGCAATTGATTAATTCCTTTAATAATAGGGGCTCCTGATATAGCTTTCCCTCGCATAAATAATATAAGATTTTGGTTATTACCTCCTTCTTTATTTTTGTTATTATTAAGAAGACTAATAGGGGTTGGGGCAGGGACAGGTTGAACAGTTTACCCTCCTTTGTCATTAAATGTTAGACATTCAGGTATATCAGTTGATTTGGCTATTTTTTCTTTACATTTGGCTGGTATATCTTCAATTATAGGGGCAATTAATTTTATTTCTACAATTATTAATATACGTTTAATAGGATTAAAAATAGATAATATTTCTTTATTTACTTGATCAGTTAATATTACAGCTTTATTATTGTTATTATYTTTACCAGTTTTAGCTGGGGCTATTACTATATTATTAACTGATCGTAACTTGAATACTAGGTTTTTTGATCCTTCAGGGGGTGGTGACCCAATTTTGTATCAACATTTA
YMZ388_Leiophron_pallidistigma_KOR TTTAAGTGGGTGGTAAACTCCATTTAAGGCTAAATATGACCACGAGACC-GATAGCGAACAAGTACCGTGAGGGAAAGTTGAAAAGAACTTTGAA-GAGAG-AGTTCAAGAGTACGTGAAACCGTTCAGGGGTAAACCTGAG-AAA--CCCAAAAGATCG-AAT-GGGGAGATTCATCGTCA-GCACATTTGGTATATGTGCGAGTT--ATGATAT-AA-----------GTTAT-CC--TTGTGGTA-----------ACTATAA--TA-CATGCTTGTATCATTTA-TT-GCCGAGTG-TGTCGGCGTGCACTTCTCCCCTAGTAGGACGTCGTGACCCGTTGGGTGTCGTTTTATGGCCCGAATGGTAGCCTTTGAT------------CA--TTTTT-TG-ATTGAAGACCATTTAGTG---TA-CTTGATCGACTGCTMGACGGTAATCA-CATGGTATTGAGTCGCAA--------T-TTTTTGCGT-CAAGCTCATGACAAGCATGTGGTTATC------ATTCAGTAGTGCGGATTTAATGSCGTCACTGATGTTAAC-CCGCTGTTGGTTA-ATGATGTTCTTTGACTGACTCT-A------TTTACCGGTCA-???????????????????????????????????????????????????????????????????????????????????????????????????????????????????????????????????????????????????????????????????????????????????????????????????????????????????????????????????????????????????????????????????????????????????????????????????????????????????????????????????????????????????????????????????????????????????????????????????????????????????????????????????????????????????????????????????????????????????????????????????????????????????????????TATATTTTATTTTTGGATTTTGAGCGGGAGTGTTGGGTTTATCAATAAGAATAATTATTCGTATAGAGTTATCAATAGTGGGGAGATTAATTGGTAATGATCAAATTTATAATAGTGTTGTTACTGCACATGCATTTGTAATAATTTTTTTTATAGTGATACCAATTATAATTGGTGGGTTTGGAAATTGGTTAATTCCTTTAATAATAGGAGCTCCTGATATGGCTTTTCCTCGAATAAATAATATAAGATTTTGGCTTTTACCTCCTTCTTTATTTTTATTGTTATTAAGGAGATTAATAGGGGTAGGGGCAGGTACAGGATGAACTGTTTACCCTCCTTTATCATTAAATTTAAGTCATTCTGGTATATCCGTAGATTTAGCTATTTTTTCTTTACATTTAGCTGGGATATCTTCTATTATAGGTGCTATTAATTTTATTTCTACTATTTTAAATATACGTTTATTAGGAATAAAAATAGATAATATTTCTTTATTTATTTGATCAGTTAATATTACGGCGGTATTATTGTTATTATCCTTACCAGTTTTAGCTGGGGCTATTACTATATTATTAACTGATCGAAATTTAAATACAAGATTTTTTGACCCATCTGGAGGTGGGGATCCAATTTTATATCAGCATTTA
YMZ390_Leiophron_KOR TCTAAGTGGGTGGTAAACTCCATCTAAGGCTAAATATGACCACGAGACC-GATAGCGAACAAGTACCGTGAGGGAAAGTTGAAAAGAACTTTGAA-GAGAG-AGTTCAAGAGTACGTGAAACCGTTCAGGGGTAAACCTGAG-AAA--CCTAAAAGATCG-AAT-GGGGAGATTCATCGTTA-GCATATTTGGTATATGTGCAAGTT--ATGATAT-AA-----------GTTAT-CC--TTGTGTTA-----------ACTATAA--TA-CGTGCTTGTA-CATTTG-TC-GTCAGGTA-TGTCGGCGTGCACTTCTCCCCTAGTAGGACGTCGTGACCCGTTGGGTGTCGTTCTATGGCCCAAATGGTAGTCTTTGAT------------CA---TATC-CG-ATTGAAGACCA-TTGGTG----A-TCTGAACGACTGTTCGACGGTA-TAA-CGTGGTATTGAGTCGCAA--------T-TATTTGCGT-CAAACTCATTGCAAGCG--TGGTTAAT------ACTCAGTAGTGCGGATCTAATGCCGTCATTGATATTAAC-CAGCTGTTGGTCG-ATGATGTTCTTTGACTGACTCT-A------TTTACCGGTCA-???????????????????????????????????????????????????????????????????????????????????????????????????????????????????????????????????????????????????????????????????????????????????????????????????????????????????????????????????????????????????????????????????????????????????????????????????????????????????????????????????????????????????????????????????????????????????????????????????????????????????????????????????????????????????????????????????????????????????????????????????????????????????????????TATATTTTATTTTCGGTATTTGAGCTGGAATAGTAGGTTTATCTTTAAGGATAATTATTCGTATAGAATTATCTGTTGCTGGAAGATTTATTGGTAATGATCAAATTTATAATAGAATTGTTACTGCTCATGCTTTTGTTATAATTTTTTTTATAGTTATGCCTGTAATGATTGGAGGATTTGGAAATTGATTAATTCCTTTAATAATAGGGGCTCCTGATATAGCTTTTCCTCGAATGAATAATATAAGGTTTTGATTGTTACCTCCTTCATTAATTTTATTATTACTGAGAAGATTAATAGGAAGTGGTGCAGGGACGGGATGAACAGTTTATCCTCCTTTATCTTTAAGAATAAGTCATTCAAGAATTTCTGTAGATTTGGCTATTTTTTCTTTACATTTAGCAGGAATATCATCAATTATAGGAGCTGTAAATTTTATTTCTACAATTTTTAACATACGATTATTAGGGTTAAAAATAGATAATATTTCTTTATTTTCTTGATCAGTAAATATTACAGCTTTTTTATTATTACTGTCTTTACCTGTATTAGCTGGTGCTATTACTATATTATTAACTGATCGTAATTTAAATACTAGATTTTTTGATCCTTCAGGAGGTGGAGATCCTATTTTATATCAGCATTTA
